# Supplementary material for: Peptides from the Variable Region of Specific Antibodies Are Shared among Lung Cancer Patients
Source: PLoS One. 2014 May 1;9(5):e96029. doi: 10.1371/journal.pone.0096029 (PMC4006902; doi:10.1371/journal.pone.0096029)
Supplement: Table S3 — A–B. Regression and canonical discriminant analyses of NELSON 1 and NELSON 2 datasets. (XLS) [file pone.0096029.s007.xls]

## Sheet: Suppl Table S3
Supplementary Table S3A-B. Regression and canonical discriminant analyses of NELSON 1 and NELSON 2 datasets.
Table S3A. NELSON 1 dataset
	Regression analysis						Canonical discriminant analysis
m/z	Coef.	Std. Err.	P	95% CI		Adj. R2	Canon. Corr	Likelihood ratio	Prob>F	Canon. Variables
623.03	9.01e-06	4.49e-06	0.051	-5.69e-08	1.81e-05	0.6263	0.8432	0.2891	0	-1.42891	1.65753
421.76	-7.82e-06	3.03e-06	0.014	-1.39e-05	-1.7e-06
696.39	-1.58e-05	7.75e-06	0.047	-3.15e-05	-1.85e-07
555.76	-5.97e-06	4.03e-06	0.146	-1.41e-05	2.17e-06
568.3	2.99e-06	1.61e-06	0.071	-2.63e-07	6.24e-06
503.27	-5.71e-05	2.02e-05	0.007	-9.79e-05	-1.63e-05
670.34	3.82e-06	1.61e-06	0.022	5.71e-07	7.07e-06
964.49	1.22e-06	7.11e-07	0.093	-2.13e-07	2.66e-06
936	-2.16e-07	8.61e-08	0.016	-3.9e-07	-4.25e-08
564.29	3.97e-06	1.44e-06	0.009	1.05e-06	6.89e-06
827.87	1.53e-06	2.63e-06	0.563	-3.77e-06	6.84e-06
959.5	-1.91e-06	7.39e-07	0.014	-3.4e-06	-4.15e-07
constant	0.584044	0.107478	0	0.366987	0.8011
Statistical output of the regression and canonical discriminant analyses. Coef: Coeficient; Std.Err: Standard Error; P: p-value; 95% CI: 95% confidence interval; Adj. R2: Adjusted r-square; Canon.Corr: Canonical Correlation; Prob: Probability; canon. Variables: Canonical Variables.
Table S3B. NELSON 2 dataset
	Regression analysis						Canonical discriminant analysis
m/z	Coef.	Std. Err.	P	95% CI		Adj. R2	Canon. Corr	Likelihood ratio	Prob>F	Canon. Variables
623.03	0.0003943	0.0001439	0.011	9.84e-05	0.0006901	0.2485	0.697	0.5142	0.0614	0.922805	-0.971373
421.76	5.01e-05	2.49e-05	0.055	-1.11e-06	0.0001014
696.39	-4.67e-05	2.14e-05	0.039	-9.07e-05	-2.61e-06
555.76	-5.73e-06	4.31e-06	0.195	-1.46e-05	3.13e-06
568.3	-1.29e-06	3.08e-06	0.679	-7.63e-06	5.05e-06
503.27	4.7e-05	6.16e-05	0.452	-7.96e-05	0.0001736
670.34	5.46e-06	3.7e-06	0.153	-2.16e-06	1.31e-05
964.49	4.02e-07	2.85e-06	0.889	-5.46e-06	6.26e-06
936	1.22e-06	4.48e-07	0.011	3.03e-07	2.15e-06
564.29	5.96e-07	2.11e-06	0.78	-3.75e-06	4.94e-06
827.87	-1.92e-07	5.51e-07	0.73	-1.32e-06	9.41e-07
959.5	-1.07e-06	9.93e-06	0.915	-2.15e-05	1.93e-05
constant	0.368614	0.176759	0.047	0.0052799	0.731948
Statistical output of the regression and canonical discriminant analyses. Coef: Coeficient; Std.Err: Standard Error; P: p-value; 95% CI: 95% confidence interval; Adj. R2: Adjusted r-square; Canon.Corr: Canonical Correlation; Prob: Probability; canon. Variables: Canonical Variables.
