# Supplementary material for: Peptides from the Variable Region of Specific Antibodies Are Shared among Lung Cancer Patients
Source: PLoS One. 2014 May 1;9(5):e96029. doi: 10.1371/journal.pone.0096029 (PMC4006902; doi:10.1371/journal.pone.0096029)
Supplement: Data S1 — Data matrix consisting of peptide features detected by the Progenesis analysis software, the abundances of these features in the serum samples, annotation with peptide sequences and alignment results with an immunoglobulin sequence database. The data was divided into three segments to improve tractability, this is segment one. (ZIP) [file pone.0096029.s009.zip › Supplementary Data S1_DdeCosta et al_20130715.xls]

## Sheet: Supplementary Data S1
						Raw abundance
						Cases
						NELSON 1																																								NELSON 2
Feature #	m/z	Retention time (min)	Retention time window (min)	Charge	Max fold change	Fab32	Fab39	Fab41	Fab51	Fab74	Fab75	Fab87	Fab91	Fab93	Fab20	Fab29	Fab52	Fab65	Fab15	Fab27	Fab44	Fab49	Fab54	Fab85	Fab89	Fab28	Fab57	Fab63	Fab1	Fab19	Fab23	Fab33	Fab53	Fab79	Fab11	Fab34	Fab66	Fab71	Fab72	Fab4	Fab13	Fab21	Fab59	Fab62	Fab90	Fab114	Fab149	Fab100	Fab108
1	737.708	87.9634	11.8475	3	1.17062	8.33161e+07	2.02432e+08	1.06606e+08	9.1991e+07	9.04929e+07	5.55939e+07	1.31955e+08	6.10889e+07	8.64313e+07	2.22536e+08	8.30245e+07	1.06285e+08	3.21908e+07	2.3501e+07	2.12437e+08	1.37638e+08	5.14543e+07	2.56013e+07	6.12106e+07	8.26608e+07	0	1.92876e+07	6.03314e+07	1.12905e+08	149199469	0	8.08785e+07	6.15349e+07	6.17639e+07	1.79943e+08	2.13995e+08	2.65536e+07	1.99527e+08	5.29943e+07	1.60704e+08	1.64727e+08	2.65872e+08	1.01433e+08	6.63765e+07	0	1.02921e+08	2.14359e+08	7.18533e+07	52387709
2	593.826	71.9775	14.9462	2	1.07556	1.10061e+08	9.88803e+07	4.71038e+07	5.21161e+07	1.90215e+08	0	8.12974e+07	4.77715e+07	8.24498e+07	0	5.01544e+07	2.12843e+07	1.3908e+07	1.54159e+07	9.60216e+07	1.08398e+08	0	2.33084e+07	5.43366e+07	3.22569e+07	0	0	0	1.46503e+08	0	0	9.81568e+07	0	9.26712e+07	0	0	0	8.47686e+07	5.80005e+07	1.56427e+08	1.18547e+08	5.22411e+07	5.33407e+07	0	0	2.05508e+07	3.06123e+07	2.59889e+07	2.53169e+07
3	747.051	89.4309	16.542	3	1.0233	2.72506e+07	5.3457e+07	4.80395e+07	2.89565e+07	3.25561e+07	2.24104e+07	4.96161e+07	2.52166e+07	3.28848e+07	6.55844e+07	2.82331e+07	3.65189e+07	1.01635e+07	8.56433e+06	6.37011e+07	0	1.684e+07	0	2.245e+07	2.75517e+07	0	6.77303e+06	2.071e+07	3.61953e+07	4.70553e+07	0	2.33745e+07	2.26978e+07	2.34223e+07	6.23238e+07	6.44994e+07	1.12772e+07	3.03645e+07	2.14757e+07	5.85496e+07	4.58438e+07	5.6007e+07	3.30217e+07	2.14047e+07	3.1514e+07	5.50927e+07	1.10405e+08	4.02398e+07	3.13505e+07
4	970.975	96.3189	19.0494	2	1.0104	3.37648e+07	8.72794e+07	4.02546e+07	3.671e+07	3.26559e+07	2.39811e+07	5.19106e+07	3.05605e+07	3.40079e+07	8.04233e+07	3.56655e+07	3.96597e+07	1.08499e+07	1.07558e+07	9.33297e+07	5.6474e+07	1.85972e+07	1.13477e+07	2.24466e+07	3.45192e+07	0	6.68314e+06	2.28454e+07	4.92454e+07	4.86555e+07	0	3.65857e+07	2.34842e+07	2.76825e+07	6.21591e+07	1.07358e+08	1.36625e+07	4.47149e+07	2.30271e+07	6.67247e+07	7.46707e+07	7.03568e+07	3.39677e+07	2.38069e+07	3.39096e+07	6.4586e+07	1.37879e+08	0	3.86596e+07
6	1106.06	87.9634	4.32565	2	1.32902	2.61533e+07	1.05567e+08	5.4403e+07	5.63164e+07	4.58699e+07	2.89411e+07	5.10715e+07	4.31915e+07	4.6443e+07	1.08368e+08	1.74806e+07	6.23678e+07	9.98092e+06	1.48569e+07	1.53928e+08	8.06705e+07	2.77074e+07	1.83916e+07	1.96009e+07	4.48797e+07	0	7.18283e+06	4.14833e+07	6.76106e+07	7.19306e+07	0	9.57583e+06	2.65364e+07	8.5438e+06	9.5851e+07	1.28306e+08	2.21051e+07	128197428	2.70728e+07	100935090	6.79255e+07	1.22199e+08	2.30656e+07	2.86615e+07	3.19638e+07	6.80126e+07	1.18436e+08	5.57477e+07	3.49231e+07
8	435.774	52.2501	21.6453	2	1.11288	0	3.76694e+07	1.66327e+07	0	0	0	2.46373e+07	9.49605e+06	1.34255e+07	5.91335e+07	1.38781e+07	9.10279e+06	3.46791e+06	3.26258e+06	0	0	0	3.28502e+06	7.41924e+06	0	0	2.10221e+06	0	1.50266e+07	0	1.49943e+07	2.10687e+07	7.45888e+06	1.18345e+07	0	5.50808e+07	0	0	7.67222e+06	2.80874e+07	3.23885e+07	1.75758e+07	0	4.13506e+06	0	1.35759e+07	3.49666e+07	1.04127e+07	6.73244e+06
9	742.38	89.081	23.1517	3	1.06581	2.19581e+07	4.67632e+07	3.12729e+07	2.34614e+07	2.68944e+07	1.59329e+07	3.14471e+07	1.75377e+07	2.36895e+07	5.03472e+07	2.09499e+07	2.77816e+07	7.893e+06	7.02083e+06	5.03668e+07	4.25897e+07	9.34822e+06	7.55225e+06	1.48123e+07	1.87515e+07	0	5.42924e+06	1.4136e+07	3.57274e+07	3.63726e+07	0	1.95415e+07	1.91374e+07	1.72862e+07	5.07179e+07	5.01656e+07	7.28943e+06	2.63498e+07	1.54952e+07	4.36852e+07	3.92196e+07	4.15828e+07	2.46545e+07	1.7053e+07	2.40755e+07	2.40676e+07	4.99507e+07	1.78191e+07	1.46692e+07
10	767.065	95.5319	19.7861	3	1.33514	3.05839e+07	8.07626e+07	2.31697e+07	1.93967e+07	2.13321e+07	6.02543e+06	0	4.85498e+07	1.69974e+07	6.67785e+07	4.2953e+07	2.95839e+07	4.62658e+06	1.09753e+07	1.44837e+08	1.28258e+07	1.29915e+07	4.96892e+06	1.03647e+07	7.22882e+06	0	3.83395e+06	3.66464e+07	2.41054e+07	7.68569e+07	0	2.69515e+07	1.78009e+07	3.47717e+07	5.74009e+07	1.01792e+08	1.10684e+07	1.03787e+08	4.1144e+07	7.0824e+07	5.96854e+07	1.46573e+08	2.43486e+07	0	6.85111e+07	5.06093e+07	3.44566e+07	0	2.28661e+07
11	710.866	114.071	10.705	2	1.03928	1.39961e+07	3.16924e+07	2.50141e+07	1.28179e+07	7.97136e+06	8.60536e+06	3.22684e+07	1.18287e+07	1.35269e+07	3.75818e+07	1.30665e+07	1.37583e+07	3.86429e+06	2.54793e+06	2.01262e+07	1.65742e+07	1.42042e+07	5.68964e+06	8.58084e+06	2.05336e+07	0	2.03094e+06	9.27306e+06	7.57166e+06	2.06232e+07	0	1.88703e+07	7.45591e+06	1.31916e+07	2.19114e+07	5.98505e+07	5.56323e+06	4.03209e+06	5.53027e+06	2.46235e+07	2.82652e+07	8.06521e+06	1.59373e+07	5.10165e+06	8.75559e+06	1.61683e+07	6.05192e+07	0	1.03154e+07
12	428.766	50.1759	4.16112	2	1.01531	0	2.17176e+07	0	0	1.13015e+07	3.7723e+06	1.50015e+07	5.32951e+06	7.89558e+06	3.18526e+07	7.28474e+06	6.2821e+06	2.25229e+06	1.96432e+06	0	0	0	1.88029e+06	4.97044e+06	0	0	1.48849e+06	0	8.59884e+06	0	8.55391e+06	1.5279e+07	4.62881e+06	6.47131e+06	1.39632e+07	3.56445e+07	0	7.73845e+06	3.52067e+06	1.58397e+07	2.29083e+07	1.37491e+07	0	0	0	7.68248e+06	2.088e+07	6.70689e+06	3.73921e+06
13	563.786	47.8597	21.3088	2	1.01038	0	3.50781e+07	1.36698e+07	0	1.05127e+07	4.28363e+06	2.18169e+07	7.56171e+06	1.1103e+07	4.59834e+07	1.26023e+07	7.21579e+06	2.67938e+06	2.22053e+06	0	0	8.49169e+06	2.39085e+06	6.53323e+06	0	0	1.16069e+06	0	6.08436e+06	0	8.21284e+06	1.97391e+07	3.76126e+06	1.2641e+07	1.63637e+07	4.11328e+07	2.78707e+06	6.78717e+06	5.1235e+06	2.31626e+07	2.61623e+07	1.33099e+07	0	4.5906e+06	7.92519e+06	2.32148e+07	3.97787e+07	1.56381e+07	7.1834e+06
14	761.734	100.719	14.0126	3	1.00988	3.45722e+06	7.57995e+06	5.48517e+07	0	2.95292e+07	3.96086e+07	4.60551e+07	2.30058e+06	4.80278e+07	2.87737e+07	5.53631e+06	4.05679e+07	1.76933e+07	7.19456e+06	1.42702e+07	6.2837e+07	1.50666e+07	1.53117e+07	2.7242e+07	3.75132e+07	0	1.1472e+07	9.25151e+06	4.60937e+07	2.95407e+07	0	7.29265e+06	3.08975e+07	5.92444e+06	5.71121e+07	1.67311e+07	1.12437e+07	1.69086e+07	7.38454e+06	0	2.32483e+07	1.88412e+07	4.55773e+07	8.04404e+06	1.05873e+07	1.27635e+07	6.9219e+06	0	1.4823e+07
15	872.437	100.126	6.89472	2	1.04933	1.76984e+07	2.19773e+07	5.02524e+07	4.97526e+07	0	4.66231e+07	3.18808e+07	3.26244e+07	4.15194e+07	2.49548e+07	1.27666e+07	4.12979e+07	9.32442e+06	1.07556e+07	0	7.57275e+07	3.1126e+06	1.74219e+07	1.62196e+07	2.46013e+07	0	1.3769e+07	1.25844e+07	6.93688e+07	3.84461e+07	0	2.7143e+07	4.75472e+07	1.62788e+07	6.93153e+07	3.89608e+07	2.01661e+07	25083905	2.02539e+07	4.76534e+07	4.0422e+07	1.47416e+07	2.5794e+07	2.0752e+07	2.70311e+07	6.71562e+06	1.46111e+07	0	1.84067e+07
16	712.662	40.6076	23.2049	3	1.15308	0	7.24315e+07	9.84063e+07	0	1.62074e+08	3.8943e+07	6.06303e+07	3.80323e+07	4.92966e+07	8.097e+07	3.75741e+07	3.88271e+07	1.3345e+07	1.41452e+07	0	0	0	1.62897e+07	3.04886e+07	0	0	1.39419e+07	1.48555e+07	7.40239e+07	2.85712e+07	5.23243e+07	8.45033e+07	3.70752e+07	3.5374e+07	6.58497e+07	3.91325e+07	0	5.13025e+07	2.65691e+07	7.69369e+07	6.34491e+07	4.89009e+07	0	1.96521e+07	3.57976e+07	1.55461e+07	3.33174e+07	1.2908e+07	2.0591e+07
17	523.285	37.996	16.7464	2	1.25677	0	3.25946e+07	1.19504e+07	8.31485e+06	1.70056e+07	5.34974e+06	0	5.76299e+06	8.55165e+06	3.93349e+07	1.56019e+07	7.61778e+06	3.8202e+06	2.23694e+06	3.62753e+07	0	0	2.66277e+06	6.99426e+06	0	2.91586e+07	1.53837e+06	0	1.00562e+07	0	1.10636e+07	2.10183e+07	6.26122e+06	1.21813e+07	1.73676e+07	5.2004e+07	2.93555e+06	1.91746e+07	4.68597e+06	2.09277e+07	3.22587e+07	2.50723e+07	1.217e+07	4.33092e+06	1.23711e+07	3.19814e+06	9.7364e+06	2.48658e+06	1.75699e+06
18	1068.49	40.5919	17.5676	2	1.22213	0	8.34667e+07	1.22982e+08	0	2.39625e+08	5.29411e+07	5.84475e+07	5.5503e+07	6.12364e+07	8.64752e+07	2.42121e+07	3.86478e+07	1.15808e+07	1.91566e+07	0	0	0	2.76373e+07	2.5816e+07	0	0	1.44705e+07	1.47026e+07	1.0106e+08	0	6.78237e+07	6.15738e+07	4.78843e+07	2.14796e+07	7.17277e+07	5.05544e+07	0	7.19275e+07	3.11665e+07	9.60304e+07	7.08632e+07	4.5151e+07	0	1.42634e+07	2.97152e+07	18312788	3.60145e+07	2.206e+07	3.19919e+07
19	769.325	109.459	7.4323	2	1.04466	4.28555e+07	3.43323e+07	3.30704e+07	2.34271e+07	2.22118e+07	1.50951e+07	3.72915e+07	1.3773e+07	2.32937e+07	4.18364e+07	2.48039e+07	2.63216e+07	5.77227e+06	5.89015e+06	2.50694e+07	2.96461e+07	4.44639e+06	7.34403e+06	8.38835e+06	2.03812e+07	0	4.45487e+06	1.17365e+07	1.95279e+07	3.43182e+07	0	5.17673e+07	1.25806e+07	2.13726e+07	4.18205e+07	5.27749e+07	6.36236e+06	7.73535e+06	9.25883e+06	3.94191e+07	3.88908e+07	1.22749e+07	2.04737e+07	9.5266e+06	1.35654e+07	4.47671e+06	2.19185e+07	0	4.10177e+06
20	510.772	83.2343	5.94502	2	1.08276	1.23367e+07	1.38904e+07	5.91445e+06	3.43983e+06	5.11216e+06	2.32384e+06	1.02759e+07	3.80147e+06	3.71357e+06	1.8369e+07	2.53969e+06	3.81963e+06	917718	925426	1.02065e+07	6.01154e+06	2.91022e+06	1.38017e+06	2.63307e+06	6.44857e+06	1.08812e+07	429795	2.41395e+06	3.21652e+06	3.45911e+06	0	6.71631e+06	1.92748e+06	2.32537e+06	7.31205e+06	1.86703e+07	1.51687e+06	2.89176e+06	2.46851e+06	9.73861e+06	1.08459e+07	4.59068e+06	4.35274e+06	1.23294e+06	3.70233e+06	5.92066e+06	1.9344e+07	0	2.34161e+06
21	973.521	110.887	21.84	2	1.09139	1.33496e+08	91488027	2.3745e+08	2.00657e+08	2.26071e+08	1.17092e+08	1.22706e+08	9.48332e+07	1.07218e+08	8.07629e+07	5.00934e+07	1.33137e+08	3.66638e+07	4.37689e+07	1.70039e+08	2.80641e+08	8.01196e+06	0	7.48971e+07	5.25315e+07	0	4.60143e+07	5.24048e+07	2.98829e+08	9.67946e+07	0	9.69397e+07	1.44084e+08	5.52065e+07	1.74204e+08	8.35202e+07	1.03704e+08	2.04498e+08	8.03802e+07	1.84226e+08	1.2825e+08	1.39728e+08	1.03824e+08	6.51285e+07	1.30373e+08	3.88053e+07	2.82486e+07	5.20033e+07	6.57035e+07
22	647.651	96.3189	11.1051	3	1.00886	7.39208e+06	1.85612e+07	8.80485e+06	5.25719e+06	5.98589e+06	4.66075e+06	1.11678e+07	5.61857e+06	6.06465e+06	1.61925e+07	6.46596e+06	8.71989e+06	2.28984e+06	1.93048e+06	1.40307e+07	1.27955e+07	4.76832e+06	1.81752e+06	4.81135e+06	7.3086e+06	0	1.30264e+06	5.30188e+06	8.3266e+06	1.02351e+07	0	7.76964e+06	3.58373e+06	4.64648e+06	1.27865e+07	1.49147e+07	1.70151e+06	5.68858e+06	4.1964e+06	1.32387e+07	1.29543e+07	1.28294e+07	5.82798e+06	4.89165e+06	6.61977e+06	1.15562e+07	2.7828e+07	0	6.15533e+06
23	729.384	109.078	5.06738	4	1.13799	2.22178e+06	8.57417e+06	2.19905e+07	1.96835e+07	7.39502e+06	1.40812e+07	1.24443e+07	1.54391e+07	1.85949e+07	9.75157e+06	9.82803e+06	1.85224e+07	6.27655e+06	6.71378e+06	1.64794e+07	1.71939e+07	7.44807e+06	6.11857e+06	1.34775e+07	1.28315e+07	0	4.7444e+06	1.50461e+07	1.10894e+07	2.39855e+07	0	1.63756e+06	1.41508e+07	8.68963e+06	2.14533e+07	1.32295e+07	7.93027e+06	2.23655e+07	1.23836e+07	1.2789e+07	1.98388e+06	4.75413e+07	1.62867e+07	1.04949e+07	1.86484e+07	1.32469e+07	1.45394e+06	1.59678e+07	5.11432e+06
24	994.046	121.612	15.6106	2	1.03615	2.09748e+06	0	1.85798e+07	1.37074e+07	4.00701e+06	1.28787e+07	2.11721e+07	1.65554e+06	0	1.45243e+07	1.59756e+06	1.08676e+07	5.31407e+06	2.37698e+06	5.18878e+06	1.71606e+07	6.9447e+06	6.57035e+06	1.25909e+07	1.93197e+07	0	3.16702e+06	3.7845e+06	1.09723e+07	7.61095e+06	0	1.59157e+06	9.37654e+06	2.38142e+06	1.5722e+07	1.12244e+07	6.4937e+06	4.33933e+06	3.20632e+06	7.84857e+06	9.92725e+06	0	1.14766e+07	2.91769e+06	4.44214e+06	1.15485e+07	1.92844e+07	0	1.25709e+07
25	752.869	105.847	7.04932	2	1.02647	9.05813e+06	1.67366e+07	7.03388e+06	5.48388e+06	4.80847e+06	3.63572e+06	1.07492e+07	4.46282e+06	5.00968e+06	1.27635e+07	6.20842e+06	6.06348e+06	2.14513e+06	1.36349e+06	1.37475e+07	8.8392e+06	2.3473e+06	1.64106e+06	3.76493e+06	5.99087e+06	0	968799	3.31347e+06	6.45596e+06	0	0	8.1669e+06	2.99827e+06	6.39539e+06	0	1.932e+07	1.96057e+06	0	2.7048e+06	1.00958e+07	1.56742e+07	8.21685e+06	4.52307e+06	2.95688e+06	4.28544e+06	7.06238e+06	1.97693e+07	5.93919e+06	4.64304e+06
26	897.913	89.5309	4.92383	2	1.03557	4.21126e+07	2.97235e+07	4.30156e+07	2.95248e+07	4.53592e+07	2.03438e+07	3.18968e+07	1.75509e+07	2.90248e+07	5.07982e+07	2.30236e+07	3.16335e+07	6.83888e+06	9.28009e+06	3.45333e+07	4.36895e+07	3.45069e+06	1.19927e+07	9.12625e+06	1.67246e+07	0	6.79594e+06	1.21402e+07	3.72566e+07	3.92005e+07	0	3.68706e+07	2.24686e+07	1.38878e+07	6.31964e+07	4.8968e+07	1.20576e+07	9.57977e+06	1.55023e+07	5.79994e+07	5.19825e+07	1.08247e+07	2.80178e+07	1.4593e+07	1.67769e+07	1.85585e+06	1.12132e+07	0	1.84445e+06
27	1002.04	112.287	21.1638	2	1.07201	1.76349e+07	3.97755e+07	1.209e+07	0	0	3.16656e+06	7.86431e+06	2.12879e+07	5.82651e+06	2.31513e+07	1.86311e+07	1.13641e+07	0	0	4.67913e+07	8.19495e+06	3.41684e+06	2.89298e+06	2.72366e+06	2.67761e+06	4.26456e+07	1.38242e+06	1.21067e+07	1.07939e+07	21529336	0	1.41526e+07	0	1.4831e+07	1.75176e+07	4.6692e+07	5.18771e+06	1.75255e+07	1.08655e+07	2.82433e+07	1.89278e+07	3.62407e+07	6.4902e+06	9.07002e+06	1.81688e+07	3.86564e+07	4.50257e+07	0	1.54917e+07
29	503.764	75.3926	7.57448	2	1.08911	6.83272e+06	8.29362e+06	3.56172e+06	2.12377e+06	2.86765e+06	1.24453e+06	5.80288e+06	2.01482e+06	2.803e+06	1.03189e+07	1.22564e+06	2.05361e+06	479939	529142	5.99114e+06	3.47198e+06	0	801906	1.41347e+06	3.52959e+06	6.05368e+06	208946	1.15703e+06	1.66778e+06	0	0	3.83865e+06	1.0227e+06	1.01651e+06	3.89722e+06	1.10371e+07	723392	1.32816e+06	1.44585e+06	5.29364e+06	6.13817e+06	2.40446e+06	2.2684e+06	564074	1.99217e+06	3.22323e+06	1.0878e+07	2.3047e+06	1.33191e+06
31	649.349	110.887	20.4648	3	1.08928	6.62036e+07	4.1155e+07	1.05296e+08	66326364	9.04506e+07	47474455	5.63872e+07	3.52827e+07	4.35532e+07	4.05219e+07	2.46905e+07	5.87397e+07	0	1.66291e+07	5.60595e+07	1.15529e+08	4.37129e+06	1.88273e+07	3.71617e+07	2.36264e+07	0	2.01938e+07	2.4576e+07	1.07896e+08	4.7848e+07	0	5.49859e+07	5.35891e+07	2.63751e+07	7.84069e+07	2.865e+07	2.90577e+07	6.71401e+07	3.18647e+07	7.52143e+07	5.41323e+07	6.41402e+07	4.34515e+07	3.26341e+07	5.80257e+07	1.50826e+07	1.20568e+07	1.54093e+07	2.17526e+07
32	512.242	47.2482	11.1399	2	1.00648	0	1.48088e+07	5.31172e+06	2.41118e+06	4.37422e+06	1.7175e+06	1.01688e+07	2.85217e+06	4.4981e+06	2.02278e+07	3.82354e+06	2.84957e+06	1.11425e+06	791403	0	0	4.25851e+06	997190	2.82343e+06	0	189059	442741	2.07092e+06	2.28351e+06	0	2.96346e+06	8.048e+06	1.75527e+06	0	6.3136e+06	1.96677e+07	0	2.86015e+06	1.89796e+06	8.88538e+06	1.14106e+07	5.67069e+06	0	1.43429e+06	3.26869e+06	7.41743e+06	1.93467e+07	3.49345e+06	3.83979e+06
33	588.32	86.2409	3.26317	2	1.07116	2.0779e+06	1.25321e+06	4.91549e+06	0	3.50235e+06	2.42506e+06	7.65018e+06	134003	0	7.07077e+06	650302	3.06075e+06	1.17337e+06	480756	1.54775e+06	6.82462e+06	1.93068e+06	1.32831e+06	2.58995e+06	5.26849e+06	0	0	597250	3.89363e+06	1.77061e+06	39067.5	1.62761e+06	0	447468	4.97553e+06	2.60657e+06	935408	558396	472140	2.84327e+06	4.88621e+06	0	3.33697e+06	0	0	2.73498e+06	8.95989e+06	0	2.64598e+06
34	536.324	58.0992	10.3505	2	1.00672	0	5.36142e+06	2.21104e+06	1.27391e+06	2.3451e+06	875066	3.60259e+06	1.3731e+06	2.01484e+06	7.23022e+06	1.37754e+06	1.63958e+06	427738	500701	5.63951e+06	0	0	508697	945248	2.07712e+06	0	200771	770433	2.05605e+06	2.23736e+06	1.99801e+06	2.44224e+06	895972	951900	3.08781e+06	7.10851e+06	0	1.30414e+06	986400	3.68397e+06	4.68141e+06	2.41473e+06	2.26944e+06	445673	1.37515e+06	2.61233e+06	8.60163e+06	2.40119e+06	1.3838e+06
35	495.759	16.8801	4.29117	2	1.288	0	0	156666	0	0	0	0	0	0	0	0	115072	0	0	464296	0	0	0	164395	67966.9	0	0	34913.7	0	0	1.47073e+07	0	0	0	0	1.14881e+06	42642.2	508618	172217	541504	0	281622	0	92889.2	163694	3.27106e+06	5.22671e+06	2.05797e+06	3.98054e+06
36	702.586	77.6717	11.3705	4	1.13972	0	0	2.74887e+07	2.18751e+07	0	1.64341e+07	0	2.03997e+07	2.77434e+07	0	1.05343e+07	2.28768e+07	9.97383e+06	6.25193e+06	2.89004e+06	4.64936e+06	0	9.13064e+06	1.57502e+07	0	0	5.63182e+06	1.70114e+07	1.2921e+06	3.26412e+07	0	0	1.69353e+07	1.06015e+07	3.9491e+06	1.16703e+07	7.99014e+06	0	1.29939e+07	6.05983e+06	0	1.72056e+07	2.77781e+07	1.39687e+07	2.91227e+07	0	0	0	0
37	596.318	76.3087	12.1273	2	1.05338	1.14774e+07	1.45878e+07	3.02226e+06	1.69106e+06	2.85906e+06	559371	3.78929e+06	5.0928e+06	2.41704e+06	1.46404e+07	7.20894e+06	3.2736e+06	397284	968430	1.30603e+07	1.75853e+06	0	491645	1.06262e+06	1.57242e+06	0	258597	3.34333e+06	2.43472e+06	0	0	7.17125e+06	1.35877e+06	5.84444e+06	5.44745e+06	1.75347e+07	1.08376e+06	4.06142e+06	3.32963e+06	9.64229e+06	9.49268e+06	8.31883e+06	2.1282e+06	2.35129e+06	5.17474e+06	9.05186e+06	2.01184e+07	9.98596e+06	4.16105e+06
38	401.719	47.3474	8.91503	2	1.00844	0	8.37517e+06	2.71408e+06	0	2.60856e+06	821952	5.97969e+06	1.64426e+06	2.19809e+06	1.12388e+07	1.82772e+06	1.12582e+06	606324	445973	0	0	0	369189	1.41276e+06	0	0	206171	0	798354	0	1.36095e+06	4.37705e+06	587045	1.59769e+06	3.6529e+06	7.55715e+06	0	0	938781	5.49684e+06	3.79415e+06	3.41359e+06	0	782912	0	3.0136e+06	1.04552e+07	1.75507e+06	1.7635e+06
39	428.269	46.0885	12.1531	2	1.17149	0	9.85113e+06	6.76206e+06	0	2.0863e+07	4.73511e+06	7.46421e+06	4.11734e+06	6.54598e+06	8.13499e+06	1.82294e+06	3.00543e+06	1.21474e+06	1.34487e+06	0	0	0	1.75734e+06	3.03201e+06	0	0	1.01843e+06	0	7.3377e+06	0	7.69681e+06	7.0106e+06	5.46136e+06	2.66523e+06	9.93205e+06	1.51539e+07	0	8.52163e+06	3.6909e+06	1.20719e+07	1.15732e+07	5.18193e+06	0	2.24345e+06	4.40616e+06	2.96831e+06	4.99619e+06	2.04863e+06	4.07763e+06
40	771.736	96.3557	17.7779	3	1.15253	9.74796e+06	2.96103e+07	8.27171e+06	6.48651e+06	7.79785e+06	2.34734e+06	6.47077e+06	1.63607e+07	6.37671e+06	1.88828e+07	1.49431e+07	1.06375e+07	1.57126e+06	3.7848e+06	3.10981e+07	4.38954e+06	4.03129e+06	1.89122e+06	3.82134e+06	2.74038e+06	0	1.33062e+06	1.14002e+07	8.24866e+06	2.02918e+07	0	8.8194e+06	6.3155e+06	1.25077e+07	1.86503e+07	2.9369e+07	3.82184e+06	1.97057e+07	1.15029e+07	2.25268e+07	1.53563e+07	3.54801e+07	7.12662e+06	1.20477e+07	1.60658e+07	1.75072e+07	1.1357e+07	0	9.23626e+06
41	634.846	75.8729	6.47188	2	1.0038	1.67808e+07	4.50705e+06	5.46864e+06	4.84495e+06	1.66115e+07	4.41403e+06	9.3296e+06	3.29217e+06	6.19758e+06	1.0034e+07	1.63288e+06	3.94951e+06	954562	2.26291e+06	8.46055e+06	1.00366e+07	0	1.98344e+06	2.2429e+06	3.26291e+06	0	952424	2.03453e+06	1.27867e+07	0	0	5.40966e+06	4.15549e+06	1.8261e+06	9.18176e+06	7.08534e+06	3.28648e+06	7.55134e+06	5.27687e+06	1.18542e+07	9.03618e+06	4.13053e+06	4.68987e+06	2.08115e+06	3.75264e+06	2.93377e+06	5.38236e+06	3.38173e+06	3.59694e+06
42	972.178	109.078	3.28478	3	1.34388	1.06793e+06	7.84329e+06	2.01027e+07	1.88846e+07	5.39351e+06	1.24589e+07	9.81083e+06	1.6093e+07	1.52848e+07	5.76295e+06	5.42856e+06	1.69381e+07	3.73778e+06	6.809e+06	2.10185e+07	1.588e+07	6.79243e+06	6.2278e+06	8.57871e+06	1.29016e+07	450234	2.94793e+06	1.39574e+07	1.07793e+07	1.89156e+07	0	621699	1.06279e+07	4.25699e+06	1.75655e+07	1.38932e+07	1.05383e+07	1.28169e+07	8.84179e+06	1.37151e+07	1.16861e+06	2.93102e+07	9.47792e+06	4.86828e+06	9.18768e+06	1.02989e+07	619849	1.46016e+07	4.55969e+06
43	496.797	20.6703	4.5301	2	1.16893	0	2.06372e+06	0	0	0	0	0	42742.2	20348.3	0	0	0	0	0	300773	0	0	29935	149139	59925.8	54880.7	0	19430.4	144883	48244.3	4.74931e+06	0	0	0	313127	0	4080.58	0	0	0	0	0	0	0	0	3.76258e+06	1.5231e+07	3.02752e+06	1.45737e+06
44	683.371	82.3434	8.57102	2	1.06009	1.55753e+07	1.89093e+07	4.58319e+06	6.52405e+06	1.50204e+07	5.26708e+06	7.54196e+06	4.10461e+06	7.33523e+06	1.20824e+07	8.601e+06	5.35277e+06	3.19078e+06	1.46468e+06	1.37151e+07	7.96403e+06	558671	2.61032e+06	3.90433e+06	4.3669e+06	6.56634e+06	1.12749e+06	2.08473e+06	1.24491e+07	5.06687e+06	0	1.23945e+07	4.29582e+06	5.3086e+06	1.24096e+07	7.26842e+06	3.24718e+06	8.84952e+06	4.50904e+06	1.27111e+07	1.41854e+07	7.29174e+06	7.47031e+06	4.85067e+06	4.4146e+06	3.4055e+06	7.40482e+06	2.38257e+06	4.24917e+06
46	887.954	93.7849	5.66893	2	1.03737	4.87568e+06	7.36249e+06	4.61224e+06	3.96358e+06	4.12852e+06	2.28155e+06	6.40817e+06	3.04234e+06	3.36281e+06	9.63946e+06	3.57323e+06	4.89408e+06	1.1832e+06	1.07305e+06	9.47951e+06	6.3078e+06	2.05507e+06	1.30202e+06	2.55908e+06	3.68801e+06	0	592980	2.43579e+06	4.46248e+06	5.95868e+06	0	3.44096e+06	2.39171e+06	2.23764e+06	7.09499e+06	9.23541e+06	1.30811e+06	4.43433e+06	1.86439e+06	7.24276e+06	7.61909e+06	9.66677e+06	3.57417e+06	2.46057e+06	3.87022e+06	7.60114e+06	1.46999e+07	7.35723e+06	5.44751e+06
47	668.361	112.287	26.2934	3	1.04032	9.413e+06	2.06707e+07	5.5822e+06	2.76442e+06	0	0	3.81451e+06	8.69208e+06	2.53576e+06	1.30551e+07	9.9716e+06	5.25245e+06	0	1.64462e+06	1.74825e+07	0	2.37457e+06	957564	1.61179e+06	1.54325e+06	0	665543	6.61907e+06	0	1.21402e+07	0	9.2326e+06	0	8.1532e+06	9.01285e+06	1.72615e+07	1.4896e+06	6.58828e+06	4.72194e+06	1.29515e+07	8.45687e+06	1.87994e+07	2.99214e+06	5.38795e+06	9.89273e+06	1.58718e+07	1.99625e+07	0	5.93654e+06
48	1120.07	89.3896	6.57448	2	1.15967	1.94258e+06	7.24883e+06	8.87511e+06	4.74627e+06	4.8031e+06	4.0764e+06	5.3416e+06	7.14632e+06	5.98052e+06	8.92275e+06	2.39065e+06	7.23103e+06	786573	1.9429e+06	1.47684e+07	1.13974e+07	3.15518e+06	0	1.73557e+06	4.43645e+06	1.15533e+07	747833	5.95887e+06	7.07549e+06	7.44789e+06	0	1.07295e+06	2.84249e+06	1.37436e+06	1.04513e+07	1.17821e+07	3.63329e+06	2.86928e+06	3.68849e+06	1.30968e+07	4.74325e+06	6.18171e+06	2.32367e+06	2.05292e+06	2.20239e+06	1.62585e+07	2.31329e+07	0	8.61112e+06
49	993.514	89.8318	15.8764	2	1.09346	9.13365e+07	6.57888e+07	6.96668e+07	7.53437e+07	2.10461e+08	7.03345e+07	5.15126e+07	5.89014e+07	6.5068e+07	6.40324e+07	2.46366e+07	5.85308e+07	1.26134e+07	1.70936e+07	1.62965e+08	1.15737e+08	3.92697e+06	2.39869e+07	2.62034e+07	4.16811e+07	0	1.57498e+07	1.99478e+07	1.3782e+08	4.76412e+07	0	5.16012e+07	7.79774e+07	2.76544e+07	1.22605e+08	9.30825e+07	3.90249e+07	1.16169e+08	4.7147e+07	1.36498e+08	9.4383e+07	7.18682e+07	4.727e+07	5.55718e+07	6.01999e+07	3.58913e+07	4.49806e+07	2.91895e+07	6.49098e+07
51	766.405	101.547	3.64797	3	1.08398	1.00948e+07	2.26929e+07	2.17637e+07	1.77964e+07	1.45734e+07	1.23221e+07	0	8.38027e+06	1.80093e+07	2.56123e+07	1.12446e+07	1.74371e+07	6.01409e+06	4.05312e+06	2.66881e+07	2.33943e+07	6.82341e+06	5.44602e+06	1.09779e+07	1.44901e+07	0	3.88473e+06	8.35944e+06	1.83564e+07	2.22997e+07	0	0	1.27566e+07	1.12402e+07	2.55374e+07	0	5.04921e+06	1.70315e+07	6.27895e+06	1.92373e+07	1.80427e+07	2.28497e+07	1.80336e+07	0	1.25106e+07	9.43256e+06	9.42958e+06	0	7.40553e+06
52	1042.01	101.712	9.77087	2	1.09825	4.80864e+06	1.7382e+07	7.40981e+06	8.51136e+06	5.29762e+06	4.54199e+06	7.38179e+06	5.97728e+06	8.11827e+06	1.58603e+07	6.02342e+06	8.24206e+06	2.46951e+06	2.32947e+06	2.43554e+07	1.06395e+07	1.87733e+06	2.01817e+06	3.02029e+06	6.62911e+06	0	1.02314e+06	3.80252e+06	1.29297e+07	1.07305e+07	0	5.61521e+06	5.02622e+06	3.12398e+06	1.42694e+07	2.04528e+07	1.97842e+06	8.29473e+06	2.84167e+06	1.09896e+07	1.54047e+07	1.42175e+07	1.46254e+07	2.49397e+06	5.07911e+06	4.43104e+06	1.46458e+07	4.27021e+06	2.84368e+06
53	663.032	121.612	15.5131	3	1.05867	0	0	7.93236e+06	3.95648e+06	1.69757e+06	4.48972e+06	8.02929e+06	627669	5.52143e+06	5.96638e+06	827620	4.50821e+06	2.32094e+06	812326	1.58732e+06	7.56501e+06	3.26011e+06	2.13523e+06	5.4569e+06	7.68243e+06	0	1.34431e+06	1.9307e+06	3.63887e+06	3.58622e+06	0	975162	0	1.12361e+06	6.25387e+06	3.03042e+06	1.61864e+06	1.39485e+06	1.1716e+06	2.99324e+06	3.35692e+06	0	4.02049e+06	1.4372e+06	2.02999e+06	3.92704e+06	6.44232e+06	0	3.94322e+06
57	812.408	93.6388	3.26948	2	1.08992	7.45098e+06	1.44803e+07	2.8622e+06	1.6782e+06	2.33719e+06	404765	2.84105e+06	6.11901e+06	1.89727e+06	1.11578e+07	7.29314e+06	3.41969e+06	352107	1.14012e+06	1.30444e+07	1.24959e+06	1.67547e+06	544598	1.0813e+06	932104	490257	276503	4.00835e+06	2.05106e+06	7.63492e+06	0	5.58389e+06	1.42012e+06	5.84427e+06	5.80154e+06	1.5882e+07	1.32998e+06	4.41801e+06	3.17213e+06	1.06038e+07	8.34731e+06	1.01684e+07	2.3545e+06	4.18553e+06	5.15769e+06	1.10192e+07	1.88747e+07	1.24825e+07	5.03547e+06
58	804.408	100.992	4.01487	2	1.02962	1.45737e+06	1.199e+06	7.35651e+06	0	3.8219e+06	3.79859e+06	9.62856e+06	232282	5.52093e+06	6.11135e+06	577963	4.44764e+06	1.68499e+06	720996	1.8602e+06	8.94624e+06	2.5603e+06	1.77263e+06	3.31415e+06	5.89683e+06	0	913993	796872	4.64381e+06	3.19924e+06	0	1.78557e+06	2.2002e+06	668348	6.96728e+06	3.20105e+06	1.35401e+06	729943	675617	0	6.14121e+06	992704	5.16726e+06	549242	674163	2.77019e+06	8.9308e+06	0	2.93837e+06
59	816.897	83.1284	6.04303	2	1.06389	2.75837e+06	2.5817e+06	1.12248e+07	7.26154e+06	5.40543e+06	5.63821e+06	2.9103e+06	4.11262e+06	4.58042e+06	3.53329e+06	2.30713e+06	5.66842e+06	2.33621e+06	1.98208e+06	5.26886e+06	1.00321e+07	258036	2.6661e+06	4.75809e+06	2.70098e+06	4.62049e+06	2.21055e+06	2.97301e+06	1.70403e+07	3.17341e+06	0	2.05951e+06	7.3956e+06	4.15205e+06	1.00443e+07	2.95699e+06	5.02331e+06	8.5174e+06	3.99797e+06	4.18967e+06	4.33945e+06	6.22129e+06	4.45134e+06	3.79365e+06	8.23828e+06	3.09172e+06	5.01204e+06	2.25255e+06	5.37342e+06
60	936.448	77.5673	12.0993	3	1.31358	0	0	2.08232e+07	1.62306e+07	0	1.18763e+07	0	2.16598e+07	2.02943e+07	0	2.67714e+06	1.74523e+07	3.84497e+06	5.49143e+06	0	3.21139e+06	0	1.01424e+07	6.77895e+06	0	0	2.63879e+06	1.51265e+07	0	1.46392e+07	0	0	9.33467e+06	2.55949e+06	2.21608e+06	9.34122e+06	9.9257e+06	0	8.71172e+06	5.44464e+06	0	6.09935e+06	9.965e+06	4.44786e+06	1.15344e+07	0	0	0	0
61	526.264	84.5028	4.62752	2	1.00436	2.94671e+06	3.98649e+06	1.91186e+06	1.23049e+06	1.42223e+06	680993	3.29163e+06	1.0807e+06	1.15042e+06	7.91468e+06	667065	1.29779e+06	291474	248855	4.13569e+06	1.96178e+06	1.00591e+06	440738	573369	2.74675e+06	3.30059e+06	107017	626341	1.11512e+06	1.21425e+06	0	1.92616e+06	617466	653966	2.27162e+06	7.28996e+06	392493	375453	545968	2.70974e+06	4.03943e+06	477917	1.26456e+06	289085	709896	1.10157e+06	9.48926e+06	0	1.00526e+06
63	942.507	88.9154	2.68647	2	1.18904	9.4412e+06	4.92132e+06	1.58411e+07	1.03866e+07	1.60161e+07	8.60724e+06	5.91318e+06	4.41626e+06	7.80871e+06	7.25808e+06	2.65159e+06	8.59179e+06	2.71934e+06	3.04991e+06	1.0505e+07	1.78356e+07	296144	0	2.60043e+06	2.65118e+06	0	2.82957e+06	2.57172e+06	2.85557e+07	6.61025e+06	0	4.57484e+06	9.84187e+06	2.7364e+06	1.42307e+07	5.94133e+06	0	1.09853e+07	4.85937e+06	9.11679e+06	9.35333e+06	6.51474e+06	5.36717e+06	4.9637e+06	8.78073e+06	3.57635e+06	5.10031e+06	0	6.88081e+06
64	727.338	127.066	23.4406	2	1.1346	0	1.81672e+07	1.99946e+07	1.66831e+07	1.53557e+07	1.82776e+07	3.14182e+07	0	0	0	0	0	0	0	2.15653e+07	3.06485e+07	2.45279e+06	6.90898e+06	1.29106e+07	1.70143e+07	0	7.78927e+06	0	3.00709e+07	1.77924e+07	0	2.13994e+07	1.99604e+07	0	2.87239e+07	2.91695e+07	1.14261e+07	1.09448e+07	1.09036e+07	2.84756e+07	0	0	1.66541e+07	1.14133e+07	1.20331e+07	4.10078e+06	7.35237e+06	0	7.89959e+06
65	1113.06	89.081	4.3574	2	1.25674	2.14735e+06	9.06613e+06	7.15629e+06	6.21122e+06	5.47834e+06	3.79534e+06	4.61764e+06	6.27263e+06	5.39799e+06	9.88657e+06	1.67656e+06	6.98997e+06	702367	2.035e+06	1.65695e+07	1.14857e+07	2.01068e+06	2.65649e+06	1.34832e+06	4.06055e+06	0	770647	4.6541e+06	9.55426e+06	6.71505e+06	0	967668	3.33519e+06	994364	1.13744e+07	1.31273e+07	2.88091e+06	3.70462e+06	3.08838e+06	1.25047e+07	5.58551e+06	5.59735e+06	2.31632e+06	2.40435e+06	2.06945e+06	8.7666e+06	1.33708e+07	0	5.08112e+06
66	522.777	68.0167	11.8029	2	1.05398	2.01643e+06	3.69167e+06	1.83135e+06	895000	1.228e+06	526391	3.13347e+06	1.1194e+06	1.36704e+06	5.11446e+06	456170	976740	209475	217620	2.60385e+06	1.55912e+06	1.08437e+06	412902	643478	2.02014e+06	0	89345.5	518785	683715	0	0	1.24397e+06	446374	435060	1.78263e+06	0	0	0	582808	2.432e+06	2.87285e+06	0	1.05538e+06	207744	642377	1.77077e+06	7.5628e+06	0	1.07048e+06
67	581.959	100.126	3.77098	3	1.00324	7.0988e+06	7.66803e+06	1.0642e+07	7.53335e+06	0	8.35326e+06	8.69128e+06	5.63188e+06	7.28499e+06	7.71646e+06	2.93522e+06	7.7929e+06	1.85299e+06	1.76204e+06	8.80929e+06	1.5307e+07	911897	2.48812e+06	3.39608e+06	5.38607e+06	0	2.19071e+06	2.5357e+06	1.02812e+07	7.89508e+06	0	8.76766e+06	6.9477e+06	4.05686e+06	1.32125e+07	8.38901e+06	2.19406e+06	0	3.35024e+06	9.353e+06	8.48765e+06	2.71141e+06	4.79496e+06	3.79885e+06	5.33925e+06	1.31939e+06	2.73224e+06	0	2.87394e+06
68	712.888	44.2875	7.87187	2	1.03711	0	6.36549e+06	2.45768e+06	0	0	846924	3.3398e+06	1.58919e+06	2.29035e+06	7.42805e+06	3.80835e+06	1.2031e+06	440147	0	0	0	0	597753	1.00658e+06	0	0	227104	0	1.48825e+06	0	2.20298e+06	3.58995e+06	801633	2.28574e+06	3.51433e+06	8.12416e+06	0	1.12432e+06	832362	4.45221e+06	4.34695e+06	3.05911e+06	0	742013	1.11912e+06	3.53334e+06	8.17384e+06	3.222e+06	1.72661e+06
69	1150.09	95.5319	2.81967	2	1.73923	3.66096e+06	1.9581e+07	3.68483e+06	3.87993e+06	3.19859e+06	583461	1.98011e+06	2.30653e+07	2.28189e+06	1.19625e+07	5.19434e+06	5.8017e+06	312917	3.47327e+06	6.44318e+07	1.495e+06	2.10383e+06	1.39015e+06	657522	817939	0	247102	1.21264e+07	5.19846e+06	1.32381e+07	0	1.73131e+06	2.2871e+06	2.75896e+06	12477961	3.56866e+07	5.64784e+06	3.38885e+07	1.20304e+07	2.46167e+07	1.08631e+07	2.59729e+07	2.98687e+06	4.00215e+06	9.6563e+06	1.30361e+07	5.1143e+06	0	7.24928e+06
70	1142.1	100.719	6.55595	2	1.16725	357968	968079	1.71268e+07	0	8.94427e+06	1.61721e+07	1.12354e+07	275059	1.42542e+07	5.48993e+06	278991	1.33149e+07	2.8162e+06	2.50504e+06	4.2524e+06	2.38753e+07	4.04852e+06	8.26636e+06	4.26958e+06	1.42168e+07	0	1.96134e+06	1.93961e+06	1.98807e+07	4.31337e+06	0	422040	7.19248e+06	235123	1.66359e+07	4.54385e+06	7.3102e+06	1.99048e+06	1.22662e+06	9.39226e+06	4.39266e+06	1.81686e+06	7.39138e+06	610578	727561	3.58413e+06	1.4447e+06	0	5.44027e+06
71	855.401	84.6106	8.79298	3	1.01525	0	2.05198e+06	6.93947e+06	4.89724e+06	2.54644e+06	3.36249e+06	3.04438e+06	5.98099e+06	5.49088e+06	0	1.89155e+06	4.5557e+06	1.24244e+06	1.27477e+06	2.70295e+06	3.82251e+06	4.50092e+06	2.58713e+06	3.1149e+06	6.68685e+06	0	787097	4.33331e+06	1.35252e+06	5.542e+06	0	0	2.91537e+06	2.56484e+06	2.30207e+06	5.02828e+06	2.59671e+06	409387	2.8717e+06	5.45875e+06	0	2.66098e+06	4.54663e+06	1.67571e+06	4.568e+06	0	0	0	6.2461e+06
72	603.325	77.3649	8.15905	2	1.08277	4.90623e+06	6.18984e+06	1.4571e+06	868963	1.37668e+06	236071	1.25624e+06	2.22749e+06	970118	5.73914e+06	0	1.32221e+06	163119	425799	5.49582e+06	0	0	221617	513791	417548	0	127432	1.5059e+06	1.0234e+06	2.4496e+06	0	3.14623e+06	688377	2.95256e+06	2.32744e+06	6.78988e+06	478286	2.13008e+06	1.45162e+06	4.28069e+06	3.96984e+06	4.15091e+06	937808	1.06956e+06	2.34524e+06	4.35612e+06	8.17261e+06	4.81062e+06	1.88203e+06
73	587.311	59.1217	21.0685	2	1.07168	0	1.24949e+07	1.96027e+07	9.44583e+06	2.29946e+07	6.25543e+06	1.42954e+07	7.86135e+06	9.34258e+06	1.48255e+07	5.61617e+06	7.96988e+06	2.23912e+06	3.41731e+06	1.28558e+07	0	0	3.46019e+06	6.28138e+06	5.30288e+06	1.11743e+07	2.2568e+06	3.0828e+06	1.68246e+07	0	1.16932e+07	1.61078e+07	7.65878e+06	5.11708e+06	1.50538e+07	9.33794e+06	0	8.60449e+06	6.56442e+06	1.88724e+07	1.45484e+07	9.43009e+06	1.24897e+07	3.75371e+06	9.56956e+06	1.27919e+07	2.05112e+07	1.49688e+07	1.58732e+07
75	652.312	61.5849	10.5161	2	1.02202	0	4.2428e+06	7.95458e+06	5.37921e+06	1.0733e+07	3.61595e+06	4.95249e+06	2.39386e+06	4.58405e+06	6.2648e+06	0	4.42872e+06	721797	620834	7.15146e+06	0	0	1.64182e+06	3.32717e+06	1.96216e+06	0	1.29453e+06	1.39981e+06	7.26538e+06	3.01511e+06	6.92487e+06	5.89937e+06	3.61753e+06	3.02942e+06	6.0361e+06	5.24425e+06	0	4.27113e+06	2.94064e+06	1.09154e+07	6.35635e+06	3.53057e+06	3.68756e+06	2.40616e+06	4.02486e+06	1.85978e+06	3.42068e+06	2.22416e+06	3.96593e+06
76	812.423	124.528	28.0365	3	1.11171	1.33453e+07	0	1.28492e+07	7.60535e+06	5.9969e+06	3.53676e+06	1.11919e+07	2.44463e+07	0	2.48613e+07	1.69017e+07	1.44423e+07	2.7944e+06	5.60179e+06	3.87177e+07	6.2093e+06	6.16008e+06	3.09958e+06	5.90404e+06	8.48771e+06	0	1.96557e+06	0	9.56586e+06	2.48282e+07	0	1.00301e+07	8.43587e+06	1.94564e+07	1.86782e+07	3.44729e+07	5.76187e+06	2.38609e+07	1.6542e+07	2.39383e+07	1.8351e+07	0	9.17598e+06	1.69569e+07	2.77934e+07	1.73352e+07	2.32367e+06	1.74903e+07	5.8309e+06
78	901.969	95.2971	2.1469	2	1.01511	1.71792e+06	2.96061e+06	1.85856e+06	1.30809e+06	1.31604e+06	795671	2.98443e+06	1.10518e+06	1.30639e+06	3.59087e+06	1.89837e+06	1.83989e+06	508786	336905	3.13431e+06	2.38669e+06	1.06141e+06	473064	1.08379e+06	1.5822e+06	0	257557	943236	1.50442e+06	2.26639e+06	0	1.45747e+06	786372	1.69851e+06	2.54278e+06	4.12055e+06	550782	1.62665e+06	924119	2.4456e+06	3.55403e+06	3.07264e+06	1.51356e+06	661757	1.09498e+06	5.24242e+06	8.39186e+06	5.46832e+06	3.28213e+06
79	807.09	129.608	15.2076	3	1.12598	0	0	1.88788e+07	0	3.66442e+06	1.69289e+07	0	2.15266e+06	0	0	1.72937e+06	1.30614e+07	7.14762e+06	0	4.01109e+06	1.39044e+07	8.7273e+06	6.00147e+06	2.03452e+07	2.35715e+07	0	5.08608e+06	0	1.05739e+07	9.04363e+06	0	1.19299e+06	0	0	1.08946e+07	3.64291e+06	0	4.3327e+06	4.99448e+06	0	0	0	0	8.17589e+06	5.7606e+06	3.08505e+06	809967	0	1.91708e+06
80	595.327	87.3354	4.98273	2	1.03048	0	0	2.60005e+06	1.61994e+06	1.91324e+06	1.49956e+06	5.10524e+06	99581.2	2.22588e+06	5.0516e+06	499259	1.59685e+06	821398	270551	0	4.31779e+06	1.27284e+06	717635	1.90464e+06	3.29476e+06	0	372137	403383	1.95544e+06	0	0	1.57048e+06	995017	509957	2.78914e+06	0	485921	0	300676	2.02425e+06	4.10594e+06	523906	1.90921e+06	258268	450624	1.50714e+06	4.81768e+06	0	1.39692e+06
83	883.896	88.2308	2.35025	2	1.06698	1.43547e+07	8.49566e+06	1.60324e+07	1.12431e+07	1.5257e+07	6.48737e+06	1.19962e+07	5.72779e+06	1.0186e+07	2.11424e+07	8.06401e+06	1.18204e+07	2.52393e+06	3.11583e+06	1.20973e+07	1.46211e+07	1.09646e+06	4.07572e+06	3.03344e+06	6.9727e+06	0	2.43345e+06	4.40487e+06	1.36976e+07	1.55499e+07	0	1.41268e+07	6.73907e+06	4.01825e+06	2.26231e+07	1.56442e+07	3.9011e+06	2.907e+06	4.57555e+06	2.12417e+07	1.76586e+07	3.13897e+06	1.26375e+07	6.16013e+06	6.30749e+06	823427	4.62159e+06	0	734215
84	641.802	84.6106	7.93785	4	1.13884	0	1.55674e+06	4.92555e+06	3.05802e+06	1.87194e+06	2.08691e+06	2.7941e+06	3.49832e+06	4.01944e+06	0	1.89309e+06	3.15374e+06	1.23629e+06	842141	1.6529e+06	2.69609e+06	2.982e+06	1.41541e+06	2.73575e+06	3.94078e+06	0	680099	2.79274e+06	888326	4.74834e+06	0	225335	2.19389e+06	0	1.9285e+06	3.33082e+06	1.41433e+06	593548	2.07396e+06	3.50017e+06	287410	2.46713e+06	4.10722e+06	1.82424e+06	4.53881e+06	0	0	0	0
85	564.279	51.8984	4.07813	2	1.07345	0	3.18058e+06	1.19011e+06	0	1.2096e+06	490219	2.12002e+06	823353	1.28246e+06	4.72661e+06	1.09696e+06	766474	270818	213736	0	0	0	268659	803645	0	0	145790	462926	974683	0	1.13762e+06	1.86773e+06	532942	1.02837e+06	1.77447e+06	5.04427e+06	0	0	622903	2.53572e+06	3.09208e+06	1.73798e+06	0	396072	0	1.80184e+06	8.92333e+06	1.74639e+06	860027
86	711.358	118.224	6.88185	2	1.13127	2.37714e+06	0	3.8066e+06	1.6034e+06	1.37267e+06	0	5.18613e+06	2.23896e+06	2.22677e+06	0	1.88528e+06	2.10387e+06	606121	410382	3.98591e+06	3.32092e+06	2.58774e+06	1.07012e+06	2.40867e+06	4.75514e+06	0	463169	1.84103e+06	1.32072e+06	0	0	2.80304e+06	0	2.54187e+06	4.00217e+06	0	1.51028e+06	773141	1.34836e+06	5.55321e+06	8.30215e+06	0	3.82576e+06	1.14097e+06	0	1.92183e+06	1.00982e+07	0	1.46124e+06
87	762.062	107.257	5.92613	3	1.04601	547579	946541	8.04632e+06	8.2564e+06	5.26963e+06	7.99082e+06	6.60159e+06	202167	9.4924e+06	4.73484e+06	579921	6.62585e+06	3.79636e+06	1.20814e+06	1.88377e+06	1.08519e+07	1.96145e+06	2.59589e+06	6.16446e+06	7.25194e+06	0	2.10333e+06	1.99175e+06	8.77128e+06	5.15882e+06	0	1.45335e+06	5.59896e+06	831610	8.30746e+06	2.37509e+06	1.53019e+06	2.27846e+06	1.13366e+06	2.62476e+06	4.43005e+06	2.11971e+06	5.91826e+06	1.30851e+06	0	1.70626e+06	1.75419e+06	0	2.03022e+06
88	941.505	84.2394	8.69957	2	1.09601	5.16097e+06	5.76037e+06	5.4443e+06	1.01082e+07	9.28338e+06	7.24138e+06	8.90528e+06	3.18195e+06	7.2995e+06	7.61813e+06	2.89069e+06	4.4566e+06	1.74959e+06	1.71885e+06	1.61453e+07	8.83266e+06	482548	1.94566e+06	4.46992e+06	2.97131e+06	0	1.93429e+06	4.69673e+06	1.68753e+07	3.22195e+06	0	4.83058e+06	5.19375e+06	3.64547e+06	1.0121e+07	9.08041e+06	3.0634e+06	8.63007e+06	3.38975e+06	1.45264e+07	1.01417e+07	6.02447e+06	4.64102e+06	2.97641e+06	4.23827e+06	2.57556e+06	6.6033e+06	0	4.19525e+06
89	628.674	88.9154	4.07613	3	1.10671	5.18509e+06	2.76224e+06	7.27906e+06	3.67556e+06	6.86597e+06	3.47358e+06	3.29364e+06	1.90822e+06	3.20921e+06	4.08262e+06	1.3149e+06	4.01917e+06	1.36048e+06	1.24712e+06	4.1558e+06	8.26682e+06	250476	1.26832e+06	1.49563e+06	1.45151e+06	0	1.16833e+06	1.32173e+06	1.08838e+07	4.89256e+06	0	2.63473e+06	3.54008e+06	1.36966e+06	6.79336e+06	2.47875e+06	1.87389e+06	3.70644e+06	2.08669e+06	4.6545e+06	4.43872e+06	3.31261e+06	2.55487e+06	2.40471e+06	4.11777e+06	1.63785e+06	2.6631e+06	0	2.37993e+06
90	592.866	70.058	9.15517	2	1.02011	4.76492e+06	2.93876e+06	1.68231e+06	1.84039e+06	6.40436e+06	1.25052e+06	2.88717e+06	1.54991e+06	5.53956e+06	1.23248e+07	1.05124e+06	1.3059e+06	494101	515714	3.20337e+06	2.61676e+06	0	1.60845e+06	2.04095e+06	1.42555e+06	0	451013	646052	3.06706e+06	0	0	2.2104e+06	1.76851e+06	900362	9.70478e+06	7.32839e+06	0	2.70534e+06	3.46486e+06	5.76136e+06	4.51911e+06	2.41032e+06	0	1.39064e+06	0	1.61506e+06	4.39569e+06	1.38631e+06	732430
92	837.428	117.664	13.6479	4	1.08911	812492	2.06252e+06	1.14553e+07	1.18229e+07	4.62271e+06	8.58628e+06	3.35902e+06	1.16123e+07	1.08653e+07	2.81751e+06	5.31688e+06	1.24573e+07	4.32198e+06	3.15886e+06	3.71477e+06	6.39163e+06	5.22826e+06	3.92741e+06	1.10989e+07	9.39444e+06	0	4.16236e+06	1.03378e+07	2.53013e+06	9.90043e+06	0	397651	0	6.54495e+06	3.75557e+06	2.74156e+06	4.44296e+06	5.1521e+06	1.20599e+07	3.77473e+06	603179	0	7.5474e+06	1.02522e+07	1.44658e+07	1.61848e+06	569757	1.15225e+07	608083
93	741.046	108.866	4.91988	3	1.0331	1.71339e+06	3.14367e+06	3.36895e+06	2.08128e+06	1.75873e+06	1.57786e+06	3.97772e+06	1.81311e+06	2.4413e+06	4.04447e+06	2.83113e+06	2.95529e+06	975118	614988	3.38372e+06	2.98895e+06	1.57017e+06	721154	2.37088e+06	2.3655e+06	0	482831	1.5671e+06	1.89574e+06	3.5244e+06	0	2.49049e+06	1.41408e+06	2.93195e+06	3.60044e+06	2.97138e+06	781014	3.05638e+06	1.32723e+06	3.24325e+06	2.24596e+06	4.16171e+06	3.10162e+06	1.29618e+06	2.1928e+06	3.66892e+06	1.72339e+06	3.18913e+06	2.33674e+06
94	708.664	51.6812	15.4943	3	1.35874	0	5.56871e+06	1.1178e+07	0	1.17863e+07	1.88456e+06	2.76647e+06	3.02248e+06	4.49815e+06	5.48101e+06	2.72959e+06	3.44197e+06	1.31171e+06	1.22589e+06	0	0	0	1.71566e+06	1.70923e+06	0	5.71328e+06	1.16509e+06	1.35267e+06	1.07366e+07	3.21928e+06	5.79889e+06	4.17799e+06	2.64158e+06	2.39436e+06	6.3674e+06	3.32688e+06	0	2.10231e+06	2.51349e+06	7.8239e+06	6.1501e+06	3.67955e+06	0	1.56112e+06	3.24645e+06	191046	183221	2.80477e+06	2.1534e+06
95	803.359	98.4197	3.48622	3	1.09825	835076	2.10577e+06	5.62348e+06	3.42588e+06	1.46753e+06	2.50773e+06	3.77601e+06	3.50346e+06	3.92828e+06	2.4104e+06	2.95958e+06	3.86574e+06	1.22755e+06	843316	2.68723e+06	3.39612e+06	2.82993e+06	1.59255e+06	2.63098e+06	4.23926e+06	0	647555	2.87774e+06	1.61839e+06	6.17948e+06	0	612985	1.90042e+06	2.23521e+06	3.7704e+06	4.38896e+06	1.46674e+06	620702	1.85194e+06	3.66576e+06	949889	2.12349e+06	4.3847e+06	1.87559e+06	3.89611e+06	5.88971e+06	1.5247e+06	0	3.72575e+06
96	656.824	81.2274	10.9721	2	1.05678	2.89191e+06	1.3785e+06	602402	405881	2.62592e+06	649534	2.09963e+06	712156	1.04919e+06	1.92565e+06	1.20831e+06	458374	319976	270948	1.90889e+06	1.11487e+06	0	147846	714139	872388	0	237442	603502	2.06175e+06	734384	0	2.03101e+06	591642	1.47568e+06	1.89107e+06	2.26385e+06	753475	2.93393e+06	1.35722e+06	2.66629e+06	2.50429e+06	1.24693e+06	1.26804e+06	738982	985714	1.41401e+06	2.97787e+06	1.80734e+06	2.14877e+06
97	695.009	101.712	18.6803	3	1.0429	2.05111e+06	6.12117e+06	2.91834e+06	2.05204e+06	2.0774e+06	1.64929e+06	2.81097e+06	1.84247e+06	2.48089e+06	5.39379e+06	2.68229e+06	3.0889e+06	1.04736e+06	676486	5.68059e+06	4.22795e+06	898463	572692	1.36911e+06	2.38944e+06	5.27577e+06	454210	1.73959e+06	3.49354e+06	4.76263e+06	0	3.05872e+06	1.43131e+06	1.50106e+06	5.35578e+06	4.4367e+06	396871	1.7232e+06	877032	3.71752e+06	4.5396e+06	4.92637e+06	4.66738e+06	1.22405e+06	2.37403e+06	1.53718e+06	5.03945e+06	1.36981e+06	876307
99	562.271	77.6301	11.835	5	1.07021	0	0	6.39926e+06	5.12242e+06	0	3.79069e+06	0	5.48473e+06	6.42445e+06	0	1.03952e+06	4.65819e+06	2.01126e+06	1.58817e+06	0	1.54902e+06	0	2.66622e+06	3.54135e+06	0	0	943341	3.5141e+06	0	5.37479e+06	0	0	3.59376e+06	0	1.04082e+06	3.26791e+06	2.44854e+06	0	3.18086e+06	1.93946e+06	0	3.779e+06	7.10376e+06	2.62313e+06	7.0363e+06	0	0	0	0
100	857.409	91.1304	3.10542	2	1.01269	1.8105e+06	3.59058e+06	2.03097e+06	1.28157e+06	1.03093e+06	775602	2.54975e+06	1.16422e+06	1.1699e+06	4.27995e+06	1.4731e+06	1.67569e+06	464670	350091	3.37378e+06	2.31752e+06	963561	436013	869903	1.44952e+06	0	253481	975634	1.49651e+06	2.35085e+06	0	1.26458e+06	844124	1.48133e+06	2.59024e+06	3.8778e+06	478064	1.14666e+06	776883	2.53656e+06	2.86921e+06	2.24731e+06	1.33248e+06	1.02882e+06	1.29851e+06	3.18056e+06	7.1199e+06	2.80576e+06	1.6616e+06
101	777.836	109.459	8.23917	2	1.11493	6.50908e+06	8.4302e+06	5.25569e+06	6.12712e+06	3.11294e+06	2.54529e+06	6.07872e+06	4.17026e+06	3.94255e+06	5.4942e+06	743910	3.30544e+06	400738	1.4836e+06	1.22699e+07	6.17345e+06	549871	2.49221e+06	1.00443e+06	5.30263e+06	0	267116	1.15834e+06	5.57144e+06	2.20967e+06	0	2.99514e+06	2.21245e+06	714083	6.75499e+06	2.35277e+07	3.85311e+06	1.58999e+06	1.79569e+06	1.26712e+07	1.09696e+07	1.33831e+06	3.71909e+06	422136	1.63146e+06	514398	3.19551e+06	0	950314
102	628.006	84.2394	6.45113	3	1.07894	4.19449e+06	3.83047e+06	3.43902e+06	4.42645e+06	5.45249e+06	3.64226e+06	5.92211e+06	1.75445e+06	3.5102e+06	5.82915e+06	1.83553e+06	2.79722e+06	1.1144e+06	920112	7.12524e+06	5.22898e+06	405723	907038	2.82922e+06	1.88442e+06	0	1.1338e+06	2.81342e+06	8.01247e+06	2.18388e+06	0	3.38708e+06	2.59695e+06	2.34202e+06	6.13992e+06	4.3242e+06	1.17248e+06	4.36661e+06	2.00907e+06	7.68051e+06	5.5664e+06	4.23629e+06	2.5965e+06	1.95556e+06	2.78131e+06	1.3346e+06	3.85457e+06	1.37892e+06	1.82451e+06
103	796.924	91.0271	4.98502	2	1.1929	8.23643e+06	7.17138e+06	3.01543e+06	8.03376e+06	1.82774e+07	6.62464e+06	1.25174e+07	4.3397e+06	6.04828e+06	1.21632e+07	4.02871e+06	6.79283e+06	1.14819e+06	1.79372e+06	1.52617e+07	1.31144e+07	685870	2.45108e+06	4.87898e+06	2.81708e+06	0	1.36757e+06	2.78538e+06	1.84506e+07	4.27169e+06	0	4.72768e+06	6.38742e+06	2.91092e+06	1.62617e+07	4.62156e+06	1.46696e+06	1.04629e+07	7.02777e+06	2.0744e+07	1.64327e+07	7.04382e+06	7.0816e+06	4.87192e+06	5.16547e+06	2.45979e+06	4.71058e+06	0	4.81185e+06
104	575.93	32.2687	7.52945	3	1.05506	0	4.0916e+06	4.19883e+06	0	6.41224e+06	1.7266e+06	2.11573e+06	1.16052e+06	2.51361e+06	5.86962e+06	1.71557e+06	2.76952e+06	597029	1.08843e+06	0	0	158587	890812	2.22284e+06	1.41655e+06	0	623846	344540	6.15564e+06	0	5.49896e+06	5.55939e+06	3.81132e+06	1.08427e+06	7.2754e+06	4.28506e+06	0	3.43968e+06	1.10914e+06	5.65792e+06	5.69262e+06	7.987e+06	1.47974e+06	845501	0	626066	654457	86435.5	455067
105	475.593	44.2875	12.2245	3	1.07573	0	2.22868e+06	973214	0	867511	355250	1.30564e+06	522991	761676	2.60026e+06	264285	405447	140234	0	0	0	0	198005	442948	0	0	63311.9	231729	488560	0	546688	868370	309559	192589	1.17768e+06	2.65694e+06	0	482145	0	1.33714e+06	1.56407e+06	929651	0	152169	589657	1.03531e+06	2.43524e+06	811754	465123
108	509.282	10.1991	4.3321	2	1.37587	0	0	0	0	52320.2	0	0	16141.9	26719.4	0	0	0	0	6384.49	0	0	0	0	14429.4	0	0	14854.9	0	22871.6	0	2.16249e+06	0	0	0	24883.3	43237	0	24735.6	0	34100.8	0	0	0	0	11636.3	748181	1.42357e+06	466978	754130
109	532.79	60.8312	12.7135	2	1.02578	0	2.12248e+06	2.89689e+06	0	4.6854e+06	1.2449e+06	2.40765e+06	1.11109e+06	2.08568e+06	3.0882e+06	0	1.8241e+06	601050	550715	2.12026e+06	0	0	376923	1.22671e+06	954150	0	514969	496421	4.06165e+06	1.05897e+06	2.38634e+06	0	1.45656e+06	853313	3.41751e+06	2.70271e+06	0	2.20402e+06	1.43979e+06	0	3.32707e+06	1.73923e+06	1.54272e+06	749400	1.95435e+06	842071	1.53515e+06	1.00378e+06	881556
110	812.393	92.1679	3.28248	3	1.0582	1.78171e+06	5.97598e+06	2.22881e+06	1.02118e+06	756023	597843	3.85608e+06	1.37849e+06	1.79353e+06	8.46333e+06	3.19221e+06	1.90801e+06	686068	259457	5.54473e+06	1.89364e+06	2.33604e+06	327685	1.47566e+06	2.88596e+06	0	137551	1.65482e+06	1.27753e+06	4.98728e+06	0	1.37405e+06	455566	2.85124e+06	3.89935e+06	7.31693e+06	249157	950610	793276	3.11164e+06	4.17429e+06	3.92529e+06	2.24344e+06	1.16673e+06	1.60625e+06	3.93959e+06	7.33303e+06	3.69325e+06	1.67576e+06
111	658.879	117.105	7.3013	2	1.03047	113851	216245	1.27086e+06	994928	277945	770052	909416	52401.9	1.02888e+06	858065	147171	897182	432685	116542	237362	1.17841e+06	483695	315125	1.01394e+06	1.23907e+06	0	193443	231653	734676	520485	0	90826	0	296982	870349	0	295298	107013	177440	390395	259686	0	1.91553e+06	167279	161391	1.29881e+06	4.54099e+06	0	1.26084e+06
112	610.332	77.6301	5.91615	2	1.01763	1.49289e+06	2.02099e+06	604533	479930	816003	0	669545	1.00162e+06	447275	1.74853e+06	0	0	119741	215007	1.71941e+06	0	38754.7	107581	207810	199679	0	97576.7	571410	442392	837684	0	1.04981e+06	346645	1.43087e+06	777941	2.09898e+06	218753	768393	551401	1.29671e+06	1.41511e+06	1.56344e+06	677588	432602	1.19757e+06	3.83541e+06	5.8191e+06	3.7129e+06	1.48304e+06
113	690.379	92.7757	6.22763	2	1.07502	2.65498e+06	3.12075e+06	1.58293e+06	2.05524e+06	2.0818e+06	2.14292e+06	1.178e+06	793315	2.59739e+06	1.80215e+06	2.22645e+06	1.21959e+06	956798	410200	4.1609e+06	3.01516e+06	230577	681251	553062	1.2241e+06	0	391603	349673	2.4565e+06	2.12862e+06	0	3.58724e+06	1.30194e+06	1.82427e+06	2.77891e+06	3.0561e+06	1.19945e+06	2.58602e+06	1.21604e+06	2.29326e+06	1.51144e+06	2.84344e+06	179022	2.55642e+06	1.04605e+06	1.36687e+06	1.23612e+06	0	885464
114	602.335	87.8396	2.58613	2	1.08053	0	0	860596	432621	509137	415744	0	0	808529	0	0	468388	358651	67751.6	0	1.2384e+06	550442	193944	629310	1.33332e+06	0	93393.6	86297.3	432859	403934	0	0	258616	0	716802	0	124345	45168.4	61520.8	501695	1.53898e+06	75095.4	965163	0	81148.2	1.31791e+06	3.40726e+06	0	833783
115	1106.31	87.9634	1.94665	2	1.741	345205	3.79412e+06	1.36814e+06	2.08214e+06	1.169e+06	941078	1.09846e+06	1.65872e+06	1.34808e+06	2.89815e+06	0	1.13277e+06	115808	441494	5.10583e+06	2.85085e+06	989787	659581	370862	1.40477e+06	0	58905.8	718725	1.5416e+06	738031	0	0	605209	0	2.45403e+06	2.87949e+06	551390	4.61469e+06	704566	2.59656e+06	1.16781e+06	1.87646e+06	318416	248362	595258	2.71679e+06	4.02314e+06	2.03153e+06	1.09044e+06
116	412.753	48.0943	5.39617	2	1.26133	0	3.45105e+06	2.49668e+06	0	2.59788e+06	666485	3.43984e+06	1.19267e+06	2.2128e+06	9.84266e+06	6.62051e+06	2.19002e+06	1.03878e+06	503035	94911.6	0	36356	325452	1.27452e+06	0	0	484559	0	1.59785e+06	119492	2.60481e+06	7.08334e+06	928592	6.02922e+06	4.18509e+06	5.71368e+06	0	2.54354e+06	1.10599e+06	5.36377e+06	5.33971e+06	6.62372e+06	0	1.74272e+06	2.29841e+06	2.05908e+06	6.05267e+06	1.3504e+06	872830
117	1421.22	114.107	2.49107	2	1.02036	0	0	0	0	0	0	0	0	0	0	0	0	0	0	0	0	0	0	0	0	0	0	0	0	0	0	0	0	0	0	0	0	0	0	0	0	0	0	0	0	0	0	0	0
118	682.653	119.677	9.16288	3	1.05186	0	0	1.42321e+07	6.6837e+06	4.60641e+06	4.32103e+06	4.52114e+06	4.67017e+06	4.45914e+06	0	3.05721e+06	4.52931e+06	1.84521e+06	1.54681e+06	4.6873e+06	9.46195e+06	408742	2.55057e+06	4.46412e+06	2.04638e+06	61539.4	2.06737e+06	2.31146e+06	1.07919e+07	3.03056e+06	0	2.51732e+06	0	4.12338e+06	5.2902e+06	2.08977e+06	4.17052e+06	5.5336e+06	3.68915e+06	5.10552e+06	4.41885e+06	0	3.74305e+06	3.03542e+06	5.4578e+06	2.2445e+06	1.89174e+06	2.54225e+06	3.46469e+06
119	643.85	49.9422	12.7936	2	1.05583	0	3.37572e+06	1.29636e+06	1.88994e+06	6.5705e+06	2.6143e+06	5.23181e+06	1.68763e+06	2.22577e+06	4.8671e+06	1.24072e+06	2.00873e+06	841649	816933	0	0	0	1.05877e+06	1.45835e+06	0	0	587227	0	6.6485e+06	0	4.14089e+06	3.95404e+06	2.63734e+06	1.02771e+06	2.73966e+06	4.38668e+06	1.39945e+06	4.22655e+06	1.72659e+06	4.93392e+06	4.8051e+06	1.49783e+06	0	1.93288e+06	3.09385e+06	1.37727e+06	2.85112e+06	1.79612e+06	970696
120	712.862	98.9254	5.14435	2	1.90447	712361	2.63946e+06	0	0	176709	0	242556	326115	0	730718	821367	0	0	0	671852	195694	109358	0	0	135284	0	0	412186	0	430061	0	588298	0	839053	175421	1.49874e+06	0	1.17705e+06	0	350573	176327	3.06102e+06	0	0	646228	1.01484e+07	3.22813e+06	0	659918
121	497.29	59.3973	9.70952	2	1.06951	3.33629e+06	2.80289e+06	3.67082e+06	1.75823e+06	4.60589e+06	1.55842e+06	2.92022e+06	1.46446e+06	2.28117e+06	2.46983e+06	635123	1.41135e+06	0	747416	3.29405e+06	0	0	799646	875155	1.17812e+06	0	482554	594684	4.8768e+06	0	2.80311e+06	2.40814e+06	2.0053e+06	1.07497e+06	2.84356e+06	2.33973e+06	243158	2.41007e+06	1.56709e+06	2.87701e+06	3.02496e+06	1.58871e+06	1.77911e+06	834067	2.54553e+06	870500	1.57868e+06	1.13132e+06	1.19665e+06
122	961.968	128.481	9.988	2	1.11849	0	0	3.21227e+06	1.56979e+06	525471	1.27816e+06	4.40062e+06	0	2.30474e+06	0	0	0	0	0	3.43322e+06	2.20127e+06	1.48736e+06	642639	1.55402e+06	2.57738e+06	0	432167	0	1.67248e+06	2.54383e+06	0	1.04783e+06	0	0	2.36653e+06	4.18033e+06	734077	2.26343e+06	1.69889e+06	0	0	0	1.49832e+06	1.68166e+06	1.89037e+06	5.16186e+06	2.67478e+06	3.75869e+06	3.06061e+06
123	948.514	93.7849	3.06845	2	1.10958	4.47022e+06	3.59243e+06	0	5.1022e+06	8.13975e+06	4.34316e+06	1.89556e+06	909846	2.32654e+06	1.54422e+06	1.21362e+06	3.08782e+06	0	901799	0	5.15973e+06	245199	1.77161e+06	1.9551e+06	2.03144e+06	0	1.7424e+06	0	6.60953e+06	1.4387e+06	0	0	4.86217e+06	1.62964e+06	4.0814e+06	2.27997e+06	2.79739e+06	5.61296e+06	1.9582e+06	1.62769e+06	4.43322e+06	4.08226e+06	1.07938e+06	1.59857e+06	2.09257e+06	2.28304e+06	916027	1.62978e+06	2.74571e+06
124	560.54	89.4309	5.84568	4	1.00177	1.10695e+06	2.27104e+06	2.64976e+06	838298	1.48749e+06	1.0008e+06	2.27689e+06	1.43422e+06	1.62891e+06	3.61419e+06	1.51335e+06	2.16866e+06	529273	403511	2.3254e+06	3.18203e+06	1.13019e+06	480598	1.08056e+06	1.33265e+06	0	346107	1.60382e+06	1.62132e+06	2.93425e+06	0	891085	757469	1.04446e+06	3.22003e+06	1.61375e+06	401756	690647	934210	3.06272e+06	1.47846e+06	3.16124e+06	1.00558e+06	1.18895e+06	1.20177e+06	2.6928e+06	5.50759e+06	2.24311e+06	1.22595e+06
125	1172.58	115.418	7.75222	3	1.18816	2.9787e+06	5.98941e+06	1.83366e+07	1.7616e+07	6.91975e+06	1.14725e+07	9.77241e+06	0	1.54697e+07	5.35532e+06	9.52585e+06	1.34859e+07	4.30799e+06	5.29335e+06	6.05599e+06	9.23586e+06	2.8161e+06	8.93183e+06	1.3614e+07	1.00185e+07	0	4.49031e+06	0	6.55982e+06	1.23145e+07	0	1.40644e+06	1.23877e+07	8.80584e+06	1.57211e+07	1.07389e+07	0	1.05932e+07	1.39539e+07	1.06367e+07	2.60097e+06	2.43422e+07	1.3553e+07	1.10815e+07	2.64004e+07	1.36898e+06	134597	5.98084e+06	0
126	632.304	61.6455	4.75483	3	1.06318	0	1.04994e+07	7.49135e+06	2.81165e+06	1.24271e+07	0	4.57351e+06	2.58435e+06	3.7362e+06	8.27019e+06	0	4.1383e+06	1.14713e+06	324451	0	0	0	1.00811e+06	2.14774e+06	2.05964e+06	301031	1.19227e+06	1.87376e+06	1.04739e+07	4.76681e+06	7.26799e+06	4.85344e+06	2.29772e+06	0	7.36227e+06	5.0532e+06	145200	5.99922e+06	3.97496e+06	7.34965e+06	8.16362e+06	7.07155e+06	5.75686e+06	3.53952e+06	5.13935e+06	660235	1.44327e+06	2.18769e+06	1.89504e+06
128	846.056	83.7581	4.00797	3	1.01393	0	1.21779e+06	5.43577e+06	3.92671e+06	2.04041e+06	2.57036e+06	1.83327e+06	4.03418e+06	3.30934e+06	0	1.16202e+06	4.12251e+06	938670	1.0227e+06	2.01521e+06	2.35495e+06	3.0119e+06	2.04257e+06	1.85151e+06	4.41877e+06	6.57783e+06	672662	2.97883e+06	1.50548e+06	3.4453e+06	0	131515	2.08285e+06	958493	2.00204e+06	3.89421e+06	0	351565	2.18705e+06	3.45329e+06	343332	2.09498e+06	3.25717e+06	1.63628e+06	3.12203e+06	0	0	0	2.12735e+06
129	947.947	60.3997	14.5146	2	1.12419	0	5.74975e+06	5.32119e+06	3.82048e+06	1.37181e+07	2.08996e+06	3.72012e+06	3.79078e+06	3.72648e+06	6.21359e+06	5.97321e+06	2.67474e+06	695530	0	8.45314e+06	0	0	1.15351e+06	0	1.79555e+06	1.05232e+07	0	0	1.02057e+07	0	8.42086e+06	5.81722e+06	2.62368e+06	0	7.86596e+06	6.09238e+06	0	6.56763e+06	0	1.13947e+07	0	5.45299e+06	6.36662e+06	3.48332e+06	3.62409e+06	3.0331e+06	5.18805e+06	5.8208e+06	5.90204e+06
130	632.678	93.7849	3.3509	3	1.11951	3.31891e+06	2.46289e+06	1.19538e+06	2.44487e+06	4.7894e+06	2.49229e+06	1.55966e+06	594261	1.43271e+06	1.37852e+06	936036	2.11181e+06	245734	526578	0	3.42339e+06	247565	848380	1.41907e+06	1.31297e+06	0	1.02881e+06	0	3.6087e+06	1.27103e+06	0	930176	2.45968e+06	1.17597e+06	2.92801e+06	1.24244e+06	1.10394e+06	2.52416e+06	1.12857e+06	1.17098e+06	2.78501e+06	2.80298e+06	745585	1.20547e+06	1.4637e+06	1.37404e+06	743502	793271	1.36653e+06
131	949.517	92.3278	3.976	2	1.02401	4.03902e+06	3.01348e+06	5.65309e+06	5.04015e+06	6.08303e+06	3.00211e+06	4.01542e+06	2.29071e+06	4.15953e+06	3.7944e+06	1.97182e+06	2.49603e+06	1.26487e+06	1.11897e+06	4.56192e+06	1.01177e+07	128945	899532	1.5387e+06	1.30624e+06	0	1.3518e+06	1.20642e+06	1.09558e+07	2.40762e+06	0	2.13089e+06	3.54707e+06	2.64705e+06	8.03011e+06	3.04123e+06	3.88668e+06	5.70609e+06	2.59768e+06	6.86639e+06	5.11568e+06	3.99489e+06	2.26472e+06	2.14432e+06	3.59398e+06	1.23714e+06	2.41902e+06	1.78705e+06	1.89062e+06
132	1294.29	96.3189	1.87552	3	1.16787	303443	2.92262e+06	1.53553e+06	1.35483e+06	672471	0	1.10894e+06	2.67616e+06	1.05554e+06	2.27844e+06	0	1.84339e+06	140809	635065	6.20031e+06	3.17564e+06	939040	855112	0	1.57983e+06	0	0	1.5346e+06	2.37805e+06	0	0	510381	0	0	2.30351e+06	3.92869e+06	975667	1.22626e+06	756018	3.80735e+06	1.98225e+06	0	649127	518688	398847	4.39495e+06	9.56138e+06	0	3.04939e+06
133	486.264	97.4569	3.60015	2	1.04282	1.83322e+06	1.18909e+06	655683	728864	3.08566e+06	786943	1.1476e+06	723397	872136	1.42915e+06	183445	324305	159824	273164	1.93481e+06	2.21666e+06	56263.8	379532	578424	703371	0	169765	256372	2.38082e+06	618533	0	1.14622e+06	617681	200029	1.81753e+06	1.0771e+06	416038	1.54919e+06	650546	2.58933e+06	1.56592e+06	923656	672005	302862	813072	460194	1.32941e+06	0	645561
134	943.98	105.146	10.661	4	1.10514	0	894158	1.43518e+07	14533542	6.574e+06	1.0783e+07	4.79358e+06	1.19679e+07	1.64011e+07	958288	6.73433e+06	1.01011e+07	6.67765e+06	4.72682e+06	2.74334e+06	7.51686e+06	2.16205e+06	6.24438e+06	1.26349e+07	7.23992e+06	0	4.49121e+06	0	2.86774e+06	1.43446e+07	0	522791	9.44394e+06	9.16211e+06	1.06291e+07	1.05443e+06	6.79783e+06	9.19507e+06	1.26668e+07	4.22204e+06	0	2.53163e+07	1.51164e+07	1.3911e+07	2.56306e+07	1.85444e+06	0	3.77669e+06	440060
136	490.281	57.2429	8.61667	2	1.12279	0	1.35325e+06	0	0	4.09621e+06	1.05824e+06	0	883710	1.36635e+06	0	472169	891085	0	473444	2.09499e+06	0	0	486713	1.32781e+06	749659	0	383407	0	0	100085	1.81745e+06	1.5594e+06	1.09861e+06	592671	2.6864e+06	1.22051e+06	0	1.56781e+06	753650	1.83088e+06	2.2738e+06	0	1.22039e+06	561384	1.68906e+06	529131	1.75772e+06	700757	946769
137	601.647	95.2971	2.21883	3	1.01905	641755	1.11573e+06	678663	327648	462932	284397	1.07495e+06	374631	406682	1.26695e+06	362749	480886	143001	112014	795986	864820	406270	132787	364030	527520	0	73648.1	297458	376003	642115	0	403537	209866	333354	891833	958073	112694	378956	287233	817713	922298	670800	472159	237104	456909	1.76121e+06	2.82251e+06	1.67606e+06	968924
138	414.714	23.9601	4.21388	2	1.16716	0	0	0	0	0	0	0	0	0	0	0	0	0	0	0	0	0	4840.91	0	0	0	0	0	0	0	1.09478e+06	0	0	0	0	0	0	23715.6	0	0	0	0	0	0	0	872092	1.2712e+06	613421	780208
139	1111.07	108.866	4.00728	2	1.01648	0	1.95809e+06	2.1723e+06	2.06449e+06	1.00493e+06	1.13154e+06	2.43409e+06	1.89691e+06	1.95604e+06	2.31467e+06	1.00633e+06	1.91286e+06	431315	559448	3.2659e+06	1.87397e+06	943374	782059	1.15224e+06	1.52847e+06	0	216804	1.07967e+06	1.44844e+06	1.65319e+06	0	708293	1.03494e+06	961260	2.38639e+06	2.96084e+06	1.16544e+06	2.34146e+06	951127	2.395e+06	1.45504e+06	2.45557e+06	2.01645e+06	509491	1.12591e+06	4.08875e+06	1.14457e+06	6.24178e+06	2.99596e+06
140	492.749	49.7168	3.98312	2	1.06544	0	664644	399539	0	444282	215616	475819	240182	417254	1.3784e+06	147215	256934	101503	71469.7	0	0	0	119973	106677	0	0	54467.4	105323	377844	0	246913	422802	205216	139535	660156	1.7404e+06	0	85343.5	97284.8	645123	1.11076e+06	84065.3	0	0	0	325116	2.70719e+06	0	331361
141	657.865	67.9575	5.23117	2	1.00469	2.01322e+06	1.81576e+06	1.46119e+06	1.88399e+06	3.63884e+06	1.41364e+06	3.6009e+06	1.06952e+06	2.19702e+06	2.63245e+06	681350	1.71268e+06	419411	574400	2.65989e+06	2.53326e+06	0	511181	960021	1.25742e+06	0	385158	624293	4.12857e+06	0	0	1.26827e+06	1.83199e+06	870787	3.13847e+06	0	0	1.62991e+06	1.81042e+06	3.62619e+06	2.71688e+06	1.89213e+06	0	504456	1.13957e+06	934806	1.58439e+06	978099	1.42508e+06
143	523.913	58.3714	12.9638	3	1.06858	0	2.35758e+06	2.53901e+06	1.703e+06	5.7574e+06	1.2487e+06	2.57479e+06	1.10387e+06	2.20645e+06	1.99944e+06	776548	1.34606e+06	631244	386804	2.06303e+06	0	0	645724	1.28908e+06	829528	0	459955	517702	4.20534e+06	0	2.2412e+06	2.04475e+06	1.82243e+06	783832	3.00431e+06	1.28923e+06	0	1.83778e+06	1.32017e+06	2.98133e+06	3.1272e+06	1.16719e+06	1.95107e+06	652369	1.12915e+06	110559	139144	419598	345731
144	819.414	94.5962	3.29888	2	1.09597	2.5145e+06	5.27961e+06	984485	639754	846124	245209	942893	2.05872e+06	646937	4.02217e+06	2.73493e+06	1.26905e+06	167040	407659	4.68177e+06	944161	546904	189950	497913	284577	164496	216927	1.29952e+06	700538	2.62719e+06	22931.1	2.40732e+06	614389	2.80492e+06	2.46107e+06	5.4549e+06	461047	2.04531e+06	1.50899e+06	3.49936e+06	3.05217e+06	4.09314e+06	829447	1.34948e+06	2.20076e+06	3.71742e+06	5.8763e+06	0	1.46687e+06
145	495.758	11.0978	15.7613	2	1.00004	0	0	1.00242e+07	9.18237e+06	3.71613e+07	7.85536e+06	0	6.48677e+06	8.31979e+06	8.30667e+06	0	0	0	1.95785e+06	0	1.50484e+07	0	2.22634e+06	6.60426e+06	0	0	0	0	1.55322e+07	0	0	0	1.33991e+07	0	1.47881e+07	1.82654e+07	3.61925e+06	0	0	0	1.75628e+07	0	1.06602e+07	0	0	4949.17	16612	0	26511.3
146	571.551	100.719	3.1462	4	1.02662	130305	290969	3.96889e+06	0	1.91652e+06	2.78718e+06	3.12866e+06	55131.4	3.0237e+06	1.69427e+06	92366	2.53003e+06	1.06781e+06	419046	510644	4.5943e+06	1.12739e+06	966865	1.70786e+06	2.50023e+06	0	631396	493460	2.592e+06	1.53106e+06	0	266271	1.59787e+06	98310.9	3.66507e+06	537333	559698	510889	310517	1.42936e+06	925623	638615	2.28506e+06	271113	412353	681741	274591	0	794528
148	443.275	43.6201	10.5809	2	1.08535	0	1.95901e+06	1.13646e+06	0	3.26408e+06	986319	779267	1.00016e+06	1.21957e+06	1.78502e+06	361597	546067	231660	0	0	0	0	302386	0	0	0	197344	0	1.19919e+06	0	1.00237e+06	1.46658e+06	1.21535e+06	0	1.45922e+06	1.28233e+06	0	0	0	0	1.48408e+06	848429	0	427099	1.01512e+06	575496	930781	345393	551350
149	863.392	32.2687	13.0701	2	1.03266	0	4.51148e+06	3.83861e+06	2.9053e+06	7.12323e+06	1.71745e+06	0	1.42931e+06	1.90213e+06	5.01857e+06	1.57672e+06	1.98884e+06	426953	1.31578e+06	1.243e+07	0	0	1.40154e+06	1.43639e+06	0	0	410207	0	5.98486e+06	0	5.36991e+06	3.78809e+06	3.20656e+06	752049	6.5068e+06	5.96229e+06	0	3.31367e+06	808807	7.91854e+06	5.86853e+06	6.65962e+06	1.15654e+06	734286	0	685314	614172	100245	614845
150	501.591	87.0118	8.37137	3	1.05525	1.04626e+06	1.49865e+06	2.49953e+06	1.11843e+06	1.33884e+06	1.4232e+06	1.61702e+06	1.1912e+06	1.19326e+06	1.21962e+06	466505	1.41059e+06	495877	406763	1.17458e+06	3.26327e+06	185566	652101	1.28822e+06	910290	0	505447	951341	1.80184e+06	858681	0	944758	1.42142e+06	636385	1.921e+06	793579	764174	1.46388e+06	928119	1.72745e+06	1.49488e+06	1.02747e+06	732302	959278	1.53744e+06	824834	1.20054e+06	574609	1.02778e+06
152	1032.22	124.151	17.4199	3	1.23757	0	0	0	1.44803e+07	2.15266e+06	1.26728e+07	2.21582e+06	1.59631e+06	0	1.54943e+06	757970	9.3068e+06	4.95464e+06	0	1.65756e+06	7.55621e+06	5.25856e+06	5.26977e+06	1.3754e+07	1.13415e+07	0	4.61184e+06	0	4.33224e+06	5.61121e+06	0	0	0	1.50168e+06	4.83996e+06	816933	6.23271e+06	2.96894e+06	3.94922e+06	1.64792e+06	0	0	8.43925e+06	3.53517e+06	4.20848e+06	385296	231873	0	276855
153	633.346	92.3689	5.13913	3	1.00207	2.92021e+06	2.03025e+06	3.36219e+06	2.33355e+06	3.35322e+06	1.56511e+06	2.61528e+06	1.27139e+06	2.2056e+06	2.74e+06	1.17132e+06	1.62205e+06	800984	618610	2.37225e+06	5.93485e+06	138836	455997	1.0751e+06	923132	0	764617	850529	5.52856e+06	1.62385e+06	0	1.43433e+06	1.74385e+06	1.54449e+06	4.78169e+06	1.60034e+06	1.53152e+06	2.62978e+06	1.49941e+06	4.06488e+06	3.05538e+06	2.65226e+06	1.37056e+06	1.39761e+06	2.19536e+06	802111	1.61342e+06	0	917069
154	575.819	40.5618	4.52477	2	1.00409	0	3.09261e+06	1.39652e+06	0	0	1.34207e+06	0	1.10761e+06	1.71573e+06	2.52452e+06	1.12946e+06	1.01622e+06	458890	433533	0	0	0	0	1.24636e+06	0	0	488122	0	2.35629e+06	0	0	2.31158e+06	1.22024e+06	727584	2.83568e+06	3.0679e+06	0	0	0	4.23656e+06	4.81082e+06	0	0	758454	1.37188e+06	871121	2.14346e+06	629677	1.08203e+06
159	1037.55	119.612	27.0161	3	1.03516	0	0	5.8024e+06	4.34955e+06	2.2162e+06	1.89228e+06	2.32882e+06	0	4.18211e+06	0	8.85223e+06	6.2774e+06	1.26329e+06	3.81666e+06	1.52127e+07	1.8072e+06	2.58528e+06	2.41156e+06	3.4226e+06	2.4956e+06	0	1.44292e+06	0	4.12435e+06	1.1524e+07	0	0	0	1.22102e+07	8.20425e+06	9.94107e+06	4.78932e+06	1.52216e+07	1.3826e+07	9.25694e+06	2.12253e+06	0	4.57617e+06	1.44843e+07	1.83274e+07	3.34496e+06	243560	0	646592
160	821.735	92.4872	5.34093	3	1.07839	1.14468e+06	4.68309e+06	1.64247e+06	705271	410419	410548	2.74381e+06	964163	1.28863e+06	6.52766e+06	2.43372e+06	1.36643e+06	506649	196709	4.39048e+06	1.30269e+06	1.93865e+06	232269	1.09624e+06	2.22489e+06	0	99058.5	1.29e+06	744845	3.79069e+06	0	1.01102e+06	321168	2.00145e+06	2.48354e+06	6.15202e+06	218773	659829	588472	2.41579e+06	3.1775e+06	2.95705e+06	1.65167e+06	808320	1.1924e+06	2.94612e+06	5.39636e+06	3.0467e+06	1.35825e+06
161	632.301	60.4522	7.22117	3	1.01958	0	211037	0	999447	440485	622142	238153	558319	556426	253924	5.33035e+06	219225	0	1.30369e+06	146232	0	0	33091.5	0	146586	0	0	0	0	89497	586845	2.48504e+06	663853	0	1.57024e+06	704112	0	129027	87901.5	2.31432e+06	0	171332	717769	116006	0	1.62831e+06	3.19661e+06	1.67119e+06	2.0551e+06
162	523.776	39.8398	1.62527	2	1.01612	0	0	0	0	1.04579e+06	551012	0	0	1.09094e+06	4.77068e+06	888401	747011	294916	268121	0	0	0	182764	0	0	0	0	0	931877	0	1.13196e+06	1.12333e+06	627254	1.09367e+06	1.81856e+06	0	0	1.30654e+06	507422	1.59111e+06	2.81738e+06	701925	0	344221	670780	529256	1.81611e+06	422858	249837
163	668.349	64.2202	19.5328	2	1.06905	0	5.24915e+06	0	0	9.50434e+06	0	5.24093e+06	0	5.00933e+06	1.2111e+07	0	3.41134e+06	1.09416e+06	2.11394e+06	9.38198e+06	1.05402e+07	0	0	2.63374e+06	2.06204e+06	8.77148e+06	976393	682173	1.49639e+07	7.66315e+06	0	4.91219e+06	4.30521e+06	2.00343e+06	1.0264e+07	5.03504e+06	1.7026e+06	3.86989e+06	0	1.19619e+07	1.1304e+07	6.22898e+06	0	1.08844e+06	1.66105e+06	721414	825598	474445	609753
164	820.362	40.9847	10.0583	3	1.29978	0	4.15968e+06	3.99054e+06	3.10851e+06	1.0683e+07	2.84164e+06	1.77489e+06	2.29607e+06	3.83826e+06	1.49271e+06	971494	2.06082e+06	483948	252693	0	0	0	697300	992552	0	0	504680	659197	2.7549e+06	0	2.99819e+06	3.3525e+06	2.38381e+06	1.21177e+06	3.92862e+06	3.10299e+06	0	2.89251e+06	1.30221e+06	3.54763e+06	3.46507e+06	1.21726e+06	0	1.2858e+06	1.42846e+06	189085	186123	1.04061e+06	1.31011e+06
165	598.943	89.5309	2.09743	3	1.01945	8.08728e+06	5.94411e+06	5.44192e+06	2.46974e+06	5.61628e+06	2.27799e+06	4.94901e+06	2.16905e+06	3.1553e+06	8.21791e+06	3.57399e+06	4.10175e+06	845343	971707	4.36868e+06	6.63344e+06	629767	1.27803e+06	1.14637e+06	2.66527e+06	591207	772931	1.80112e+06	4.08175e+06	5.18533e+06	0	5.69019e+06	1.69481e+06	2.81513e+06	7.77923e+06	5.89217e+06	1.16082e+06	904146	1.66664e+06	8.51122e+06	6.21681e+06	1.79697e+06	2.67455e+06	2.48272e+06	1.80654e+06	0	0	0	259387
167	785.366	58.3714	12.4113	2	1.04293	0	3.48869e+06	2.82533e+06	2.06259e+06	7.96633e+06	1.67628e+06	2.57867e+06	2.18415e+06	3.09661e+06	2.07694e+06	1.13599e+06	1.67695e+06	521138	576303	4.95701e+06	0	0	1.3996e+06	1.01611e+06	1.14397e+06	0	395745	639940	8.24291e+06	0	4.64627e+06	1.55805e+06	1.95358e+06	810845	3.47483e+06	2.31678e+06	0	1.95425e+06	1.7588e+06	5.75164e+06	4.33554e+06	1.11533e+06	2.2549e+06	608964	835846	99839.2	135155	829664	578646
170	906.462	123.734	8.76492	2	1.04037	0	0	1.66484e+07	1.17668e+07	6.5266e+06	6.88942e+06	7.24959e+06	3.56266e+06	0	1.02827e+07	3.08304e+06	9.26857e+06	1.71498e+06	6.63537e+06	1.17807e+07	1.37653e+07	874574	4.56721e+06	4.54644e+06	2.96631e+06	0	2.33882e+06	0	2.14417e+07	8.10995e+06	0	4.73474e+06	0	4.22408e+06	1.13171e+07	4.89986e+06	6.29419e+06	8.3622e+06	5.26543e+06	1.16542e+07	9.72623e+06	0	4.31774e+06	6.47017e+06	9.30491e+06	1.43037e+06	836581	1.13055e+06	1.70656e+06
171	836.438	89.2199	10.2437	2	1.11468	4.11415e+06	2.35565e+06	2.04717e+06	2.54312e+06	5.76811e+06	2.12872e+06	2.82274e+06	1.54141e+06	2.53758e+06	2.80593e+06	1.35913e+06	2.13879e+06	558523	741896	3.42605e+06	5.23773e+06	115744	864310	1.22297e+06	1.17807e+06	0	792238	898206	4.85763e+06	2.02156e+06	0	2.20465e+06	1.85679e+06	1.14467e+06	4.85111e+06	2.02212e+06	1.12381e+06	2.81329e+06	1.60926e+06	4.68033e+06	3.46545e+06	2.4268e+06	1.82529e+06	1.83497e+06	1.75231e+06	1.39699e+06	2.6896e+06	1.17916e+06	1.46847e+06
172	670.833	72.4814	5.01885	2	1.04927	4.97613e+06	5.06845e+06	1.51016e+06	1.93914e+06	3.97897e+06	1.03654e+06	2.48709e+06	1.23859e+06	2.46536e+06	4.74986e+06	1737044	1.49862e+06	456518	453554	6.16013e+06	3.45036e+06	0	525617	1.00527e+06	1.09569e+06	0	416473	664643	5.05204e+06	0	0	2.64698e+06	1.45742e+06	0	0	3.91213e+06	0	2.48927e+06	1.34122e+06	4.00895e+06	4.82967e+06	2.2657e+06	1.35484e+06	728338	0	665689	1.26518e+06	1.46446e+06	1.01115e+06
174	610.334	65.2519	6.84627	2	1.09872	0	1.32449e+06	1.60263e+06	0	1.73229e+06	2.31383e+06	1.5055e+06	947465	1.47624e+06	1.27654e+06	805044	1.00396e+06	245127	376875	2.08963e+06	2.58653e+06	0	434590	0	628603	0	374165	425978	2.26391e+06	909162	1.8059e+06	644051	1.55835e+06	1.27453e+06	2.27869e+06	1.34239e+06	0	2.36542e+06	1.06389e+06	1.78074e+06	1.21477e+06	4.03594e+06	0	986556	925010	473001	1.16597e+06	558369	1.40227e+06
175	1116.23	117.664	8.24402	3	1.08108	187555	0	7.53546e+06	8.14103e+06	1.45968e+06	5.36997e+06	1.1731e+06	1.03295e+07	6.0546e+06	0	1.24343e+06	7.19775e+06	1.55455e+06	2.43097e+06	2.74729e+06	3.4253e+06	3.08447e+06	3.49913e+06	4.55364e+06	7.05945e+06	0	1.56628e+06	6.75867e+06	1.12543e+06	3.98986e+06	0	0	0	1.52424e+06	1.21726e+06	1.96339e+06	0	1.56727e+06	6.52489e+06	2.88897e+06	138969	0	3.0135e+06	2.89961e+06	4.50327e+06	491680	0	7.51659e+06	193582
176	879.921	86.9119	2.0757	2	1.5942	1.01144e+06	986134	72991.6	0	371848	58442.4	123171	44073.7	226576	174697	466146	102413	26110.6	80845	3.14444e+06	0	23339	0	85006.9	114256	0	35793.8	458046	339333	413714	0	855045	226083	676945	326272	3.23264e+06	197419	3.5685e+06	580583	1.46556e+06	644194	7.86457e+06	155166	911378	1.4451e+06	1.35947e+06	814307	4.07782e+06	1.10018e+06
177	770.889	69.5187	8.53245	4	1.05257	0	2.24138e+06	6.64543e+06	0	0	3.2993e+06	0	0	0	0	0	4.38718e+06	0	0	0	0	0	0	2.281e+06	0	0	0	1.86001e+06	0	0	0	2.28705e+06	0	0	0	1.57597e+06	0	4.58236e+06	0	6.44131e+06	0	3.63333e+06	0	0	0	212648	0	883050	513305
178	846.439	79.0665	7.66192	2	1.11677	1.14414e+07	4.19945e+06	3.78628e+06	4.80568e+06	1.41031e+07	4.5747e+06	5.8643e+06	2.29994e+06	7.81727e+06	6.92677e+06	3.8807e+06	4.02306e+06	558983	1.58452e+06	8.78311e+06	4.10971e+06	0	0	1.13766e+06	0	0	618091	1.22501e+06	7.4646e+06	3.26331e+06	0	8.8651e+06	2.275e+06	4.97751e+06	8.58217e+06	6.2627e+06	894139	4.5874e+06	2.64383e+06	6.35585e+06	4.37134e+06	4.22236e+06	3.66643e+06	2.74853e+06	2.51879e+06	3.01821e+06	2.84603e+06	1.98195e+06	1.85731e+06
179	648.861	98.2443	3.96647	2	1.1373	1.78055e+06	1.33099e+06	1.35305e+06	541964	3.08933e+06	911844	1.37505e+06	779282	1.44981e+06	3.85126e+06	549431	1.13719e+06	158902	336030	2.37007e+06	2.00111e+06	127165	452894	642424	550863	0	395969	305811	3.23599e+06	1.20638e+06	20347.5	1.1683e+06	925742	658189	2.24983e+06	1.71458e+06	667820	1.58853e+06	1.11235e+06	3.59698e+06	3.03177e+06	1.33689e+06	1.0055e+06	305102	962863	695234	1.32861e+06	0	1.00034e+06
180	806.9	54.4175	10.0122	2	1.2017	0	1.35169e+06	2.08169e+06	1.33681e+06	3.36122e+06	1.74748e+06	1.45975e+06	1.48302e+06	1.82055e+06	1.43229e+06	1.12088e+06	1.3282e+06	355006	457264	2.24359e+06	1.73736e+06	0	1.01505e+06	514619	0	0	457697	613106	0	0	1.10185e+06	612109	1.5781e+06	1.49808e+06	4.70836e+06	1.63151e+06	0	0	1.58558e+06	3.68931e+06	2.47612e+06	1.82181e+06	0	1.08664e+06	2.48658e+06	925476	1.3373e+06	1.01696e+06	956439
181	518.797	59.0692	3.22903	2	1.02691	0	2.55868e+06	962225	440373	558699	453053	798444	439588	433314	850371	330801	393526	115917	199813	602742	0	0	188575	286708	320494	0	92546.2	187086	739258	0	607791	682794	384913	223540	722719	687396	0	397794	363131	1.08403e+06	826949	454508	603780	152469	473369	592624	1.17841e+06	634283	713318
184	967.482	93.1435	5.20553	2	1.03518	2.4443e+06	3.06263e+06	2.61717e+06	2.49795e+06	2.75304e+06	1.61398e+06	1.55619e+06	2.00311e+06	1.42391e+06	1.95523e+06	1.19363e+06	1.44566e+06	267286	974239	4.76616e+06	860039	60262.2	405384	1.05743e+06	898512	0	635592	1.39598e+06	3.62291e+06	1.50609e+06	0	2.12208e+06	4.45868e+06	1.49882e+06	3.6898e+06	2.45675e+06	2.70505e+06	6.7194e+06	4.1752e+06	4.89911e+06	3.86422e+06	4.18227e+06	1.31719e+06	2.74319e+06	2.60881e+06	1.6246e+06	3.63608e+06	2.49963e+06	4.35419e+06
185	453.75	93.7849	3.06933	2	1.04845	748425	737642	305900	180667	284687	126670	497087	177368	196152	959796	48467.3	186225	36346.4	58764.3	515130	334700	157006	76258.3	120370	339108	0	18787.1	100577	178268	244122	0	278025	105861	38918.8	446411	764621	48300.3	119206	96522.6	528746	528923	212908	224190	70993.6	201514	444685	1.43816e+06	274823	186413
186	777.402	102.424	3.59865	2	1.05839	430810	941546	4.11332e+06	2.14709e+06	1.70819e+06	1.95877e+06	1.53124e+06	1.9933e+06	1.99959e+06	836860	423849	1.55865e+06	456880	595156	1.64488e+06	3.02651e+06	174018	1.08641e+06	1.04807e+06	1.4171e+06	0	536610	760347	2.22122e+06	1.87561e+06	0	1.01583e+06	1.46003e+06	619986	3.44148e+06	1.31937e+06	1.28991e+06	539692	889643	2.69533e+06	1.74954e+06	568956	1.69135e+06	1.14881e+06	1.77495e+06	780004	1.82305e+06	0	1.50426e+06
188	1002.17	87.0118	2.54017	3	1.31416	268727	995996	2.08479e+06	978040	888785	1.79206e+06	631428	3.0407e+06	1.13481e+06	399089	0	625572	100776	572111	2.8246e+06	7.52985e+06	46681.7	2.39569e+06	469696	915921	0	128827	878766	2.40106e+06	140523	0	217683	1.12259e+06	34944.6	1.379e+06	759233	4.9161e+06	1.80481e+06	752904	3.20944e+06	1.32015e+06	208026	420936	209854	421408	1.30426e+06	675638	866437	3.4887e+06
189	812.936	72.9728	10.5384	2	1.0904	5.36798e+06	444208	2.03083e+06	1.98159e+06	6.90525e+06	1.85191e+06	2.95916e+06	977688	4.70015e+06	3.08558e+06	1.21786e+06	1.00768e+06	148017	397855	4.39564e+06	3.87889e+06	0	667729	758489	705693	0	478567	113104	5.31977e+06	0	0	686767	1.453e+06	1.60017e+06	5.65074e+06	2.93002e+06	0	1.50185e+06	2.46369e+06	4.03866e+06	5.70462e+06	3.50738e+06	1.80028e+06	232027	0	1.00766e+06	2.29615e+06	1.08537e+06	1.20441e+06
190	894.958	94.8861	2.4544	2	1.02571	812496	1.33222e+06	706017	565826	631059	336329	1.25671e+06	445626	586122	1.58028e+06	649841	640765	178951	141779	1.47565e+06	887540	377616	198813	383590	660057	0	0	319047	681920	743259	0	617948	307493	632327	1.11989e+06	1.71365e+06	235795	625729	434835	1.14761e+06	1.38119e+06	919396	580043	448435	383492	1.74223e+06	3.1984e+06	0	1.25118e+06
191	645.323	93.1435	4.32033	3	1.06118	2.08438e+06	2.25749e+06	1.94647e+06	1.35673e+06	1.86688e+06	1.07445e+06	1.3765e+06	1.19668e+06	994833	1.76274e+06	965697	1.12154e+06	270635	576747	2.58189e+06	811186	77806.5	241645	951248	711920	0	462146	1.07264e+06	2.14999e+06	1.43978e+06	0	2.01133e+06	2.49509e+06	1.23113e+06	2.76002e+06	1.39939e+06	1.03546e+06	3.536e+06	2.45456e+06	3.20897e+06	2.58174e+06	3.17442e+06	999838	2.00017e+06	2.10959e+06	943888	2.15477e+06	1.16444e+06	1.9643e+06
192	811.417	102.093	3.3804	2	1.01192	0	2.22356e+06	2.48522e+06	1.87245e+06	1.47246e+06	1.26188e+06	3.36994e+06	652873	1.91102e+06	3.38951e+06	1.05699e+06	1.62723e+06	671784	301465	2.29696e+06	3.03797e+06	870562	637860	1.30708e+06	2.09443e+06	0	327856	603906	1.89791e+06	2.07e+06	0	1.38833e+06	897361	1.14226e+06	2.62948e+06	2.61443e+06	471836	789855	378272	2.01958e+06	3.2087e+06	1.24916e+06	1.61431e+06	505705	719778	1.65295e+06	6.11669e+06	0	1.24916e+06
193	947.486	114.107	6.13667	3	1.11545	0	793036	1.02101e+06	363469	75234	210542	840971	594133	325402	533465	0	205760	27694.1	53435.2	378622	491157	814795	282686	89397.2	677262	0	0	191310	76272.3	221488	0	60223.1	161797	0	481744	1.55457e+06	173064	0	69874.2	631324	428329	0	275369	0	0	721749	3.23174e+06	0	504563
194	718.352	87.2978	4.84168	2	1.6617	592771	717184	0	0	0	0	0	0	100543	312221	0	0	0	21517.3	694440	0	229455	48661.8	64833.3	83659	0	0	245119	0	252135	0	380553	63508.7	460635	106507	2.6041e+06	47523.4	421359	174008	566980	262065	2.0741e+06	88297.2	179464	408133	1.22991e+06	2.18733e+06	2.99793e+06	271020
195	425.761	15.9442	6.33413	2	1.17502	0	0	0	0	0	0	0	0	0	0	0	0	0	0	0	0	0	0	56923.3	0	0	12485.6	0	0	0	446075	125854	0	0	0	0	0	61381.6	28802.5	176983	0	0	0	0	0	285540	1.27967e+06	253916	132310
196	592.303	93.7849	5.86612	3	1.0342	752273	956163	717712	384624	574686	311344	946242	345034	426054	1.45002e+06	434982	709919	173419	136271	768440	936192	366874	119761	366333	472277	0	82481.4	403763	469458	934039	0	479770	226405	259663	1.12197e+06	718248	84397	335650	229563	852753	796756	1.19892e+06	408608	388456	531169	988346	2.0344e+06	0	594524
197	933.949	65.7335	15.9662	2	1.18351	0	653884	0	0	1.88981e+06	0	466115	508605	520184	892367	512440	426960	172301	223382	0	0	0	0	0	408167	0	168370	306910	1.59059e+06	483393	0	922399	0	714958	980034	889329	0	797959	647786	1.39139e+06	945916	802469	0	447825	770987	1.32023e+06	2.52589e+06	1.84705e+06	2.92757e+06
198	475.74	81.0571	6.28223	2	1.02776	153822	250390	225217	101910	146124	67659.9	304806	130683	158175	522607	24603.8	104901	26771.1	26470.6	270017	0	0	54200.9	60838.4	294429	0	10096.8	66522.5	99136.4	98035.3	0	164504	50436.3	27397	219273	486855	44470.2	40246.6	67368.4	254992	271577	30759.9	160244	17500.1	65669.1	245115	1.90004e+06	0	214883
199	898.117	81.9424	8.45135	3	1.18474	527657	2.833e+06	839474	402988	257879	235449	1.37211e+06	724012	725033	3.86943e+06	1.11223e+06	818609	244489	108252	3.3639e+06	591802	1.67772e+06	154759	533023	1.68496e+06	0	43428.4	809831	392533	1.34842e+06	0	418817	179929	787390	1.09045e+06	5.12462e+06	176945	738754	414305	1.51955e+06	1.29221e+06	1.63284e+06	699596	235002	616934	1.86581e+06	2.90247e+06	3.00757e+06	1.03455e+06
200	583.29	96.9925	3.03303	3	1.88967	503781	1.32209e+06	217721	143906	476974	201526	243768	579065	175473	310674	212560	224419	57588.7	153502	841494	128353	12606.2	41666.6	76843.5	69616.5	0	48720.5	297911	296636	296907	0	396149	203018	245311	252334	369293	65793.5	3.46178e+06	410697	375473	142539	3.26017e+06	96214	396349	1.39215e+06	3.49891e+06	675234	0	873409
201	851.867	43.4368	10.0767	2	1.12822	0	500360	0	0	0	0	0	0	586440	388705	407476	0	0	111334	0	0	0	0	0	0	0	0	189200	0	0	0	0	0	0	0	0	0	0	401164	801471	0	0	0	0	0	1.01161e+06	1.62361e+06	864585	1.66615e+06
202	842.769	80.9964	5.86618	3	1.10129	2.70088e+06	3.91532e+06	1.84713e+06	3.33269e+06	1.02543e+07	3.03079e+06	4.05959e+06	2.97035e+06	5.89283e+06	2.5807e+06	1.40475e+06	1.59018e+06	971133	823143	4.48235e+06	8.63593e+06	125495	1.81389e+06	2.08904e+06	1.26753e+06	0	1.08436e+06	1.24644e+06	1.0181e+07	1.83853e+06	0	1.61119e+06	3.1804e+06	1.80937e+06	5.97124e+06	3.28823e+06	2.51888e+06	8.09745e+06	3.91088e+06	7.01394e+06	5.99363e+06	2.3346e+06	2.51903e+06	1.40198e+06	1.61226e+06	210843	158687	904782	600376
204	1022.02	90.1428	10.3981	2	1.10598	3.19209e+07	1.29321e+07	2.07273e+07	1.85528e+07	4.768e+07	1.61793e+07	1.22799e+07	1.05185e+07	1.86717e+07	9.96185e+06	3.20423e+06	1.63592e+07	1.29753e+06	5.19323e+06	3.81448e+07	3.67147e+07	847474	5.15801e+06	4.92545e+06	5.96159e+06	0	3.73455e+06	4.24514e+06	2.95167e+07	1.33046e+07	0	1.24165e+07	1.07707e+07	4.8995e+06	2.97362e+07	9.09508e+06	2.91105e+06	1.3852e+07	8.72921e+06	1.75733e+07	1.5838e+07	1.04971e+07	8.96904e+06	9.05948e+06	7.70205e+06	5.53643e+06	8.65225e+06	6.54819e+06	9.44578e+06
205	634.794	83.7581	4.29337	4	1.0796	0	871570	2.73143e+06	1.61993e+06	1.0388e+06	1.18083e+06	1.42474e+06	1.61191e+06	1.87086e+06	1.15816e+06	968621	2.07185e+06	705894	503540	907799	1.1692e+06	1.50937e+06	790868	1.39703e+06	1.85958e+06	0	469813	1.41544e+06	752053	2.6202e+06	0	179952	1.31848e+06	844695	1.23554e+06	1.86575e+06	0	307170	1.17821e+06	1.60294e+06	312149	1.73969e+06	2.73252e+06	1.58974e+06	2.76196e+06	0	0	0	910497
206	879.956	89.3896	2.20463	2	1.13802	2.74705e+06	1.4418e+06	1.20382e+06	1.83475e+06	5.26002e+06	1.63499e+06	1.90212e+06	1.15437e+06	2.05527e+06	1.83502e+06	716090	1.40755e+06	415257	565444	2.45405e+06	3.63846e+06	49537.7	582529	802226	772007	0	662976	485704	4.28073e+06	1.36056e+06	0	1.46114e+06	1.79629e+06	582940	3.39767e+06	1.22022e+06	786315	2.42506e+06	1.1999e+06	3.27438e+06	2.18859e+06	1.56811e+06	2.49678e+06	1.20311e+06	1.33532e+06	1.0042e+06	2.08111e+06	829967	1.09272e+06
207	569.801	24.2506	3.08135	2	1.06572	0	31616.2	0	0	0	0	0	0	0	58200.9	0	0	0	0	0	0	0	2707.52	0	0	0	113208	0	0	0	398322	0	0	0	0	0	0	0	0	28176.4	0	0	0	0	0	129608	444937	877377	174465
208	505.27	68.3758	8.88293	2	1.07786	1.34666e+06	1.70803e+06	644033	457161	813140	322427	845586	363219	647882	2.53919e+06	340649	512968	125688	169541	0	0	0	153278	275363	574523	0	71150	229643	862337	0	0	712593	334627	225673	1.11163e+06	0	0	0	347505	1.15481e+06	1.67537e+06	828536	0	131090	0	385287	1.68096e+06	403771	250621
209	1210.13	129.608	8.02572	2	1.02354	0	0	8.47019e+06	0	649992	7.08403e+06	0	554963	0	0	0	3.97846e+06	2.01364e+06	0	798282	4.95491e+06	2.27368e+06	3.51693e+06	4.72102e+06	7.48556e+06	0	1.49574e+06	0	3.95024e+06	1.58416e+06	0	86564.7	0	0	3.1694e+06	715531	0	1.09212e+06	1.12679e+06	0	0	0	2.80697e+06	1.39272e+06	797486	1.06245e+06	124076	0	572651
210	783.874	68.5404	8.20088	2	1.06841	1.38202e+06	2.08741e+06	615673	753082	706502	317564	923299	376406	666154	2.68739e+06	816169	593775	167485	273432	2.2055e+06	879283	0	163043	251439	605231	0	80699.5	294787	904704	0	0	1.745e+06	304982	510739	1.11076e+06	2.13094e+06	0	630864	314905	1.08571e+06	1.67197e+06	972551	0	217371	523860	503508	1.80978e+06	603447	0
211	681.685	90.0371	10.9623	3	1.1305	2.51018e+07	9.91218e+06	1.52244e+07	9.41042e+06	2.67474e+07	9.80687e+06	1.12088e+07	5.58945e+06	1.17113e+07	9.04624e+06	3.01433e+06	1.15727e+07	1.50425e+06	2.94502e+06	1.56911e+07	2.31724e+07	1.00758e+06	2.41009e+06	5.07274e+06	4.42085e+06	0	3.1886e+06	3.39198e+06	1.44275e+07	1.19429e+07	0	1.36194e+07	7.10481e+06	0	2.10169e+07	4.13236e+06	1.00959e+06	8.3981e+06	5.88129e+06	1.0571e+07	1.05773e+07	9.01989e+06	7.55823e+06	7.77043e+06	7.23474e+06	0	6.53303e+06	3.04665e+06	4.24359e+06
213	767.395	99.3969	2.896	3	1.03737	3.69348e+06	9.02462e+06	0	0	0	0	0	4.88614e+06	0	0	5.24095e+06	4.09361e+06	0	0	1.10734e+07	0	0	0	0	0	0	472731	0	0	7.86135e+06	0	3.67804e+06	2.34833e+06	0	7.45262e+06	0	0	0	0	0	0	0	0	0	0	3.79933e+06	4.03775e+06	4.24084e+06	0
214	553.531	87.9634	2.98287	4	1.11948	743957	1.69854e+06	1.27978e+06	492608	1.00113e+06	468856	1.23634e+06	908445	993033	2.76998e+06	755152	1.71319e+06	351264	251727	1.58801e+06	1.89375e+06	869728	248311	595879	855917	94366.3	231664	1.50807e+06	1.12236e+06	2.52832e+06	0	624139	384632	394765	2.24458e+06	873477	195563	1.18886e+06	426737	2.16471e+06	918609	3.41264e+06	434960	1.00096e+06	832039	997202	2.15818e+06	1.01921e+06	346951
215	1474.4	87.9145	1.84673	3	1.45161	0	5.71055e+06	3.1552e+06	3.2438e+06	2.32864e+06	1.55181e+06	2.12331e+06	3.86272e+06	2.9223e+06	5.89703e+06	407767	4.26531e+06	0	987665	1.23198e+07	6.62858e+06	2.30145e+06	1.39975e+06	528844	2.74518e+06	0	164139	3.80521e+06	3.98534e+06	4.22078e+06	0	452175	681189	0	6.29263e+06	6.69191e+06	1.75492e+06	9.83199e+06	1.53473e+06	7.74189e+06	2.71914e+06	4.8954e+06	0	1.43694e+06	717915	5.52177e+06	9.22597e+06	0	2.50798e+06
217	575.549	95.5319	19.7742	4	1.26963	938305	2.53046e+06	816256	432913	728290	180230	619548	1.82523e+06	520972	2.43058e+06	1.76656e+06	1.18813e+06	171226	359410	3.83739e+06	410541	545805	126229	342514	196240	0	149267	1.89822e+06	661584	3.84308e+06	0	1.04174e+06	439260	1.27686e+06	2.08624e+06	2.23984e+06	262869	2.63592e+06	1.35866e+06	2.37488e+06	1.35645e+06	5.50094e+06	576372	1.46702e+06	2.51117e+06	1.57644e+06	825282	0	553248
218	772.065	102.875	10.08	3	1.10401	3.36328e+06	0	3.9458e+06	2.78557e+06	2.95661e+06	1.42755e+06	0	2.96728e+06	3.13709e+06	9.591e+06	3.98674e+06	3.90912e+06	1.06489e+06	848609	9.43661e+06	3.65225e+06	1.68223e+06	584396	1.94403e+06	3.80499e+06	0	468803	2515074	3.24032e+06	6.66341e+06	0	4.17261e+06	1.96379e+06	4.28054e+06	5.89734e+06	9.26017e+06	770785	5.31176e+06	1.95364e+06	5.83077e+06	5.87722e+06	7.71306e+06	3.47345e+06	2.49368e+06	4.36966e+06	2.73335e+06	2.94016e+06	2.75956e+06	1.25629e+06
219	1181.92	115.552	6.15265	3	1.20606	890701	2.30667e+06	9.85982e+06	9.80463e+06	3.4017e+06	6.15037e+06	4.64791e+06	1.10948e+07	8.66308e+06	2.25162e+06	3.63772e+06	6.60843e+06	2.10892e+06	2.98908e+06	3.06916e+06	4.72496e+06	1.56168e+06	5.30439e+06	7.10827e+06	5.34287e+06	0	2.23277e+06	6.37733e+06	2.86088e+06	6.17436e+06	0	415361	6.66953e+06	4.01426e+06	7.78067e+06	4.34337e+06	7.35793e+06	5.2756e+06	7.45966e+06	5.22658e+06	859958	1.1641e+07	7.37613e+06	5.3924e+06	1.37441e+07	594564	63732.6	3.2479e+06	103207
220	826.773	116.373	5.07868	3	1.02232	0	1.61402e+06	1.95144e+06	1.47335e+06	685666	974752	1.8181e+06	1.18558e+06	1.413e+06	1.8584e+06	954734	1.53178e+06	492873	385047	2.09633e+06	1.70842e+06	804871	529231	1.12175e+06	1.22843e+06	0	343733	1.07822e+06	1.28176e+06	1.81804e+06	0	511164	0	869775	2.27625e+06	0	517116	1.33853e+06	836124	1.61736e+06	831876	0	996146	978368	1.07972e+06	2.60792e+06	395790	2.49828e+06	1.80056e+06
221	847.428	67.6736	10.3545	2	1.07824	9.84025e+06	3.64271e+06	5.96946e+06	5.74196e+06	1.36619e+07	4.20495e+06	5.81243e+06	2.17539e+06	5.57981e+06	4.16397e+06	2.67269e+06	5.30232e+06	646498	825432	6.80694e+06	9.54715e+06	0	1.2791e+06	1.5912e+06	2.4483e+06	0	1.06941e+06	929020	8.32353e+06	0	0	4.47847e+06	4.57518e+06	2.53295e+06	7.71821e+06	3.81304e+06	0	6.42202e+06	4.50251e+06	8.49136e+06	4.86935e+06	7.41094e+06	0	2.67379e+06	2.62029e+06	1.37235e+06	2.71229e+06	1.4548e+06	3.99812e+06
222	551.3	75.7249	12.7761	2	1.03056	1.52808e+06	933710	1.55601e+06	1.09436e+06	2.83837e+06	885299	1.3873e+06	886587	1.3294e+06	1.27749e+06	394695	926129	213198	327943	1.57217e+06	2.0288e+06	0	383834	441137	861291	0	204790	280350	1.57329e+06	0	0	1.26022e+06	806292	360946	1.90092e+06	1.16669e+06	433049	340461	589274	1.97753e+06	0	359779	773956	487144	574758	534765	1.55727e+06	0	1.16167e+06
223	848.963	114.238	9.76128	4	1.08254	0	0	5.78406e+06	8.36163e+06	1.22456e+06	7.68652e+06	145638	724998	5.95788e+06	102660	130470	5.43033e+06	2.79107e+06	1.88839e+06	119961	3.50848e+06	2.83338e+06	3.14222e+06	6.39696e+06	4.05588e+06	0	2.45895e+06	2.58864e+06	934846	4.34455e+06	0	0	1.07958e+07	424241	1.19774e+06	0	0	1.00895e+06	1.99993e+06	188332	0	5.44351e+06	5.3579e+06	1.9611e+06	2.27677e+06	261153	106507	0	196294
225	475.263	39.9534	11.6334	2	1.09973	0	1.29163e+06	675474	0	1.13957e+06	644934	0	418730	1.23371e+06	1.01105e+06	605935	352094	369641	213175	0	0	0	0	476437	0	0	135012	0	891911	0	1.20885e+06	0	572701	643835	1.01911e+06	1.84224e+06	331828	0	394526	1.37349e+06	1.4157e+06	0	0	399301	529130	434585	690362	326575	466134
226	554.78	86.0722	2.59637	2	1.00915	555956	680119	377472	0	209281	82623.9	526969	192029	0	872836	159864	171924	42085.3	44886.5	540389	286749	169793	64957.8	0	323242	0	0	117552	157891	173512	0	318807	0	159406	357986	832883	80409.7	119810	0	561687	487118	0	236613	0	199133	691400	1.42919e+06	552792	324073
229	630.653	54.7364	4.81402	3	1.05721	0	2.91446e+06	5.95123e+06	0	6.14338e+06	1.05469e+06	2.12413e+06	1.30562e+06	2.70263e+06	8.58167e+06	1.73983e+06	3.45493e+06	670663	1.75716e+06	0	0	0	1.25692e+06	1.13685e+06	0	0	760268	405771	451938	0	5.69003e+06	4.49642e+06	2.52167e+06	1.18738e+06	6.65048e+06	2.62753e+06	83271.8	0	1.56729e+06	7.22591e+06	6.22073e+06	5.02804e+06	0	679795	2.17579e+06	573943	817311	111831	462560
230	729.335	122.535	4.75445	2	1.1807	1.02798e+07	0	178658	0	362207	0	368212	991249	0	6.7577e+06	377531	0	0	0	1.06331e+06	105359	0	0	136699	79174.5	0	0	0	0	0	0	668076	0	0	0	455422	0	0	403786	427846	162667	0	139177	0	0	5.88001e+06	805699	2.34391e+06	1.02497e+06
231	826.422	94.8861	2.33322	2	1.05837	1.1076e+06	2.28131e+06	329046	234665	242628	51544	336246	891017	271390	1.7153e+06	1.32686e+06	408672	61013.4	152789	1.93972e+06	109306	236701	62640.6	128991	90728.1	48051.3	32471.5	487452	259153	1.20449e+06	0	855331	174571	1.13221e+06	906572	2.33188e+06	136160	686132	505550	1.33352e+06	1.25959e+06	1.87892e+06	706803	459350	862809	2.91304e+06	4.49593e+06	3.22472e+06	999967
232	607.305	75.2349	7.93745	2	1.02892	1.73868e+06	1.02925e+06	2.71259e+06	2.50947e+06	4.91387e+06	1.29689e+06	2.21374e+06	869506	1.7616e+06	1.70577e+06	731927	1.24484e+06	340539	517600	1.59511e+06	3.88307e+06	0	502224	966585	1.06305e+06	0	410068	476237	2.64543e+06	774415	0	1.90256e+06	1.75115e+06	834479	2.37245e+06	1.1435e+06	1.04834e+06	772938	1.69838e+06	2.75598e+06	1.91024e+06	532628	1.12944e+06	844136	854786	499126	1.14424e+06	0	969315
233	531.75	51.6812	3.81825	4	1.26184	0	1.59466e+06	3.48548e+06	0	3.64103e+06	549592	816402	854132	1.33886e+06	0	678916	1.20963e+06	496369	365085	0	0	0	455283	654593	0	0	384004	374378	3.04851e+06	0	1.53638e+06	1.39412e+06	827921	540242	1.90954e+06	822873	0	17525.6	772385	2.17734e+06	1.89373e+06	1.39101e+06	20340.3	590825	1.42339e+06	49458.8	59347.5	657433	485890
234	744.033	73.6688	7.27167	3	1.00023	4.01987e+06	2.89337e+06	1.81382e+06	2.18231e+06	3.79268e+06	1.40322e+06	3.13865e+06	1.62994e+06	3.1307e+06	3.05382e+06	1.90098e+06	1.6655e+06	614637	565578	1.79364e+06	3.5449e+06	0	846141	1.15681e+06	1.27545e+06	0	546386	996096	2.45792e+06	0	0	3.2262e+06	1.34452e+06	1.77799e+06	4.04897e+06	3.06464e+06	820996	1.64978e+06	1.68461e+06	4.49133e+06	4.00179e+06	2.1418e+06	2.00886e+06	1.33177e+06	0	141772	259072	235161	122733
235	639.344	54.6303	6.8895	2	1.03766	0	946680	761959	0	2.71501e+06	685677	1.21441e+06	634029	961096	918650	359173	698116	230953	360654	1.28929e+06	0	0	340455	436029	0	0	260846	436603	1.9976e+06	0	1.49042e+06	1.47423e+06	582671	782328	1.69446e+06	1.02414e+06	0	1.11705e+06	847475	1.43653e+06	764075	900302	0	300290	561050	337069	495741	622516	522720
236	442.241	14.4732	5.27683	2	1.20636	0	0	0	0	0	0	0	0	0	0	0	0	0	0	0	38877.8	0	0	0	0	0	0	0	0	0	1.0164e+06	0	0	0	0	0	0	0	0	0	72535.4	0	0	0	0	367163	692840	206394	504418
237	882.965	119.494	5.65455	2	1.01611	0	2.42874e+06	442573	316231	180874	150691	308076	1.93276e+06	562906	0	1.31696e+06	561868	87013.7	260062	2.95667e+06	357837	206084	175796	219950	164814	239404	95602.5	947018	430723	1.00522e+06	0	0	0	1.5053e+06	1.02249e+06	2.52609e+06	277100	1.34109e+06	899956	1.50792e+06	1.36853e+06	0	978645	778425	1.35302e+06	3.2338e+06	3.76331e+06	2.72442e+06	1.23611e+06
238	641.848	39.6715	4.52432	2	1.03109	0	1.71635e+06	595002	0	590202	240422	477066	0	603677	2.14104e+06	993991	329636	0	129087	277320	0	0	115611	254318	0	0	61943.7	0	445064	0	748961	0	234365	631011	872410	2.95954e+06	0	0	187985	979141	1.05412e+06	0	0	208704	379274	570323	1.78488e+06	435989	207234
239	852.961	109.904	4.99383	4	1.14226	0	653758	2.5363e+06	2.57322e+06	1.097e+06	858225	377458	1.06692e+07	1.90197e+06	622449	3.11677e+06	3.68605e+06	610996	2.66322e+06	4.42384e+06	670949	1.16989e+06	1.13295e+06	1.2753e+06	668171	0	723396	7.42862e+06	974658	8.22785e+06	0	0	3.05459e+06	4.60995e+06	3.37349e+06	645485	2.54503e+06	8.30015e+06	7.12077e+06	1.82669e+06	0	2.17714e+07	2.08281e+06	6.15282e+06	9.45405e+06	1.69502e+06	159677	8.54962e+06	327477
240	739.039	90.7604	11.2482	3	1.23883	0	0	0	0	0	0	0	516158	0	0	0	0	0	0	0	0	353475	0	0	636073	0	0	432064	0	0	0	0	0	0	0	0	0	0	358858	1.23252e+06	1.36405e+06	0	0	0	0	0	0	0	0
241	715.336	64.8909	9.7888	3	1.23166	0	0	0	0	0	0	0	0	0	0	0	0	0	0	0	0	0	0	0	0	0	0	0	0	0	0	0	0	0	0	0	0	0	0	0	0	0	291450	0	0	3.20219e+06	8.49039e+06	0	1.90813e+06
242	886.691	115.552	5.13017	4	1.09827	740055	1.46653e+06	6.90313e+06	4.48109e+06	2.26644e+06	3.78311e+06	3.30067e+06	5.41016e+06	4.97731e+06	2.41514e+06	4.27733e+06	5.25878e+06	1.86595e+06	1.47253e+06	1.43328e+06	3.46749e+06	1.38137e+06	2.38165e+06	5.25902e+06	3.4096e+06	0	1.77964e+06	4.84815e+06	1.75253e+06	5.57083e+06	0	588736	0	4.45184e+06	5.45358e+06	0	2.37662e+06	2.32951e+06	4.04355e+06	3.10436e+06	823352	8.7338e+06	4.4324e+06	5.07933e+06	9.26003e+06	524685	0	1.62288e+06	0
243	889.946	98.9254	7.13063	4	1.02732	0	0	0	0	5.19198e+06	3.98253e+06	0	5.01837e+06	4.73623e+06	0	0	5.06125e+06	2.5199e+06	2.53569e+06	0	7.10663e+06	335849	2.95674e+06	3.38528e+06	1.43344e+06	0	0	3.42164e+06	3.63772e+06	3.45223e+06	0	0	6.39746e+06	1.70273e+06	1.10108e+06	0	3.4674e+06	1.45202e+06	6.71126e+06	1.47763e+06	0	6.43307e+06	4.65066e+06	4.79226e+06	7.79315e+06	545213	0	0	627632
244	622.968	65.7335	3.60633	3	1.22243	0	464201	745857	0	1.09706e+06	217095	420181	277469	356846	740184	482026	337671	145615	129398	0	0	0	0	152362	299328	0	142484	280179	854998	855419	0	847071	194822	712986	748992	897999	0	352121	425594	852233	669075	642455	0	392220	617479	654908	1.44716e+06	666092	1.06083e+06
245	789.736	80.6894	13.8503	3	1.36631	1.22128e+06	691685	3.13892e+06	1.79719e+06	3853403	1.53038e+06	1.22161e+06	1.34668e+06	3.56301e+06	2.89015e+06	1.04696e+06	897473	839401	445388	2.69019e+06	0	0	1.06846e+06	915601	414674	0	771313	800977	6.28819e+06	1.92339e+06	0	0	933260	1.37756e+06	4.24611e+06	1.04621e+06	1.03631e+06	2.52695e+06	2.3229e+06	3.91358e+06	2.59533e+06	3.71969e+06	0	0	3.43423e+06	953305	937573	870939	896320
246	604.642	123.734	15.3532	3	1.04583	0	0	7.61155e+06	3.514e+06	2.56086e+06	2.04719e+06	3.18762e+06	1.19391e+06	2.56742e+06	4.03979e+06	920522	3.53521e+06	839109	1.92276e+06	3.80406e+06	6.64176e+06	429356	1.49956e+06	2.3692e+06	1.61e+06	0	1.04683e+06	976630	8.01888e+06	3.55331e+06	0	2.08779e+06	4.69432e+06	1.20764e+06	5.16673e+06	1.56282e+06	1.64341e+06	3.29084e+06	1.64105e+06	4.89083e+06	3.61423e+06	0	1.45769e+06	1.18672e+06	2.84887e+06	805807	457152	618839	1.01069e+06
247	839.443	78.4231	15.878	2	1.09271	6.72997e+06	3.09466e+06	2.69754e+06	3.80374e+06	8.48044e+06	3.19002e+06	3.75247e+06	1.73257e+06	4.14951e+06	3.71448e+06	2.67798e+06	3.39671e+06	618087	1.11782e+06	5.95724e+06	4.9484e+06	393019	0	871485	0	0	735796	877338	5.8474e+06	2.60201e+06	0	4.70854e+06	0	3.45552e+06	7.56726e+06	4.39424e+06	1.0399e+06	3.4862e+06	1.64142e+06	5.74196e+06	4.78499e+06	4.34273e+06	0	1.97287e+06	1.72559e+06	891291	1.69097e+06	1.75573e+06	3.38611e+06
248	1046.54	112.347	2.43783	2	1.08292	567795	987621	1.37178e+06	1.30672e+06	854873	1.02805e+06	1.48867e+06	1.2083e+06	1.45266e+06	768284	504285	1.00389e+06	288685	410188	1.32999e+06	0	101199	0	882215	673454	0	352129	587662	1.57078e+06	1.07706e+06	0	625322	661721	355025	2.38997e+06	867296	895480	754872	835973	2.13715e+06	1.15977e+06	1.1587e+06	1.63539e+06	595903	1.03907e+06	3.00858e+06	392313	2.98553e+06	2.55669e+06
249	446.742	86.2958	2.64063	2	1.05978	405142	0	157189	0	158710	58036.5	242486	88548.4	0	513495	29208.5	93132.6	15972.5	29009.1	292183	161962	75763.2	35521.1	54120.5	178728	0	0	50984.3	85719	70089.8	0	153060	0	23999.1	218949	376937	21734.8	0	52701.1	261882	249932	128261	105292	0	107794	243477	678872	166539	92023.2
250	561.818	91.285	4.56917	2	1.08392	208663	188896	2.02256e+06	3.0316e+06	1.47241e+06	1.5263e+06	1.18235e+06	809084	1.21942e+06	482747	159095	1.14055e+06	342323	513219	691529	2.487e+06	57244.3	658396	922769	628374	0	633308	552241	2.24228e+06	818187	0	352927	3.46044e+06	368966	1.99232e+06	399550	1.62974e+06	792941	1.69936e+06	1.6086e+06	419922	296577	889793	880599	1.1474e+06	170152	928072	0	827887
251	818.425	102.529	3.38877	2	1.05271	0	0	1.27195e+06	860565	728970	599818	1.92151e+06	0	984183	0	0	882505	385434	148956	940414	1.24793e+06	450477	279141	645382	1.13376e+06	0	139294	260767	774414	919273	0	0	409611	515304	1.21513e+06	0	200823	382531	213789	874584	1.66483e+06	639199	1.68466e+06	222669	372583	919351	3.03806e+06	0	744725
252	855.419	97.3426	4.41082	3	1.166	177762	1.52658e+06	403521	246286	104272	167364	738333	271577	419857	2.14454e+06	716203	451380	188995	57561.4	1.57967e+06	273711	1.12168e+06	80163.4	341644	920121	0	50357.3	448507	211141	1.21164e+06	0	269460	116370	543652	610975	2.89101e+06	60289.9	287831	167026	615387	937098	1.19186e+06	545817	195453	427043	1.71889e+06	2.65812e+06	1.28501e+06	528326
253	1162.91	100.076	1.94812	3	1.00495	190156	393263	4.30333e+06	4.84268e+06	0	7.58433e+06	894011	5.16938e+06	2.61111e+06	423223	83047.1	2.91473e+06	0	1.19722e+06	0	1.11219e+07	38297.8	3.2585e+06	0	1.32973e+06	0	519938	649067	9.41012e+06	1.19343e+06	0	320187	3.25323e+06	0	4.53353e+06	846212	4.18857e+06	0	1.06056e+06	3.59331e+06	1.09137e+06	0	636382	327444	443807	0	190254	0	1.57258e+06
254	575.055	101.547	2.47465	4	1.02946	217128	516814	1.85478e+06	1.24189e+06	1.05632e+06	1.25364e+06	1.38444e+06	260933	1.50119e+06	932962	255318	1.21932e+06	493169	244401	607462	2.2629e+06	566993	476455	950148	1.05436e+06	0	317634	456080	1.23787e+06	1.15897e+06	0	272374	859802	0	1.70017e+06	452773	295384	0	239917	743224	448396	729392	1.13027e+06	298686	462118	480561	0	0	485234
255	662.853	78.8867	3.94183	2	1.04694	528623	0	457035	337940	0	272366	702848	300400	390973	1.23977e+06	538836	430539	151552	96940.1	727713	690113	0	117918	186798	0	0	71840.9	202242	0	505951	0	414958	189110	568257	909308	2.27694e+06	143189	0	195978	686486	867139	0	291415	152338	225882	427708	2.23688e+06	0	371448
256	792.923	89.7358	3.88022	2	1.09393	1.3298e+06	681563	646541	593896	1.91009e+06	675334	937770	577909	755132	872300	393305	583691	167991	241804	1.10424e+06	1.43139e+06	34978.2	239692	431081	367088	0	255084	265462	1.61054e+06	670300	0	747591	651973	298647	1.39742e+06	565891	350581	956342	509596	1.48762e+06	1.05126e+06	774781	917790	521416	603094	989065	1.70424e+06	943131	1.00846e+06
258	691.817	101.106	3.71617	2	1.04965	926446	1.48421e+06	185853	119591	0	25289	174994	372027	133383	1.14221e+06	434068	256907	16780.4	100606	1.44476e+06	72609.6	102384	27363.4	52432.3	64854.7	0	15260.2	268967	160581	617475	0	622262	86405.9	351044	438318	1.68517e+06	70329.9	356341	201151	823825	732433	809612	173586	191136	433716	895843	2.41388e+06	925513	354939
259	764.735	124.765	4.65277	3	1.07495	0	0	2.18304e+06	1.3637e+06	1.23489e+06	1.92666e+06	1.78299e+06	1.6739e+06	51211.5	0	614214	1.70177e+06	799783	0	1.24915e+06	2.61234e+06	172689	856124	1.57596e+06	1.06648e+06	0	974202	0	2.53288e+06	1.68911e+06	0	503115	0	806771	2.32048e+06	613383	987223	1.80207e+06	1.30294e+06	1.64241e+06	1.13663e+06	0	1.87538e+06	1.82971e+06	2.02661e+06	825270	41231.9	1.56206e+06	443535
261	865.437	91.8491	4.37393	3	1.26883	1.27098e+06	1.26789e+06	941036	1.48479e+06	989607	1.59112e+06	1.2441e+06	397259	794830	1.53612e+06	355876	4.03026e+06	282073	374970	7.39622e+06	950155	409173	257815	611255	1.10809e+06	0	231433	553114	1.74858e+06	496248	0	453920	1.27664e+06	387730	2.0067e+06	710220	586236	622107	561090	1.29453e+06	539223	1.17976e+06	1.06943e+06	732556	1.85277e+06	1.65681e+06	910100	0	2.71038e+06
262	969.449	127.066	9.13747	3	1.09675	0	763499	3.91014e+06	4.65395e+06	2.74966e+06	6.5902e+06	3.95087e+06	0	0	0	0	0	0	0	1.68891e+06	7.97839e+06	100290	1.91102e+06	1.48962e+06	1.94994e+06	0	1.16082e+06	0	6.44887e+06	1.21272e+06	0	418629	0	0	5.91209e+06	0	2.50668e+06	824331	1.53021e+06	0	0	0	2.6009e+06	516435	1.75788e+06	452428	328841	0	1.69095e+06
263	632.327	80.9964	5.91512	4	1.02092	1.56997e+06	1.70934e+06	1.06898e+06	1.47997e+06	5.18273e+06	1.59919e+06	2.28271e+06	1.24003e+06	2.83931e+06	1.45902e+06	1.09904e+06	924376	746910	404922	1.51041e+06	4.06516e+06	83733.6	0	1.44911e+06	0	0	768851	665189	4.18153e+06	1.47709e+06	0	1.54827e+06	1.80756e+06	1.35633e+06	3.41089e+06	1.33233e+06	844437	3.66269e+06	1.96389e+06	2.95924e+06	2.94003e+06	1.58194e+06	0	0	1.35651e+06	0	0	461883	0
264	703.879	69.7629	3.91428	2	1.0247	679997	827052	458258	185977	277080	116608	692648	234148	354996	1.4359e+06	699294	278915	74328.7	75291.9	768941	359443	0	88423.5	194513	330660	0	37566.8	202238	233403	0	0	527700	106581	518093	663792	1.19956e+06	0	148558	171841	784465	666743	1.01867e+06	0	159929	245890	699368	1.28967e+06	638310	313009
265	734.824	111.224	3.58838	2	1.00511	1.80772e+06	1.28415e+06	74209.1	0	0	0	222419	10953.3	223715	326785	709477	193913	46121.4	0	2.45346e+06	0	31758.1	0	0	104305	0	0	482067	411690	697333	0	1.87463e+06	0	1.01984e+06	552890	1.90398e+06	0	0	731292	1.98943e+06	678838	0	0	0	0	1.15595e+06	1.35583e+06	3.38275e+06	894891
266	558.308	98.0792	3.13162	2	1.12762	457556	333492	801103	437455	560613	0	569824	281691	297739	711112	113948	191811	53554.1	65119.2	653557	798116	34596.6	196492	307070	222790	0	53802.5	594915	447457	212343	0	818174	258216	83838.2	624695	417219	290682	347826	257906	1.23917e+06	632182	199835	168707	69683.4	251259	383405	775492	0	717151
267	655.324	68.2651	8.14133	2	1.00995	891384	1.22419e+06	538120	293185	548622	212811	0	398617	637946	1.69814e+06	0	457971	0	123117	1.30867e+06	646190	0	109354	209488	452186	0	0	228501	567586	0	0	760104	332037	541644	737985	0	0	388027	253707	875912	1.1303e+06	0	0	191763	465257	406370	1.53359e+06	396825	262391
269	496.798	14.279	14.2217	2	1.04772	0	1.8385e+07	6.40582e+06	4.03205e+06	5.0656e+06	1.78961e+06	4.92613e+06	0	4.43557e+06	1.15731e+07	0	0	0	0	0	5.82122e+06	0	1.08943e+06	3.71947e+06	0	385560	0	0	5.64313e+06	0	0	0	3.25928e+06	0	6.04742e+06	0	0	0	0	0	0	0	0	0	4.05167e+06	0	0	0	0
270	673.838	81.9424	6.92702	4	1.13942	392541	1.23222e+06	676670	276170	286812	181756	1.01046e+06	350160	517794	2.11702e+06	956825	548756	265043	77229.4	1.20904e+06	410068	937252	84054	507212	814357	0	57832.2	489451	261059	1.21745e+06	0	429340	189329	680221	841138	2.0908e+06	77403.1	310995	260082	808200	849422	1.24555e+06	714079	316144	635217	1.10364e+06	1.85399e+06	1.22884e+06	514149
271	579.053	96.3557	5.35335	4	1.12195	686169	2.10072e+06	645191	331834	522592	135150	424679	1.40756e+06	450920	1.26879e+06	1.00171e+06	832729	104924	280918	1.8358e+06	295658	344977	105668	272977	149810	0	100756	1.12816e+06	493006	1.77522e+06	0	665912	386386	756575	1.54082e+06	1.47214e+06	196277	988700	868642	1.68438e+06	867440	2.71587e+06	388833	1.05194e+06	1.24136e+06	1.41652e+06	737339	0	589937
272	619.281	13.1845	3.66063	2	1.51623	0	0	0	0	0	0	0	0	0	0	0	0	0	0	0	0	0	0	0	0	0	0	0	0	0	812153	0	0	0	0	0	0	0	0	0	0	0	0	0	0	323457	542499	151150	261760
274	456.256	20.2286	4.2539	2	1.21532	0	0	0	0	0	0	0	0	0	0	0	0	0	0	0	0	0	0	0	0	0	0	0	30670.1	0	1.36074e+06	0	0	0	0	0	0	0	0	0	0	0	0	0	0	431566	863088	220172	374137
276	729.848	55.3119	11.57	4	1.14115	0	1.27413e+06	1.65742e+06	0	1.1632e+07	2.83437e+06	1.91047e+06	1.78356e+06	3.62918e+06	823793	901566	1.49034e+06	620219	518985	1.98068e+06	0	0	702979	1.30158e+06	757521	0	1.02987e+06	606466	0	0	3.94043e+06	1.48389e+06	2.76429e+06	881027	4.0231e+06	1.18824e+06	0	4.03685e+06	2.02093e+06	2.85713e+06	1.82345e+06	1.41578e+06	2.45575e+06	1.66773e+06	1.7167e+06	22897.5	0	204810	159930
278	1006.49	100.355	9.76813	2	1.12269	661653	2.56798e+06	836671	934251	681161	605842	1.00951e+06	949983	1.07126e+06	2.99374e+06	795727	1.06193e+06	384437	343348	3.8175e+06	1.193e+06	218963	0	371169	911080	0	150975	479598	1.69381e+06	1.38289e+06	0	886033	717001	545315	1.90836e+06	3.37048e+06	296568	1.30842e+06	454309	1.71673e+06	2.50484e+06	2.17163e+06	4.98658e+06	369078	827374	643676	2.97853e+06	703121	421399
279	738.396	58.7497	8.60713	2	2.03136	0	2.1656e+07	0	87668.7	0	5.23646e+06	83865.1	183939	169292	1.04301e+06	70086.2	146408	231818	14305.1	63084	0	0	0	0	113788	0	12719.6	39880.9	0	0	0	388009	0	195271	0	0	0	101028	43542.5	217180	212261	0	438669	51929.1	0	104421	934609	64394.9	17492.3
280	831.446	88.7991	4.22503	2	1.04698	0	0	0	0	0	0	0	0	0	0	0	0	0	0	0	0	0	0	0	0	0	0	0	0	0	0	0	0	0	0	0	0	0	0	0	0	0	0	0	0	0	0	0	0
281	874.967	126.381	4.19908	2	1.11988	0	0	1.00407e+06	1.67867e+06	216319	811327	426544	106958	0	0	73463.8	1.00206e+06	602489	0	121991	963205	485117	456617	841557	1.4152e+06	0	270772	0	729154	580677	0	0	0	149429	508603	92302.2	530174	154424	0	222585	53812.8	0	2.48429e+06	0	171193	725209	702387	0	858976
282	1115.58	130.903	6.61315	5	2.21144	0	0	0	4.67231e+06	431513	4.11632e+06	0	1.43057e+07	0	0	0	6.64356e+06	3.20164e+06	0	0	0	4.00446e+06	2.8982e+06	4.85409e+06	4.64514e+06	0	3.15356e+06	0	0	0	0	0	0	0	0	0	4.19851e+06	398795	2.75014e+07	0	0	0	5.16095e+06	0	0	326608	0	3.99778e+06	70121.7
284	651.862	121.569	4.2407	2	1.64397	0	0	0	113966	0	6.48281e+06	89025.1	275918	0	577485	0	0	171977	42262	0	0	29802.7	86597.1	166320	115996	0	23275.8	72599.8	170983	65953.4	0	198944	0	159236	97202.1	107113	48306.9	217817	46880.1	91632.3	182322	0	322683	67125.5	869235	71614.4	592840	33579	0
285	837.753	108.974	4.60628	3	1.00034	1.23201e+06	2.59502e+06	4.4218e+06	3.79873e+06	2.68573e+06	2.47017e+06	2.92338e+06	4.21759e+06	3.64476e+06	2.28686e+06	3.30413e+06	3.96587e+06	1.09957e+06	1.67894e+06	3.72952e+06	3.40419e+06	593828	1.5991e+06	2.17968e+06	2.00372e+06	0	1.02256e+06	3.49127e+06	2.67405e+06	5.75051e+06	0	1.93728e+06	3.19087e+06	3.23549e+06	6.32894e+06	3.80081e+06	2.2791e+06	0	3.28744e+06	5.44266e+06	1.88231e+06	1.82793e+07	4.92294e+06	3.06322e+06	7.62937e+06	1.88182e+06	456868	2.06342e+06	880564
286	526.291	63.6565	9.4643	2	1.05344	1.22152e+06	783143	1.3508e+06	689267	1.86234e+06	472642	1.12684e+06	592439	1.53316e+06	891414	0	533094	205596	0	935592	0	0	0	403726	482097	0	175320	244492	0	482668	0	953434	601613	301362	1.78639e+06	753382	547975	894921	0	1.42965e+06	1.42107e+06	0	0	331312	0	328141	626425	352763	316419
287	627.353	44.5227	3.44265	2	1.04365	0	945599	296319	0	378007	0	0	219045	0	1.23194e+06	472810	199473	65497.9	0	0	0	0	79206.2	121520	0	0	39032.6	0	0	0	396573	475388	171256	249302	506421	1.28142e+06	0	204130	0	664130	740474	484028	0	119396	223770	312443	1.01791e+06	297748	134192
288	1218.13	124.528	14.9204	2	1.4052	1.19968e+06	0	1.584e+06	895805	499706	378230	1.13484e+06	1.07499e+07	1.33798e+06	2.76622e+06	1.58463e+06	2.06899e+06	197040	1.83984e+06	8.57925e+06	452838	603184	752704	380989	408307	0	219467	0	1.3669e+06	3.84684e+06	0	682025	1.42867e+06	1.69341e+06	2.62809e+06	5.88941e+06	1.88069e+06	5.98628e+06	3.52949e+06	4.32958e+06	2.19977e+06	1.21252e+07	1.01525e+06	2.26344e+06	4.45812e+06	5.28117e+06	239441	1.07984e+07	1.38701e+06
289	615.523	40.9263	4.0073	4	1.15168	0	1.47798e+06	1.94339e+06	7224.82	4.96091e+06	1.17546e+06	986824	945488	1.71232e+06	711795	581648	1.1333e+06	310798	134982	0	0	0	263330	564082	0	0	255584	312728	1.25013e+06	0	1.18536e+06	1.87948e+06	987791	559016	1.75088e+06	980832	0	1.4122e+06	589187	1.52279e+06	1.38283e+06	804000	0	774818	845851	48680.7	67263	252473	315806
290	577.583	38.3215	4.76562	3	1.00379	0	1.6216e+06	828100	0	1.59965e+06	452898	0	327164	730618	1.11744e+06	569237	522705	136773	121077	0	0	0	95747.8	292789	0	0	120557	0	826266	0	939316	1.18302e+06	599903	388479	1.20766e+06	1.32005e+06	0	911375	294724	898893	1.15164e+06	0	433794	292279	406347	149225	258878	369004	492232
291	888.135	117.539	2.14883	3	1.05139	0	103797	3.11007e+06	4.02427e+06	1.79609e+06	3.02234e+06	608018	175101	3.06819e+06	0	127664	2.40954e+06	1.40075e+06	647754	769425	3.68909e+06	698668	970460	1.82255e+06	2.216e+06	0	1.22455e+06	737169	4.15004e+06	1.42744e+06	0	33226.7	0	250407	2.34458e+06	1366.3	946337	977876	742924	493383	0	0	1.90873e+06	662806	597451	154034	0	0	208711
292	972.96	80.0063	5.61227	2	1.02097	1.37816e+06	1.61597e+06	242128	260390	303883	49463.3	270858	560993	190691	1.35028e+06	899240	353250	60961.9	130371	2.36942e+06	0	0	59889.2	80252.4	252612	0	27481.8	327582	347194	732673	0	618909	170209	561508	616329	2.11704e+06	149580	1.19226e+06	408826	851028	942557	1.53061e+06	662552	290127	686562	764303	1.9721e+06	891592	275469
293	778.408	119.612	20.6542	4	1.07118	0	0	2.37073e+06	1.21008e+06	806485	778112	918587	0	1.42039e+06	0	3.689e+06	2.46657e+06	585578	1.17505e+06	3.85175e+06	857707	1.03475e+06	718489	1.46481e+06	1.04561e+06	0	625836	0	1.4151e+06	4.69628e+06	0	0	0	4.61216e+06	2.86837e+06	2.57789e+06	0	4.00476e+06	4.3488e+06	3.10549e+06	814063	0	1.50211e+06	0	0	917949	0	0	187341
294	1027.52	69.5187	8.04477	3	1.13079	1.24949e+06	1.32006e+06	3.71883e+06	5.06839e+06	1.36783e+07	1.95024e+06	931538	3.87722e+06	5.10061e+06	972775	432094	2.39225e+06	552079	1.14167e+06	0	1.298e+07	0	2.5848e+06	618393	908894	0	978744	1.01978e+06	1.25759e+07	0	0	420298	1.8114e+06	0	4.18547e+06	954363	1.88809e+06	1.40037e+06	3.50494e+06	5.88959e+06	1.34701e+06	966650	0	1.17292e+06	0	36182	0	613432	366038
296	828.411	108.699	2.9489	3	1.0727	1.74031e+06	2.48186e+06	3.3117e+06	2.68116e+06	2.21388e+06	1.83406e+06	2.51468e+06	1.90698e+06	2.89379e+06	2.12975e+06	3.25735e+06	2.66168e+06	839239	884128	2.10116e+06	2.82869e+06	395085	1.10624e+06	1.49788e+06	1.55886e+06	0	758158	1.80611e+06	2.07214e+06	3.64685e+06	0	2.64454e+06	1.82285e+06	2.98808e+06	4.57812e+06	2.9894e+06	1.42274e+06	1.93002e+06	1.80694e+06	4.0408e+06	2.16744e+06	0	3.59485e+06	2.0817e+06	3.45871e+06	659561	206573	561378	337729
297	555.274	55.0757	4.77605	2	1.02527	0	564196	259369	0	247706	85575.5	405283	128686	254656	774253	229404	167406	49747.2	46848.2	459869	0	0	52844.5	0	9871.99	0	29346	100393	0	0	206645	400774	158947	238835	423547	882846	0	0	125164	461157	507427	682943	0	72184.9	216368	255574	952674	211547	141900
298	954.953	60.9905	15.3881	2	1.17239	3.37467e+06	2.83371e+06	0	1.29666e+06	5.1908e+06	966662	2.27127e+06	2.46939e+06	1.43913e+06	2.87401e+06	1.47895e+06	1.52527e+06	177652	927578	5.38587e+06	0	0	364893	0	466431	0	0	0	3.47713e+06	1.16026e+06	3.46239e+06	1.70251e+06	1.15805e+06	0	1.63035e+06	2.07497e+06	0	0	1.3559e+06	5.76134e+06	4.1649e+06	2.86371e+06	2.42033e+06	985053	1.37559e+06	1.56009e+06	1.92187e+06	2.23772e+06	2.01802e+06
299	707.088	64.8909	13.1723	4	1.63008	0	0	0	0	0	0	0	0	0	0	0	0	0	0	0	0	0	0	0	0	0	0	0	0	0	0	0	0	0	0	0	0	0	0	0	0	0	0	0	0	0	0	0	0
300	908.939	127.203	2.65965	2	1.08418	0	71437.2	2.63073e+06	668685	53363.8	0	968821	1.64267e+06	21617.5	0	1.62873e+06	2.05986e+06	637828	0	4.05963e+06	2.52176e+06	246839	791908	1.38018e+06	1.28274e+06	0	642774	0	4.89164e+06	1.66077e+06	0	0	0	539316	2.21821e+06	2.1637e+06	1.62761e+06	3.59031e+06	1.42215e+06	2.767e+06	2.42346e+06	0	74325.7	0	1.93072e+06	1.18143e+06	493654	1.94699e+06	2.42345e+06
301	749.406	98.7544	3.8475	3	1.2519	2.90399e+06	4.42685e+06	705624	570526	1.30172e+06	224555	430254	1.84909e+06	453647	2.80392e+06	3.20343e+06	1.05791e+06	154385	454834	7.9296e+06	540454	304141	170655	199728	178840	0	188327	1.37117e+06	1.59836e+06	3.28532e+06	0	1.63928e+06	1.01412e+06	4.2416e+06	2.12891e+06	5.58227e+06	360751	5.08392e+06	1.72608e+06	2.93908e+06	2.42379e+06	5.6082e+06	541954	1.61988e+06	1.92702e+06	582714	959105	0	850176
302	449.248	20.3418	3.69528	2	1.41005	0	0	0	0	32545.1	0	0	0	0	0	0	0	0	0	0	0	0	0	0	0	0	0	0	0	0	1.22866e+06	0	0	0	0	0	0	0	0	0	0	0	0	0	0	270155	552060	169433	434023
303	774.411	124.089	14.4364	4	1.21966	0	0	0	2.71881e+06	603212	3.41599e+06	574494	420399	0	0	269434	2.8347e+06	1.52797e+06	0	363458	1.99627e+06	1.60227e+06	1.24462e+06	4.10862e+06	2.84836e+06	0	1.46462e+06	0	1.21146e+06	1.85605e+06	0	54330.6	0	472416	1.41829e+06	173009	1.24577e+06	676085	971678	499677	0	0	2.00214e+06	1.21995e+06	1.1651e+06	116307	45552	0	81259.2
304	639.811	91.9556	3.94588	2	1.15514	1.58946e+06	484861	96396.2	139161	849190	297078	774551	116378	161122	430969	214919	357302	78328.5	66902.8	871273	243209	46429.9	24744	125449	360833	0	79008.1	254013	397226	180990	0	575049	216782	309855	366597	342929	199393	615359	225105	464043	339392	404886	425507	394192	701636	881448	2.74859e+06	843980	532478
305	735.333	118.65	5.09493	2	1.22335	3.95497e+06	4.25551e+06	0	0	1.60829e+06	774593	1.60441e+06	1.9587e+06	0	0	2.26126e+06	0	0	0	3.45429e+06	825010	0	0	0	0	0	0	0	0	1.43632e+06	0	2.55173e+06	0	0	0	0	0	0	0	0	0	0	0	0	0	2.82914e+06	3.67438e+06	1.66918e+06	2.544e+06
306	718.862	106.89	4.62762	2	1.21347	533302	2.41306e+06	320040	193415	242374	146866	390090	358415	261527	863573	1.0074e+06	354307	120789	88945.1	695454	281124	217615	113110	252770	257082	1.21079e+06	78546	634159	162958	696446	265014	790397	199793	1.62537e+06	355267	1.38728e+06	158414	519905	533081	489155	268409	737545	452614	544727	385303	1.72586e+06	2.63464e+06	1.04087e+06	476425
307	523.27	72.8222	4.07667	2	1.09314	236334	439821	207766	101706	186140	81402	344353	148514	164833	673273	44106.5	109787	23790.2	28262.1	356971	218871	0	53617.8	120014	325841	0	10611.5	72366	141190	0	0	151958	57757.3	0	263206	884073	0	0	83079.7	410534	476878	0	147204	28341.5	137436	269054	1.21408e+06	0	132333
308	1025.43	109.459	2.60428	3	1.00111	1.86757e+06	1.63348e+06	4.43957e+06	2.92009e+06	1.97375e+06	1.91597e+06	2.30496e+06	1.69094e+06	2.61811e+06	1.82693e+06	160853	2.33156e+06	171613	636451	1.41141e+06	3.65367e+06	228481	1.25797e+06	243646	1.68671e+06	0	178969	927612	1.35686e+06	2.01263e+06	0	2.12375e+06	768686	0	4.64833e+06	2.49405e+06	638227	0	489001	3.62149e+06	1.95458e+06	106309	995884	201987	475217	121158	1.37547e+06	0	190647
309	874.432	97.0571	2.46662	2	2.53112	218324	881312	147722	0	255198	246724	128818	514743	97324.6	150310	169938	156647	79504.6	118411	974979	0	0	0	57727.2	49858.4	0	0	162859	0	110112	0	117557	151213	154609	0	371309	0	3.25678e+06	295639	317331	138154	2.29371e+06	59708.9	208612	631844	2.4118e+06	296952	2.22222e+06	828233
310	874.461	95.0076	10.7125	2	1.18978	0	0	1.03934e+06	2.36385e+06	0	0	1.16663e+06	0	0	0	0	0	293249	409892	0	2.12249e+06	0	0	790469	423868	0	0	0	0	0	0	0	1.11899e+06	0	3.39029e+06	0	0	7.20358e+06	669941	2.26503e+06	0	4.23933e+06	795343	0	0	0	0	0	0
312	690.334	65.5765	10.3328	3	1.04353	0	2.51399e+06	1.86952e+06	0	9.24626e+06	1.72794e+06	2.05011e+06	1.31946e+06	2.82242e+06	1.25042e+06	1.01925e+06	1.49418e+06	495440	383286	2.61214e+06	4.76548e+06	0	771790	948378	824618	0	668062	543786	3.81077e+06	1.26331e+06	3.11392e+06	2.88841e+06	2.43016e+06	1.37521e+06	3.72379e+06	1.75589e+06	0	2.36232e+06	1.52369e+06	3.24473e+06	3.0557e+06	1.03379e+06	0	1.30801e+06	1.10216e+06	115068	154252	214126	299449
313	728.893	94.7701	3.68955	2	1.23043	1.03786e+06	677964	482838	460503	1.20882e+06	474186	921811	466440	572870	818353	371102	511634	204243	170786	869012	1.14579e+06	50270.8	199665	353077	330144	0	166445	218299	1.02197e+06	540206	0	668396	412978	343236	1.18452e+06	540871	331007	509681	393182	1.2417e+06	837753	618535	1.04667e+06	450889	582041	818809	1.25297e+06	841750	855720
314	629.333	102.185	3.91217	2	1.04063	109469	300116	364152	233661	194208	130499	360962	239870	202266	334550	69852.1	228846	53939.7	59540.8	278360	332305	189213	102760	131527	322248	0	34138.3	158049	117981	252055	0	133681	115293	66489.9	324351	468818	102534	0	76540.3	354025	280270	57095.2	219562	74391.2	120417	247016	1.55746e+06	0	257593
315	838.472	90.5588	2.17728	2	1.07952	323842	308055	1.84193e+06	1.81315e+06	1.17477e+06	571956	413112	459762	657095	480697	469071	900566	254864	408906	1.29205e+06	1.44996e+06	30868.1	353902	666731	781403	0	376244	327965	3.71193e+06	359361	0	234505	1.53312e+06	477561	832855	525749	1.2709e+06	3.80496e+06	664391	974188	733867	1.39961e+06	862789	1.03105e+06	819786	0	233473	0	582201
316	982.512	116.677	3.26722	2	1.02925	0	737220	1.03447e+06	1.74669e+06	1.67995e+06	1.25624e+06	1.35505e+06	988218	1.34036e+06	821712	504789	835127	347062	379824	1.34567e+06	1.92877e+06	51194	509939	882874	574915	0	469859	526788	2.50428e+06	970383	0	666281	0	576811	2.05998e+06	0	748515	2.15926e+06	1.00032e+06	1.62181e+06	1.19061e+06	0	915716	879353	1.15603e+06	1.30467e+06	182723	1.42209e+06	1.57188e+06
317	512.735	51.2742	5.30262	2	1.14348	0	0	0	0	118418	42910.5	0	0	0	0	0	77255.1	0	31289.1	0	0	0	34872.7	0	0	0	0	88966.7	0	0	0	277063	72705.2	0	308307	0	0	0	106395	589590	0	365576	0	0	689183	0	915816	266865	195250
318	1146.6	124.765	12.3098	2	1.07203	0	0	2.0498e+06	2.18291e+06	1.14729e+06	2.25957e+06	1.63413e+06	2.52642e+06	0	0	373574	1.58874e+06	591439	0	1.58164e+06	2.6777e+06	99611.6	1.42744e+06	1.21739e+06	997367	0	861386	0	3.57773e+06	1.28387e+06	0	267525	0	550324	2.43171e+06	841261	2.26597e+06	2.92012e+06	1.68976e+06	1.63388e+06	1.16165e+06	0	2.1491e+06	1.2431e+06	1.69983e+06	887577	97680.8	2.74743e+06	599728
319	636.97	60.9905	6.62213	3	1.12286	0	2.36239e+06	0	967454	3.77526e+06	822630	2.32149e+06	1.54756e+06	1.26062e+06	2.783e+06	0	1.3407e+06	234185	626919	3.73936e+06	0	0	252464	0	539431	570261	0	0	0	1.36613e+06	2.41583e+06	1.93665e+06	1.02565e+06	0	1.81049e+06	1.58984e+06	0	0	1.2194e+06	4.49299e+06	3.5787e+06	2.7535e+06	2.45441e+06	939821	1.82112e+06	1.14852e+06	1.79575e+06	1.07372e+06	1.29687e+06
320	804.901	110.887	3.3617	2	1.04496	96825	165348	474560	403863	176885	284128	511126	0	440946	470106	100069	349204	130745	52828.9	240925	575149	170911	125097	230214	456024	0	74535.6	115153	351481	0	0	130543	168929	86812.7	492268	287694	72859.6	58905.9	54600.2	209326	356141	0	267916	63695.8	96713.4	254854	1.44776e+06	0	164009
321	939.948	74.9575	18.5375	2	1.03515	1.30382e+06	356918	7.28291e+06	9.03314e+06	7.68584e+06	3.05941e+06	3.19296e+06	344495	3.96277e+06	1.71173e+06	262385	3.00578e+06	948746	818246	1.01115e+06	1.26084e+07	0	3.16869e+06	2.58802e+06	1.62768e+06	0	1.12195e+06	191705	1.07744e+07	0	474907	915940	4.20293e+06	328216	5.09501e+06	827779	2.86777e+06	947051	598210	2.51359e+06	2.59322e+06	498412	3.25451e+06	371985	247728	0	0	0	114045
322	622.818	68.5404	3.67178	2	1.16463	1.13189e+06	983270	745228	383127	0	1.17433e+06	2.01447e+06	461402	1.18873e+06	2.1871e+06	426776	0	323949	275130	857511	2.05798e+06	0	161940	708885	966231	0	315163	204018	1.72938e+06	0	0	634614	356150	902951	2.01363e+06	0	0	653963	893529	1.98778e+06	1.95605e+06	582992	0	387819	415934	399241	569754	658758	451018
323	1149.1	101.608	1.9828	2	1.26414	0	2.08682e+06	2.52423e+06	3.00151e+06	1.75722e+06	2.01446e+06	1.96834e+06	1.55339e+06	2.11772e+06	1.69145e+06	550217	2.07312e+06	425860	632515	4.80985e+06	3.33954e+06	623610	1.40771e+06	732249	2.07491e+06	0	250194	895875	3.3844e+06	1.37627e+06	0	297196	1.14117e+06	0	2.41301e+06	3.27657e+06	1.56436e+06	0	508953	2.63533e+06	1.51455e+06	1.56236e+06	1.3657e+06	337692	0	1.13806e+06	0	0	1.21185e+06
324	959.476	68.1609	15.5727	2	1.04733	0	0	0	0	0	0	0	0	0	0	0	0	0	0	0	0	0	0	0	0	0	0	0	0	0	0	0	0	0	0	0	0	0	0	0	0	0	0	0	0	0	0	0	0
325	644.32	118.474	6.14665	2	1.28629	208791	402718	1.2896e+06	622598	223722	469476	372086	459562	404414	0	0	587083	173178	160673	663154	875959	0	274479	421147	434760	0	217478	327785	1.20199e+06	271815	0	301785	0	0	624684	366422	0	0	0	0	0	0	0	0	0	372479	1.02153e+06	235694	734563
326	891.424	136.948	9.01057	2	1.39201	0	0	3.34639e+06	0	2.35222e+06	0	0	3.77516e+06	4.66253e+06	0	607711	4.2835e+06	0	1.78064e+06	2.1628e+06	5.64352e+06	0	2.49663e+06	3.94806e+06	0	0	2.83771e+06	0	6.11293e+06	2.25921e+06	0	689950	0	0	5.05411e+06	826848	3.998e+06	3.44747e+06	4.98204e+06	0	2.50979e+06	0	4.32978e+06	5.8911e+06	5.35167e+06	396900	0	0	385898
327	731.094	77.2622	10.6924	4	1.17565	0	0	1.54077e+06	1.22776e+06	0	959597	0	1.10165e+06	1.49552e+06	0	445468	0	504979	466165	0	232476	0	493973	0	0	0	376066	910570	0	2.07996e+06	0	0	1.15867e+06	0	0	424008	431026	0	799299	0	0	957089	1.58112e+06	698087	1.3311e+06	0	0	0	0
328	571.944	46.1504	6.75272	3	1.09769	0	1.568e+06	737441	0	5.91515e+06	1.07288e+06	1.58685e+06	847227	2.0792e+06	733815	0	0	321281	255281	0	0	0	588742	917442	0	0	429463	0	2.68302e+06	0	2.23505e+06	1.11099e+06	1.33438e+06	612641	2.51483e+06	1.00098e+06	0	1.73684e+06	1.11358e+06	2.5405e+06	2.15965e+06	485395	136437	572062	513942	5581.62	0	225355	123195
329	879.684	115.418	7.52968	4	1.12169	640335	1.19897e+06	4.69551e+06	2.26922e+06	1.27571e+06	2.18251e+06	1.91261e+06	3.47713e+06	2.64417e+06	1.09574e+06	4.23026e+06	3.38048e+06	1.21396e+06	889153	830522	2.18495e+06	821044	1.3781e+06	3.19518e+06	2.09042e+06	0	1.19675e+06	3.86764e+06	1.08544e+06	4.15965e+06	0	678030	1.99232e+06	3.49933e+06	3.55512e+06	1.18577e+06	1.29529e+06	1.21597e+06	2.38186e+06	2.21032e+06	403647	5.95981e+06	2.28513e+06	3.77308e+06	5.50447e+06	316246	91023.9	1.09286e+06	57241.6
330	720.053	124.821	8.76758	3	1.08481	0	0	1.24804e+06	647343	248491	700874	958342	47320.7	0	0	101817	860994	442803	0	248688	1.08457e+06	459146	357342	933486	1.19018e+06	0	234934	0	756274	601655	0	100390	0	164560	916121	289790	209118	153454	131208	468650	566156	0	680775	0	168319	329369	312080	0	357287
331	832.188	109.357	2.9267	4	1.99233	0	849805	1.00868e+06	1.41116e+06	0	567973	311755	3.23249e+06	1.03736e+06	740760	1.22352e+06	3.04729e+06	355654	1.10649e+06	3.43696e+06	668160	236352	520776	646921	318640	0	406118	2.95313e+06	774985	4.0487e+06	0	330307	1.72887e+06	685350	1.70599e+06	939804	576486	5.36202e+07	2.65905e+06	1.26903e+06	276723	8.84442e+07	1.54741e+06	2.18206e+06	3.35202e+06	374576	0	2.49624e+06	81627
332	606.311	65.1035	7.29623	2	1.03406	0	670034	0	0	1.41742e+06	321237	559284	508048	643357	794724	250710	642266	175449	0	554337	0	0	0	0	0	0	0	0	0	780873	0	379471	0	401717	845433	852859	0	0	0	869215	0	0	0	0	0	895585	2.51627e+06	0	870758
333	1424.31	40.5919	8.72837	3	1.37551	0	4.21775e+06	1.32216e+07	0	4.32998e+07	5.16666e+06	1.51122e+06	8.26315e+06	5.86573e+06	4.99477e+06	0	0	375980	2.25969e+06	0	0	0	4.74549e+06	650233	0	0	847176	1.28445e+06	6.09697e+06	0	5.69193e+06	1.66891e+06	2.7572e+06	546331	5.00092e+06	1.76575e+06	0	2.31661e+06	1.44653e+06	1.00063e+07	2.88789e+06	1.33707e+06	0	0	475297	1.31693e+06	2.12298e+06	2.80131e+06	3.73354e+06
334	506.742	57.5102	3.69658	2	1.01732	0	1.24588e+06	250753	355375	1.51875e+06	260960	675301	552179	580361	1.21345e+06	252995	433058	37988	172719	1.75814e+06	0	0	93321.9	238229	256204	0	85515.3	220740	1.03431e+06	0	1.84256e+06	611898	472078	327551	951376	1.47563e+06	0	963224	684632	2.07857e+06	1.19464e+06	736028	516742	217507	561260	428204	826540	389662	608537
335	649.33	91.8491	3.13377	4	1.17329	940009	712776	755092	870938	781242	1.04299e+06	1.00472e+06	236584	639264	1.11455e+06	413050	2.49148e+06	306778	233946	2.71124e+06	708017	319344	152999	666651	709693	0	232093	419660	1.00209e+06	489388	0	518668	942598	417562	1.53446e+06	341481	243481	470063	403566	783354	397356	933931	1.06221e+06	637993	1.81553e+06	1.11282e+06	720067	0	1.29763e+06
336	468.751	53.8213	2.19193	2	1.1071	0	0	0	0	0	0	0	0	0	0	0	259640	0	86666	0	0	0	10727.6	12824.4	0	0	0	0	0	0	0	0	0	0	0	0	0	0	94696	0	0	0	0	0	33930.4	175398	632344	0	331433
337	744.075	106.838	3.8659	3	1.04013	101555	261911	1.94332e+06	2.19336e+06	1.16635e+06	1.66668e+06	1.38918e+06	94934.2	1.813e+06	1.43325e+06	164471	1.7866e+06	841950	314590	859824	3.20414e+06	422471	536889	1.13133e+06	1.13151e+06	0	681165	468048	3.12167e+06	1.21267e+06	0	154184	2.16625e+06	414147	1.81011e+06	662801	457684	1.03927e+06	315782	740321	533737	693052	1.44165e+06	384713	399797	158680	250437	0	602842
338	622.816	64.0513	10.8506	2	1.01903	0	776746	0	0	1.96122e+06	0	831312	0	722871	903461	0	629305	143172	218848	1.1044e+06	0	0	0	313985	372890	0	183464	208373	1.29206e+06	686546	0	803202	505230	350455	1.11491e+06	640549	732144	840472	0	1.29941e+06	961097	658412	0	335377	485593	351255	840168	477607	489115
339	902.773	119.186	8.47618	3	1.24523	0	0	6.68412e+06	4.20018e+06	1.28531e+06	2.57611e+06	2.13628e+06	3.55125e+06	3.41989e+06	0	1.71455e+06	3.14816e+06	1.20911e+06	1.20822e+06	1.32963e+06	3.58184e+06	209029	2.06327e+06	2.60759e+06	1.82649e+06	0	1.34e+06	2.27053e+06	2.87045e+06	2.70504e+06	0	692259	0	2.29043e+06	3.57495e+06	1.41967e+06	2.72328e+06	2.51728e+06	3.0308e+06	2.49855e+06	1.36931e+06	0	3.47252e+06	2.45887e+06	4.49469e+06	499907	0	554333	233034
340	543.775	8.97788	4.61317	2	1.24539	0	0	0	0	0	0	0	0	0	0	0	0	0	0	0	0	0	0	0	0	0	0	0	0	0	369460	0	0	0	0	0	0	0	0	0	0	0	0	0	0	245857	446064	127198	252486
342	445.739	36.6587	5.5043	2	1.00332	0	0	125914	0	0	68150.4	0	0	0	0	0	0	32348.7	26666.8	0	0	0	0	57859.4	0	0	20699.8	0	0	0	0	140580	0	0	0	0	0	0	0	176408	351366	0	0	27715	66673.2	81369.6	469069	0	64255.1
343	882.45	101.547	3.21197	2	1.05141	428735	480801	450695	462218	626824	380522	564571	502946	527281	471243	335094	410176	168357	161199	587555	772095	102104	200003	417545	320376	0	153452	0	652765	628567	0	537710	338557	0	811054	426902	0	468346	368136	942691	628310	568150	595974	541275	668699	1.17219e+06	1.7117e+06	1.31952e+06	1.12911e+06
344	948.949	61.5849	5.14607	2	1.04318	0	0	0	0	0	0	0	0	0	0	0	0	0	0	0	0	0	0	0	0	0	0	0	0	0	0	0	0	0	0	0	0	0	0	0	0	0	0	0	0	0	0	0	0
346	697.374	84.5028	4.06877	2	1.06922	1.98218e+06	1.59291e+06	700149	637339	868075	578074	525177	648451	768371	1.53123e+06	355539	406193	265036	184193	1.39399e+06	919499	31451.1	641214	387334	1.59662e+06	0	149872	204201	1.24529e+06	263362	0	1.05717e+06	576278	260963	1.7013e+06	500566	405788	1.00022e+06	659353	945718	1.29217e+06	770131	742235	506347	540327	234108	527043	0	444171
347	503.787	56.5035	2.60083	2	1.40879	0	0	50761.9	0	0	0	0	25842.6	46711.8	0	0	45338.8	8347.08	0	0	0	0	0	12705.1	0	0	0	0	0	0	0	0	0	0	0	0	0	0	0	0	158254	0	0	0	0	133307	320886	201954	314765
348	936.004	76.0371	3.37615	2	1.2325	0	1.25889e+06	1.80715e+06	3.35304e+06	4.17898e+06	0	899650	1.74191e+06	3.86147e+06	993966	902849	0	467617	505633	2.07139e+06	0	0	1.89995e+06	0	368139	0	568162	804110	3.86847e+06	0	0	0	1.90768e+06	691067	3.3946e+06	1.34808e+06	1.55489e+06	2.23598e+06	2.24255e+06	2.93754e+06	0	1.1893e+06	886563	0	2.33955e+06	1.05713e+06	1.35568e+06	1.22482e+06	1.28628e+06
349	929.821	130.903	7.30323	6	2.08309	0	0	0	2.90908e+06	237957	2.47157e+06	0	8.76249e+06	1.31501e+06	0	0	3.78198e+06	2.11764e+06	0	0	0	2.35681e+06	1.82037e+06	3.51932e+06	2.61989e+06	0	2.0656e+06	0	0	3.45279e+06	0	0	0	0	0	0	3.0142e+06	0	1.69243e+07	0	0	0	3.66383e+06	2.5752e+07	0	254424	0	2.70898e+06	0
350	771.929	73.6226	3.49135	2	1.09654	2.05468e+06	513393	1.34942e+06	685457	1.40993e+06	2.05578e+06	1.81675e+06	868226	436956	1.84613e+06	0	1.91288e+06	0	230855	1.14684e+06	1.74633e+06	0	450401	0	0	0	0	0	3.05886e+06	0	0	1.55733e+06	568084	369166	2.66592e+06	917191	0	531330	0	2.44822e+06	3.82051e+06	1.76218e+06	1.18774e+06	1.5829e+06	0	530958	420451	0	0
352	639.989	68.1609	12.0842	3	1.00983	2.24018e+06	1.93593e+06	1.47014e+06	1.16582e+06	2.60355e+06	734068	1.48667e+06	838410	1.06496e+06	2.38399e+06	863864	847314	265292	434348	2.82118e+06	898906	0	244488	441785	498287	0	276840	486035	2.26597e+06	0	0	1.53911e+06	827325	918218	2.80528e+06	920081	0	1.54335e+06	1.59284e+06	2.88308e+06	1.70224e+06	1.90026e+06	0	878232	0	549141	993278	685550	710776
353	912.953	47.2871	2.03138	2	1.09888	0	0	0	0	0	0	0	0	0	0	0	0	0	0	0	0	0	0	0	0	0	0	0	0	0	0	0	0	0	0	0	0	0	0	0	0	0	0	0	0	550931	1.17249e+06	548370	254167
354	801.421	68.8085	7.9759	2	1.32255	1.01817e+06	898335	263163	739607	2.9913e+06	557754	1.91498e+06	576598	763421	2.23243e+06	497902	1.38385e+06	140217	173636	1.49735e+06	1.22174e+06	0	475772	478226	759612	0	210483	473277	1.9958e+06	0	0	540757	895181	316190	1.30101e+06	381995	0	1.14168e+06	1.04012e+06	1.74093e+06	1.45056e+06	814167	0	0	677842	232047	473601	397563	339971
355	835.197	114.205	5.31733	4	1.01515	0	0	2.61394e+06	3.99423e+06	894119	4.29315e+06	107784	304036	2.68084e+06	0	92955.5	3.1931e+06	1.5677e+06	822033	211397	2.48417e+06	681342	1.26435e+06	2.30327e+06	1.38694e+06	0	1.24243e+06	988340	947736	1.86217e+06	0	0	4.44006e+06	187951	610291	0	753113	3.53127e+06	727308	231617	0	7.49493e+06	2.278e+06	738210	2.28452e+06	81832	0	0	47080.1
356	890.904	89.2414	2.40117	2	1.04286	2.1256e+06	1.20409e+06	2.45625e+06	2.11865e+06	3.08448e+06	1.21532e+06	1.70491e+06	1.05792e+06	1.83971e+06	2.63407e+06	1.16005e+06	1.88178e+06	371263	584024	1.54718e+06	2.77125e+06	132022	0	467026	922254	0	410599	632862	2.231e+06	2.13357e+06	0	1.96617e+06	1.25133e+06	721165	4.10743e+06	2.34212e+06	695696	465496	905370	3.39575e+06	2.715e+06	435221	1.74622e+06	854302	967142	0	712287	0	113298
357	849.074	118.714	3.10805	3	1.07048	1.04145e+06	0	5.6507e+06	4.80261e+06	5.6821e+06	3.50997e+06	1.4316e+06	2.12454e+06	2.83531e+06	0	758450	2.8285e+06	810348	686813	2.27992e+06	6.50648e+06	0	1.58669e+06	1.9145e+06	1.22112e+06	0	1.89935e+06	938285	4.72245e+06	0	0	1.07701e+06	0	1.13526e+06	3.20934e+06	0	2.72585e+06	4.08781e+06	2.22434e+06	1.91157e+06	1.45005e+06	0	2.04772e+06	2.24708e+06	2.53541e+06	1.11638e+06	105586	915520	1.13625e+06
358	932.519	93.7298	2.65467	2	1.03772	758244	864994	1.02795e+06	790876	3.612e+06	1.05455e+06	922117	718176	1.36349e+06	2.29335e+06	356059	519500	172218	292091	1.79029e+06	1.6645e+06	47679.6	490258	493664	257345	0	523130	240410	4.41756e+06	837548	0	0	1.11416e+06	505955	1.91222e+06	974078	730074	2.13193e+06	962944	2.53998e+06	1.97302e+06	960340	730301	487116	956970	169629	333129	173795	347508
359	828.189	113.149	2.94055	4	1.05951	0	0	1.70614e+06	3.64047e+06	496717	3.57472e+06	49774.6	116820	2.31977e+06	80584.1	0	3.44878e+06	1.32449e+06	634872	108034	2.06422e+06	415967	1.32233e+06	2.23896e+06	1.044e+06	0	1.25073e+06	736522	705092	1.58917e+06	0	0	3.22195e+06	0	469110	0	459499	3.19949e+06	464302	91569	0	1.07217e+07	1.79882e+06	562590	423124	38572.8	0	0	14399.4
361	807.419	135.77	7.71738	3	1.24688	0	0	2.20323e+06	701869	556500	0	0	1.37235e+06	2.98436e+06	0	573919	3.06606e+06	0	760356	1.23334e+06	1.60288e+06	0	963314	0	0	0	0	0	1.51148e+06	2.02118e+06	0	183688	0	0	2.22721e+06	833550	1.00576e+06	1.3404e+06	1.50471e+06	390239	0	0	0	1.74261e+06	2.03322e+06	537049	129351	0	243306
362	606.974	51.6812	4.119	3	1.04706	363575	407957	1.08798e+06	222211	1.73327e+06	291812	232208	394992	599986	384798	0	408014	163298	130871	0	0	0	185726	206983	0	333249	214261	131779	1.22148e+06	178393	589332	0	357488	0	647542	0	0	331877	353197	759668	0	333964	102032	198542	369800	1.6692e+06	3.13013e+06	474365	1.68435e+06
363	446.23	28.8639	3.42433	2	1.1142	0	0	0	0	0	0	0	0	0	0	0	0	0	0	0	0	0	0	0	0	0	54925.8	0	31540.8	0	0	299783	0	0	0	404371	0	0	0	627227	388617	0	0	0	253861	218428	441278	167444	172235
364	850.727	84.3492	3.2005	3	1.00542	0	0	1.35252e+06	1.02976e+06	441501	599697	499819	1.02552e+06	900504	0	324280	920684	227772	225480	490167	688224	709931	480394	498004	1.04858e+06	0	137175	696959	308343	911795	0	0	511505	295311	514107	978134	404020	114410	494979	842802	0	395841	760262	331459	661223	0	0	0	578346
365	499.735	55.3119	8.89015	2	1.02706	0	811554	317737	0	1.47731e+06	189991	557047	343669	599374	908700	0	193091	29376.2	143274	1.65199e+06	0	0	56034.8	167101	0	0	67786	132948	715000	0	1.48303e+06	435281	287903	356852	1.32298e+06	1.33065e+06	0	672090	621368	1.68324e+06	1.0282e+06	615379	419044	114976	439942	369016	962864	312058	441346
366	865.871	38.3215	3.67195	2	1.02397	0	1.55632e+06	542757	0	1.41231e+06	360166	0	345099	639873	694423	397476	310268	78374.6	110325	0	0	0	116400	128327	0	0	60133.6	0	670854	0	1.07536e+06	0	370704	201646	844228	1.54128e+06	0	0	210363	1.00347e+06	1.05825e+06	0	343304	217921	208498	116588	195999	623728	693550
368	646.305	73.1257	10.2987	4	1.14632	0	0	0	0	0	0	0	0	0	0	0	0	0	0	0	0	0	0	0	0	0	67154.5	185757	0	0	0	0	0	0	0	0	0	0	0	0	0	0	0	0	261075	0	0	0	112992
370	557.035	89.1327	1.71905	4	1.05411	323622	693078	631041	196323	454310	229126	546488	388224	376709	1.07771e+06	284288	672266	144428	119324	603740	943606	266835	112646	247530	332071	0	103962	504437	612783	958576	0	274145	187960	179228	988883	334261	71528.2	132757	203564	940608	352096	815042	204125	364625	277251	392753	865948	387196	158947
371	695.578	76.8738	8.30253	4	1.04459	0	0	2.00908e+06	1.3115e+06	0	1.28498e+06	0	1.41436e+06	2.59132e+06	0	609511	0	567213	506097	0	186581	0	688946	1.65599e+06	0	0	481419	1.57726e+06	0	2.36244e+06	0	0	1.62806e+06	0	0	487022	719898	0	1.22263e+06	0	0	1.33492e+06	1.46517e+06	899134	1.94858e+06	0	0	0	0
372	713.375	47.6688	2.0933	2	1.13875	0	664641	0	0	0	180409	0	0	384710	0	509181	0	87936.2	68996.9	0	0	0	0	487991	0	0	91039.8	0	465056	0	380880	757385	230412	420457	562868	0	0	0	204278	396041	995307	649881	0	181929	2.08025e+06	0	2.24887e+06	0	185404
373	442.235	40.1278	9.69953	2	1.09653	0	0	0	0	1.37935e+06	206357	0	0	539070	0	26500.2	0	69287	28629.8	0	0	0	118296	0	0	0	0	0	0	0	508918	256811	241720	150450	0	417520	0	380337	237783	532018	653574	0	0	82944	172561	153453	194565	92133	193499
374	467.771	13.5395	4.53652	2	1.12232	0	0	0	0	0	0	0	0	0	0	0	0	0	0	0	0	0	0	0	0	0	0	0	0	0	153787	0	0	0	0	0	0	0	0	0	0	0	0	0	0	298468	1.0583e+06	129506	87999.3
375	628.017	71.2817	3.4272	3	1.02382	669129	658422	596855	1.06203e+06	2.44568e+06	978793	1.64976e+06	458050	1.14293e+06	1.27802e+06	262312	583394	269291	253339	1.13522e+06	1.39022e+06	0	274838	487314	383106	0	352818	299469	0	0	0	438900	1.66667e+06	647804	0	972406	0	1.7843e+06	1.22286e+06	1.4213e+06	1.01479e+06	877787	634761	430908	0	137382	359223	123010	192969
376	698.028	112.287	2.7275	3	1.02058	289827	454666	705384	411415	368086	434642	716311	406748	545192	366097	276195	483760	164601	147172	435132	0	65811.3	0	462993	319066	0	181760	312536	535153	604153	0	403774	250063	0	1.11144e+06	253636	197221	210833	305602	869349	433720	586779	626275	349917	504602	1.07727e+06	166584	823614	744703
377	644.313	65.15	4.17435	2	1.06614	0	395873	887596	0	1.29056e+06	228881	897578	224269	451938	1.11385e+06	257377	1.37192e+06	106586	253789	392137	1.05029e+06	0	112047	208669	189110	0	149847	83730	293573	836103	818528	850204	407712	713683	411946	984512	0	336601	651804	860444	627939	500845	0	205191	158218	362338	230483	146385	621049
378	518.782	70.3887	7.35962	2	1.00535	1.04424e+06	500573	958325	705838	1.29585e+06	336009	565607	337334	459952	765247	204771	436046	96114.2	210567	703647	1.31666e+06	0	226488	198767	0	0	115870	138156	1.12862e+06	0	0	654198	0	0	761721	467151	0	531641	322524	949169	739651	427935	0	169901	0	160217	345773	196026	183137
379	486.267	36.0044	1.87907	2	1.05437	0	0	0	0	0	99570.9	0	0	0	0	0	0	0	0	0	0	0	0	0	0	0	0	0	0	0	0	0	0	0	0	0	0	0	0	0	0	0	0	0	0	177389	0	0	0
381	779.036	111.68	3.23045	3	1.04803	149920	952138	284654	131370	0	134382	478063	155622	288957	1.15987e+06	503611	327476	144526	33458.5	761591	183560	617475	0	226410	623406	0	28503.8	357959	125800	993242	0	260739	76427.6	424562	426676	1.17581e+06	25032.3	115017	97056.8	404889	560409	727330	294864	139231	247162	1.17352e+06	654920	594220	318542
382	512.571	70.4378	8.38512	3	1.02628	1.99145e+06	957839	699397	1.03202e+06	2.13101e+06	615604	1.07089e+06	279632	473690	599039	168583	1.66142e+06	197172	159382	1.5455e+06	1.53211e+06	0	173103	267364	391853	0	172359	197587	1.02811e+06	0	0	886039	0	270572	687746	311427	0	521725	291768	709971	668064	463375	0	223631	0	83716.2	88569.5	205785	121683
383	718.859	95.2971	3.88323	2	1.11385	410270	914921	76683.6	0	86819.1	0	140712	0	57060.1	375317	0	0	20792.7	0	490551	0	185091	0	79650	122492	0	0	414532	36593.6	0	0	277292	28182.7	432438	0	1.18226e+06	0	155810	176363	302294	286217	0	122833	0	0	0	2.35483e+06	0	221423
384	965.009	108.085	3.97398	2	1.05423	830228	851711	664347	887865	1.03157e+06	661246	1.15948e+06	681849	842572	687721	522661	565124	167165	223483	998420	1.27673e+06	62893	306396	528214	432333	122023	218612	395091	1.22773e+06	738372	0	990430	503528	517735	1.41732e+06	1.04377e+06	459367	983698	508002	1.29861e+06	1.54847e+06	1.1913e+06	581797	640670	891712	629798	702199	777335	655107
385	942.448	64.8909	10.4557	3	1.75939	0	0	0	0	0	0	0	0	0	0	0	0	0	0	0	0	0	0	0	0	0	0	0	0	0	0	0	0	0	0	0	112595	0	0	0	0	0	0	0	0	0	0	0	0
386	831.761	89.648	3.6814	3	1.0996	0	0	0	0	0	0	0	0	0	0	0	0	0	0	0	0	0	0	0	0	0	0	0	0	0	0	0	0	0	0	0	0	0	0	0	0	0	0	0	0	0	0	0	0
388	545.28	35.9102	3.70953	2	1.02755	0	611396	714023	0	0	470707	0	216565	418256	521314	0	0	0	98437	0	0	0	209592	0	0	0	117003	0	1.24581e+06	0	626428	520100	714811	262326	775392	835416	0	807420	199270	0	0	396625	440558	0	0	108609	328543	134578	298573
389	590.302	58.8024	4.59817	2	1.74741	0	4.82222e+06	0	83236	0	1.89745e+06	73459.8	84483.4	105856	358958	0	81203.7	91067.2	8168.8	0	0	0	0	0	90347.4	0	8265.52	25724.7	0	0	72924.6	0	0	64577.5	0	0	0	0	21289	164143	85046.4	0	262025	0	231048	43745.8	351358	18607.1	0
390	725.383	117.599	13.2429	3	1.10721	1.69929e+06	4.07766e+06	628693	370450	514107	168567	454266	1.49827e+06	511192	3.47685e+06	2.31362e+06	860128	100166	290864	3.93693e+06	291653	423031	125973	196871	250863	0	102673	1.21254e+06	607683	2.09576e+06	0	1.50024e+06	0	1.58576e+06	1.39518e+06	4.5626e+06	282934	1.24171e+06	1.15918e+06	2.05924e+06	2.32139e+06	0	349352	858769	1.86839e+06	1.4575e+06	1.55799e+06	1.63984e+06	640275
391	718.862	98.3106	3.75745	2	1.18534	688345	2.64476e+06	213704	55963.5	237350	70487.2	295780	309638	126835	860200	1.53127e+06	183462	42279.1	38115.2	732697	134161	218640	58545.8	92041.1	217888	0	22495.6	484334	93439.7	602088	0	1.01313e+06	58419.1	1.66365e+06	298836	1.77262e+06	115392	305960	413524	519323	366647	649210	309777	403469	252200	2.01536e+06	4.46889e+06	1.05758e+06	399559
392	814.402	68.4837	4.27562	2	1.01333	227324	807928	307326	820473	789510	636908	910215	455883	815083	743614	296209	815055	148717	202296	721702	716650	0	240630	443823	534798	0	0	209110	1.77581e+06	0	0	445908	566069	456325	777925	655429	0	1.32573e+06	511104	723950	974371	412445	0	485442	707806	577051	679906	374585	572509
393	587.29	91.9556	2.95175	3	1.05003	582609	901045	282874	120723	757649	197399	313037	437725	219060	328788	281842	224717	64551.8	95950	676975	257668	30474.1	65200.5	132239	180723	262598	74630.2	332701	401114	465114	0	400777	171243	567320	593668	370160	106763	1.18647e+06	730140	499042	268199	922519	303525	1.04727e+06	547563	731740	944394	327376	665345
394	565.77	68.4837	2.62713	2	1.06177	520894	620120	187151	181637	324241	101555	237192	102698	0	921619	107034	200447	69137.6	0	725521	352764	0	61249.5	70839.8	213483	0	43146.5	0	327461	0	0	257365	166193	0	383509	741621	0	166376	128018	382919	540587	0	0	0	128715	148143	805281	230743	90242.5
395	487.269	56.2109	7.11057	2	1.75731	0	7.78225e+06	0	0	0	174236	0	63144.7	0	394816	0	0	73963.1	7487.03	0	0	0	0	53270.9	0	0	0	13386.9	0	0	0	0	77023	0	0	0	0	37464.6	26742.4	84965.9	96084.4	101184	124785	16412.4	61714.5	41413.7	217234	31355.1	13502.8
396	639.305	100.179	3.42135	2	1.00157	361345	426294	162170	77942.6	129100	56538.5	218675	84421.6	88686.9	444925	94465	104729	38627.3	23893.3	359438	210384	87803.4	28104.7	57416	161205	0	19454.5	77532.3	174039	165230	0	242675	62918.1	133909	248781	533770	37014.4	0	43927.1	314616	361038	156382	90915.1	45983.4	93162.7	292124	803224	260150	175880
397	653.94	30.6569	7.064	3	1.12176	0	852887	1.64714e+06	0	3.3596e+06	783989	0	477743	605288	567793	559386	680110	195611	173894	0	0	0	275686	444911	0	0	230421	204338	1.48735e+06	0	796663	1.05638e+06	1.0817e+06	508529	1.0141e+06	785345	0	819480	371345	973525	812326	689070	574720	362046	0	13642.3	23344.4	146998	158952
398	893.466	111.737	4.2543	3	1.23902	794479	3.5766e+06	715110	819608	861103	264071	288699	2.54119e+06	620816	1.41354e+06	1.85959e+06	1.47611e+06	209484	752488	1.00677e+07	401303	262399	0	194404	180112	0	212231	2.22414e+06	2.19817e+06	3.88809e+06	0	570533	1.40335e+06	2.38772e+06	2.59389e+06	3.91057e+06	514468	6.97827e+06	1.76871e+06	3.06645e+06	907541	8.6131e+06	618674	2.12321e+06	2.39827e+06	587508	0	514884	372072
399	648.849	78.3717	5.83125	2	1.08005	2.11382e+06	505955	596150	565609	1.40486e+06	469965	1.5317e+06	504328	553992	1.06009e+06	227069	1.07875e+06	0	213892	1.47563e+06	1.79764e+06	0	260359	314945	0	0	185952	162387	1.89917e+06	382263	0	618310	370634	0	1.78017e+06	856294	488729	1.49193e+06	618167	1.61263e+06	862439	397119	431615	291916	403785	180234	489735	672891	347062
400	817.063	92.4872	4.6603	3	1.1032	299133	1.2609e+06	481302	288354	131923	158717	732710	269617	380878	1.79843e+06	633510	375101	149223	60595.7	1.17214e+06	373638	621764	75796.5	321329	642930	0	0	376596	289167	1.0572e+06	0	244134	134086	566272	652742	1.66329e+06	78330	220542	160677	621953	857592	858917	464633	234615	387005	1.01559e+06	2.02377e+06	0	470069
401	679.344	77.0033	5.49165	2	1.37549	0	0	0	0	0	0	0	0	307034	0	0	0	0	0	0	0	0	0	0	0	0	0	0	0	0	0	0	0	0	0	0	0	0	0	0	0	0	0	257784	0	0	0	0	0
403	683.817	110.663	5.31253	2	1.09424	0	0	212420	181576	76796.5	132074	271446	0	189708	186993	0	154665	66423.5	36235.9	46171.2	323545	77188.8	66334.9	108776	270536	0	33867.7	42691.3	175607	111425	0	54171.4	85871.7	0	239340	90343.1	35360.4	0	0	102557	223483	0	160346	0	0	91554	528918	0	100488
404	1154.04	111.393	5.1255	2	1.16813	164491	1.03559e+06	346513	227925	0	131175	542797	250017	339041	1.10251e+06	313781	340058	83480.3	0	1.32794e+06	230800	432359	94693.7	162412	585367	0	0	319028	126795	677387	0	167867	0	264202	474848	2.3631e+06	67059.8	192935	107828	467334	719656	631415	305712	94493.3	201525	1.41439e+06	833139	0	576273
405	1002.5	73.9535	8.36887	2	1.16403	3.92597e+06	988029	1.13429e+06	2.95771e+06	7.95422e+06	1.86955e+06	1.49856e+06	1.22859e+06	1.23027e+06	3.79582e+06	815494	1.81091e+06	163456	570089	3.29872e+06	3.84259e+06	0	321346	768511	744301	0	368831	528525	3.91154e+06	907519	0	3.61439e+06	3.76446e+06	674337	4.23142e+06	2.55065e+06	489135	2.61087e+06	1.46167e+06	1.86673e+06	2.50224e+06	2.27077e+06	1.39715e+06	966950	1.1902e+06	477085	779672	339089	1.42024e+06
406	806.907	86.3496	5.50903	2	1.04052	1.19626e+06	672716	634807	541028	860999	358696	754995	507144	583505	755549	458582	652769	140682	209330	801171	1.13098e+06	45544.3	0	323770	312103	0	128583	294616	880008	561189	0	715220	364125	283945	1.05403e+06	557484	360727	546951	365278	1.27687e+06	1.01668e+06	910985	416730	316210	439112	574639	623217	636215	542348
407	880.431	91.9556	1.60158	2	1.14103	453168	1.07839e+06	331839	263160	854733	231193	277661	723768	272260	307627	474230	284373	82041.2	161431	1.42456e+06	306412	21347.2	133091	135167	203316	412399	98113.9	335284	706085	460787	0	366816	229838	922597	660466	726973	339277	7.32098e+06	1.12315e+06	729008	330930	0	391312	1.2481e+06	0	881678	933128	503650	1.23728e+06
409	596.976	94.8861	2.36197	3	1.00717	197624	275999	182936	92188.2	130210	90519.8	308254	89743.8	114888	404919	124169	175553	41925.6	26670.1	182728	257262	109294	30716.9	92976.2	142237	0	20633.3	80924.6	107616	183067	0	140702	56736.1	113048	258334	197990	21808.5	65785.4	61875.7	210788	214646	183745	103931	86883.5	95741.5	349286	696741	0	196066
410	692.349	90.4504	3.19505	2	1.78894	0	7.9242e+06	0	46195.4	0	1.70899e+06	0	109224	80162.5	641951	0	121786	190750	9308.82	0	106724	19399	11271.4	113686	104281	0	9956.94	33756.3	114633	77542.9	0	202573	184078	0	59701.6	81008.6	0	81203.8	30323	140015	129186	153468	504028	75745.8	252691	78945.6	481207	0	0
411	423.206	26.3535	2.7068	2	1.16062	0	0	17450.9	0	0	0	0	0	0	0	0	0	0	0	39655.2	0	0	4087.72	12492.1	0	0	234549	4565.01	25507.1	0	943209	0	14128.4	0	11451	241633	0	26478.9	0	55792.6	0	0	0	0	0	112103	363359	118134	181614
412	687.871	65.5159	3.35038	2	1.09952	0	907639	535374	0	2.23656e+06	398840	719248	477084	828677	929207	685811	0	199105	210898	1.21039e+06	0	0	251471	303287	307382	0	0	278210	1.06913e+06	595564	1.1986e+06	1.43862e+06	617761	826102	831503	456917	0	685776	335537	730000	1.09979e+06	423548	0	577328	0	278503	365530	284203	229470
413	888.433	84.6106	8.72945	2	1.04653	0	0	0	168319	0	172970	0	0	355375	0	0	350035	64164.9	135179	0	0	0	85049.8	0	0	1.96157e+06	73403.3	495804	705327	448355	55708	1.31653e+06	438084	971981	930865	0	390546	1.56887e+06	0	1.19324e+06	0	0	263006	1.02436e+06	0	980100	0	637455	0
415	610.799	43.9311	3.03585	2	1.04228	0	545368	139400	0	185946	71662.3	161240	90313.6	0	769775	242597	105621	40095.4	50437.2	0	0	0	38228.5	74541.7	0	0	17609.1	0	115567	0	163612	276410	73690.3	113095	233104	642106	0	151833	56794.8	273116	358869	347953	0	44065.5	146152	124392	440214	136264	59778
416	623.822	89.5806	3.74997	4	1.00391	940013	1.57597e+06	0	1.00825e+06	2.64263e+06	1.1743e+06	1.65832e+06	496901	973038	0	386808	2.08771e+06	523909	255132	1.75175e+06	2.46246e+06	155501	282735	450177	560645	0	412710	604587	1.58487e+06	780215	0	0	1.56411e+06	367591	1.19455e+06	0	397398	1.35222e+06	623866	1.3408e+06	745434	1.00544e+06	1.09207e+06	1.0139e+06	1.36025e+06	452446	509473	811111	432214
417	718.862	101.047	1.63542	2	1.23148	404936	833139	99454.1	0	63182.2	0	139618	189112	78978.1	285714	237821	0	0	14749	389982	66077.1	147807	13610.1	83389.5	109012	2.44749e+06	0	383134	0	196936	0	279201	0	0	144693	1.05011e+06	39196.8	123650	125290	299899	184826	186498	112657	127738	168798	694111	1.96745e+06	487280	205235
418	1132.04	124.089	4.27788	2	1.11787	0	0	1.63309e+06	2.50987e+06	888222	3.6976e+06	699020	2.26153e+06	0	0	83650.3	1.92545e+06	577649	0	752528	2.64733e+06	119722	1.70429e+06	1.33942e+06	1.1387e+06	0	1.21739e+06	0	4.0499e+06	968695	0	153009	0	144467	2.03705e+06	272251	0	1.03761e+06	1.70396e+06	981306	541802	0	1.93314e+06	1.48446e+06	1.58517e+06	148778	15250.8	0	189059
419	839.695	109.964	5.98598	4	1.36994	0	0	0	0	0	0	0	0	0	189100	0	0	0	0	0	0	0	0	0	0	0	202732	0	453758	0	0	0	0	0	0	0	0	0	1.56614e+06	0	0	0	550210	0	0	0	0	0	0
420	1157.1	96.3557	3.37125	2	1.44299	503616	2.47925e+06	524419	511373	473482	0	247091	2.96665e+06	381786	1.05168e+06	863252	902522	46770.4	466537	4.75373e+06	243583	257898	200034	117371	140882	0	41952.9	1.47665e+06	781966	1.28162e+06	0	285220	353413	539111	1.56514e+06	4.04315e+06	806757	1.5256e+06	1.22982e+06	3.28936e+06	1.22783e+06	2.45952e+06	363622	850570	804686	1.80302e+06	732653	0	1.23815e+06
421	738.847	102.7	4.24497	2	1.04847	0	0	799526	474366	153409	229765	0	280697	0	345699	0	302343	225356	102458	238825	537934	22505.1	105511	424197	352445	0	104545	188297	619128	216559	0	0	276393	249644	505186	161714	289685	412033	250369	399521	404563	497817	1.7136e+06	328932	470930	335868	650770	229089	668439
422	755.028	124.151	14.5136	3	1.10198	0	0	1.57695e+06	1.35163e+06	938817	2.28311e+06	983997	1.16175e+06	0	0	221137	1.6189e+06	594469	0	644771	2.15635e+06	166538	736137	1.32585e+06	1.11873e+06	0	865773	0	2.24213e+06	1.18952e+06	0	403263	0	336059	1.71447e+06	280499	1.02998e+06	665706	1.03957e+06	924769	619675	0	1.39522e+06	1.43665e+06	1.35571e+06	174808	32352	0	175701
423	712.158	98.9254	3.85658	5	1.09275	0	0	4.30761e+06	3.25654e+06	1.80994e+06	1.26755e+06	0	1.85676e+06	1.46715e+06	0	226974	1.67875e+06	963301	845358	0	2.48554e+06	102982	992372	1.21463e+06	463350	0	1.57873e+06	1.14917e+06	1.10896e+06	1.08142e+06	0	0	2.01887e+06	493752	302681	0	1.20561e+06	562250	2.15834e+06	489210	0	2.6597e+06	1.83248e+06	1.94339e+06	2.99075e+06	150178	0	0	199413
424	673.852	89.8917	4.19512	2	1.07775	0	171566	480240	253757	534343	271042	594129	0	328129	586271	0	356941	112934	49064.2	196046	657595	127009	111305	227067	379773	0	0	100927	477802	384330	0	0	232048	0	583305	250203	74655.1	0	0	0	510040	0	295955	0	138583	0	714684	0	208872
426	735.334	104.969	12.8688	2	1.2873	1.03583e+06	2.00774e+06	264202	225397	1.33574e+06	209396	504047	518959	313351	631485	1.39386e+06	350332	148139	193340	1.23038e+06	404058	29515.8	171746	158064	166001	0	110231	539491	748333	782902	0	1.65829e+06	190598	1.57595e+06	684243	412726	256038	1.11563e+06	1.10115e+06	701541	418355	534396	445974	1.28745e+06	422033	928908	899861	556106	738755
427	681.847	81.886	5.91512	2	1.08017	670619	0	204201	120463	193655	74792	161265	359575	161267	906167	484504	239296	40609.5	74936	983174	77075.8	112925	39633.2	106655	182661	0	0	0	153177	423698	0	492252	121642	392846	349420	1.28093e+06	85498.7	346213	241597	662642	601583	699294	150278	0	454441	0	0	0	0
428	475.729	84.9666	2.3831	2	1.08606	188039	434500	51575.4	17542.6	32036.6	0	38383.6	56791.4	17739.1	241604	0	33567.9	0	9009.41	175883	0	0	0	8153.17	21724.1	0	6533.81	37127.9	43024.3	37715.7	0	65810.1	22225.5	46514.9	72389.1	238585	0	93985.2	27788.6	106357	114559	78522.6	0	0	82864.3	261383	796102	255701	88134.8
429	458.758	31.7068	2.24055	2	1.4736	0	0	21114.6	0	0	0	0	0	0	0	0	0	0	0	0	0	0	0	0	0	0	0	0	0	0	0	0	0	0	0	0	0	0	0	0	0	0	0	0	0	261773	298487	216680	268445
430	700.838	91.507	3.07883	2	2.3125	0	296000	197942	0	0	0	0	48369.8	122996	30055.1	46772.2	0	0	0	0	0	0	0	0	183357	0	0	0	0	0	0	0	0	0	133295	0	0	0	0	0	0	0	0	0	20690.9	0	0	0	0
431	876.779	83.382	7.03483	3	1.02113	1.75736e+06	835992	728911	1.96645e+06	3.61379e+06	2.64323e+06	1.08167e+06	671988	805675	920885	335814	2.56793e+06	194534	500685	3.63802e+06	1.22131e+06	84868.8	344521	467422	495243	957706	516045	506699	3.7366e+06	196766	0	897748	2.4178e+06	378605	2.45919e+06	610156	1.07366e+06	1.71362e+06	1.05776e+06	1.79062e+06	885498	620030	639786	524277	1.42299e+06	271796	246789	0	341891
432	1029.5	100.518	5.33043	2	1.13433	244809	917413	189758	207285	146408	0	125616	540583	181065	678759	434025	345869	27722.9	121905	1.28298e+06	0	68514.3	46853.8	65095.7	35222.1	0	32415.1	322751	223200	602058	0	289540	182723	305508	533766	1.23816e+06	113850	939280	283384	780317	529090	1.65022e+06	187689	227700	497287	980652	1.2256e+06	1.08851e+06	373123
433	707.839	83.6949	4.16515	2	1.16114	1.08105e+06	305787	152419	162613	465091	228319	260235	123718	121830	450059	236664	310194	63693.8	67407.7	660761	101228	32637.7	0	94059.3	225837	319139	62674.2	143453	314812	87874	0	718266	239970	223148	505059	204966	0	309415	192872	390719	311814	445644	279466	214034	617315	581541	1.65954e+06	0	408094
434	748.38	92.0036	9.27215	3	1.39128	0	0	0	0	0	0	0	0	0	0	0	0	0	0	0	0	0	0	0	0	0	0	0	0	0	0	0	0	0	0	0	0	0	0	0	0	316127	0	0	0	0	0	0	0
435	547.299	78.1655	4.3777	2	1.03976	671746	735102	297224	155882	259436	92568.6	500140	188302	190614	1.05646e+06	153396	0	44037.4	63246.3	587561	333347	0	65323.1	97851.3	0	0	19077.4	122260	0	183090	0	351866	84194.5	0	408283	1.1521e+06	91286.4	130154	96690.1	544121	654453	207429	203283	52672.4	174694	202489	914061	134340	88818.8
436	823.905	112.013	5.19378	2	1.03299	248723	685657	324663	242895	131740	156024	348302	160054	219860	568505	212315	308971	105121	64416.8	778449	0	102074	0	139542	296850	0	53261.8	146439	377912	361291	0	249774	162639	189716	466057	720266	54568.6	308477	0	375601	636618	491898	493999	135981	0	285520	926701	238756	196412
437	542.291	72.9728	12.0314	3	1.11826	1.47172e+06	210381	623761	417592	1.7664e+06	464393	810715	278065	0	0	183858	369581	60145.9	107133	0	1.07789e+06	0	146035	287001	226704	0	0	0	1.23933e+06	0	0	206568	433987	256693	0	654301	0	302220	586189	971050	1.28622e+06	0	0	0	0	311405	709514	0	269008
439	694.843	67.8475	9.80025	2	1.05681	422561	814572	392283	133503	0	78624.8	352937	218272	224548	902556	363560	233417	50990.2	77845	0	394418	0	0	118682	256774	0	39402.1	143183	268409	0	0	456619	86279.1	236477	460133	0	0	0	0	572467	540446	289494	0	109435	283161	361218	1.22337e+06	303435	132582
440	530.264	66.5702	2.64507	2	1.51547	0	93837.9	0	0	0	0	0	0	0	83329.4	0	0	0	0	64568.9	0	0	0	0	23496.8	0	0	9823.97	0	0	0	0	0	0	0	0	0	47184.1	10553.5	45788.7	41418.5	163507	0	4678.77	24724.7	108359	179699	689609	41434.4
441	627.823	63.8274	9.08487	4	1.11432	0	0	2.60328e+06	0	2.93986e+06	0	0	0	1.12915e+06	0	0	945679	0	456801	0	2.15724e+06	0	441928	0	350651	0	0	396438	2.44432e+06	0	1.41415e+06	406514	0	0	0	622231	0	845196	876822	1.24418e+06	0	1.20161e+06	0	709837	1.20027e+06	0	0	437180	0
442	771.321	102.185	3.40395	2	1.02065	982669	2.0444e+06	98457.5	57965.4	189448	18362.2	0	236952	88766.2	401966	565361	163393	18078	86794.9	477942	39368.4	10307.9	28114.7	20450.3	0	0	11669.4	280846	53636.9	232632	0	844673	44031.7	402604	68786.6	524523	40960.6	1.44128e+06	141574	292918	137506	1.49575e+06	76959.6	174859	963727	1.9413e+06	868835	883216	165916
444	1079.58	124.821	4.52547	2	1.10493	0	0	881493	755343	168865	595472	660206	49922.7	0	0	42636.3	603094	279676	0	211545	741056	271428	406756	593357	982227	0	139582	0	677075	318576	0	26482.4	0	49543.9	641826	319147	327344	139791	102864	257940	443142	0	573480	0	102407	290947	274834	0	375545
445	716.874	63.4321	2.48137	2	1.03092	0	174652	0	0	119671	0	120737	53586.8	126255	497105	0	189725	49466.1	170678	696244	353879	0	110749	0	237511	0	52348.2	179888	391607	541611	408068	1.98313e+06	170788	379227	686113	1.25559e+06	0	590674	247880	799713	752630	1.06475e+06	0	232850	469409	363283	0	234394	117708
446	524.276	41.4135	3.37103	2	1.73129	0	0	0	0	0	0	0	0	45298.8	0	0	0	0	0	0	0	0	0	0	0	0	0	0	0	0	0	0	0	0	0	0	0	0	0	0	0	0	0	0	0	0	0	0	0
447	1023.48	119.729	12.2456	2	1.11396	0	0	4.74686e+06	1.66367e+06	706646	1.41928e+06	765888	1.76679e+06	1.0283e+06	0	710781	811188	275158	465533	1.94531e+06	2.72265e+06	66897.2	1.27687e+06	610988	495570	0	401968	780382	4.0208e+06	633415	0	0	0	707281	929953	1.0574e+06	2.89887e+06	1.32116e+06	836887	1.83433e+06	1.0982e+06	0	781847	662689	919376	417549	349635	1.10496e+06	1.4468e+06
448	715.336	73.1898	6.98167	3	1.5279	0	0	393693	331515	0	221931	0	322209	425031	0	0	0	0	80135.5	0	0	0	103694	0	437084	0	70048.1	183055	0	0	0	0	0	0	0	0	70894.3	0	248462	0	0	0	268312	0	0	3.07452e+06	6.61945e+06	0	1.65817e+06
449	617.307	55.3119	10.1114	4	1.14878	0	1.23382e+06	2.27097e+06	0	2.17799e+06	432372	387653	601428	942951	523789	397053	741073	362530	283984	0	1.50674e+06	0	249355	348863	210810	0	368444	269781	0	0	1.09017e+06	445674	717754	417902	1.07459e+06	313218	0	590929	703136	809604	0	701416	649242	407854	1.21179e+06	0	0	288032	158909
450	626.967	74.9575	5.08732	3	1.00564	679054	178079	2.95701e+06	2.67829e+06	2.95371e+06	1.12261e+06	1.56493e+06	50820.2	1.56796e+06	934205	126744	1.32686e+06	491976	302279	406415	4.95203e+06	0	912662	1.32616e+06	753793	0	480575	114044	3.37116e+06	0	189451	592574	1.44769e+06	268688	2.34483e+06	233500	601024	318644	244208	1.0372e+06	1.07232e+06	189206	1.37624e+06	201828	123996	0	0	0	0
451	960.987	103.3	6.59028	2	1.26121	488085	334939	0	0	1.43659e+06	0	0	360926	1.07207e+06	469645	390895	1.35193e+06	0	360150	591267	0	0	0	0	0	0	0	0	2.12797e+06	643443	0	666291	0	961036	0	547110	1.49881e+06	1.24306e+06	810690	517008	0	1.10586e+06	0	516699	422733	57441.7	262425	160387	691393
452	510.257	76.8339	5.55417	2	1.11439	0	608944	665061	406750	745380	281502	375956	327626	311822	1.06778e+06	165462	320184	37818.9	59493.3	1.10212e+06	0	0	46433.8	185388	151574	0	52112.1	148815	0	183206	0	443377	175854	130028	590051	564788	259165	0	394345	1.66211e+06	710708	363136	110483	99323.1	353729	257933	567216	312292	659558
455	672.348	73.4019	3.66313	2	1.01565	981747	513816	748153	515886	1.6763e+06	455386	610669	265515	601614	648378	261248	487007	0	123065	745531	1.42457e+06	0	156837	285158	279847	0	0	151517	0	0	0	558031	419377	175151	595214	429713	0	611418	214083	0	924670	550461	0	0	0	304877	662649	0	427797
456	741.896	131.522	9.54773	2	1.06273	0	0	745163	0	1.03272e+06	628300	0	654265	910657	0	439363	683855	0	0	711239	964009	104017	272568	709054	520879	0	231471	0	927556	699464	0	0	0	0	937358	590305	496584	667649	506301	0	0	0	0	486448	0	904390	632407	889281	1.18149e+06
457	528.261	72.9267	3.5515	2	1.89851	83098.7	239560	0	0	0	0	0	30033.3	20246.6	75395.7	23563.8	18851	0	0	81763.6	0	0	0	0	24054.6	0	0	22983.1	0	0	0	30281.3	0	16017.1	0	106270	0	71466.5	54886.3	25586.6	0	165827	0	0	0	980209	318422	391348	37314.1
459	776.403	96.5376	4.63485	3	1.0221	512887	1.29311e+06	371345	0	299467	0	247306	872272	288681	701747	778719	409771	78974.2	140930	1.15381e+06	243980	199876	78098.1	171616	117922	0	0	566848	0	829370	0	456082	215452	644555	705894	1.15833e+06	158453	634904	505217	951472	485950	1.3703e+06	614106	507240	751535	0	918330	0	787713
460	616.913	69.5187	8.28828	5	1.06087	630019	486475	1.42439e+06	1.40877e+06	4.1996e+06	650878	496988	900984	1.59324e+06	429016	330054	887248	439067	338758	0	3.67382e+06	0	568024	436454	297666	0	541786	365920	2.94879e+06	0	0	384964	746289	391413	1.5873e+06	271903	0	823055	1.05423e+06	1.52422e+06	554025	708569	0	837602	0	38966.7	0	181898	120869
461	676.347	61.7961	6.6575	2	1.06788	3.00922e+06	1.35481e+06	360615	255172	1.97856e+06	325850	622725	2.38127e+06	558147	0	1.52461e+06	0	74014.2	492847	2.60831e+06	478333	0	196732	237685	269744	0	155076	186384	2.44077e+06	1.51397e+06	5.27736e+06	0	398227	468172	1.25897e+06	2.10216e+06	0	1.17004e+06	1.30005e+06	0	0	2.78398e+06	946560	455611	1.07326e+06	482009	599681	611398	519927
462	851.913	78.3234	5.07452	2	1.07246	274097	174141	119732	82839.3	0	190704	198185	154883	152595	209342	148157	0	38528.7	41181	0	291142	0	13829.9	70671.2	0	0	43261	105948	0	109763	0	226643	52840.3	0	327436	315029	61734.7	0	179510	337070	285919	246678	149123	179958	176063	563743	901465	575502	1.14441e+06
463	1143.09	107.195	5.58567	2	1.07799	0	0	0	0	0	0	0	0	0	0	0	0	0	0	0	0	0	0	0	0	0	0	0	0	0	0	0	0	0	0	0	0	0	0	0	0	0	0	0	0	0	0	0	0
464	867.852	42.1054	3.25687	2	1.1674	0	141490	84066.2	0	267954	0	0	57336.6	94583	165166	0	77927.2	0	0	0	0	0	9284.37	57345.7	0	0	18869.2	20156.8	0	0	0	128636	0	59619.8	191477	181713	0	167690	62589.3	148483	155291	124981	0	82186.6	0	478579	351163	503219	632372
465	638.298	84.3492	3.58723	4	1.09717	0	0	897981	577985	322016	395515	412924	493150	621301	0	355135	598790	233137	127074	0	447938	409220	210023	0	519492	0	122965	388598	211318	726412	0	0	387077	344504	395267	547180	173120	55935.2	356351	473947	0	275025	609094	316655	588471	0	0	0	318078
468	952.966	99.338	5.87583	4	1.11706	0	0	1.73925e+06	2.64698e+06	0	2.30023e+06	0	3.31682e+06	2.13764e+06	0	0	2.14446e+06	1.03312e+06	1.02403e+06	0	0	1.20551e+06	1.63033e+06	1.88953e+06	0	0	1.03515e+06	3.22451e+06	0	2.37149e+06	0	0	3.03172e+06	376697	0	0	1.62739e+06	0	1.97131e+06	0	0	1.39938e+06	1.41809e+06	1.64527e+06	3.5013e+06	0	0	0	0
469	666.315	63.7719	7.2691	2	1.00031	0	1.75697e+06	1.41468e+06	0	775212	343489	517515	326319	514733	957847	0	762885	71730	58044.2	562475	607584	0	142037	262950	174539	0	138617	175607	374359	668836	396243	505773	263754	141412	317195	371388	0	478627	188545	625562	319919	260054	0	303562	271518	149485	335156	293587	303498
470	726.86	94.5399	2.04048	2	1.16372	111331	779490	77159.3	54965.3	60224.7	0	61966.9	0	34584.4	155266	112744	0	15962.2	0	58048.6	0	17065.9	0	0	0	28054.5	0	34631.5	0	45042.6	125487	0	35914.9	67336.4	0	73972.6	0	0	0	0	0	51672.9	0	28536.4	0	2.82113e+06	190460	0	23331.4
471	837.393	84.7601	2.72283	3	1.39797	0	0	0	0	0	0	0	99495.2	0	0	0	0	0	0	0	0	0	0	0	0	0	0	122851	0	245191	0	0	0	0	0	0	0	0	78337	0	0	0	0	0	0	142654	0	0	0
472	774.927	75.7249	2.14537	2	1.20983	1.53199e+06	383115	353410	133178	411948	234595	285362	93779.4	0	1.12459e+06	249871	544340	16647.6	118075	597196	0	0	40313.5	41210.9	64028.1	0	18600	65737.7	258007	0	0	729964	335527	190935	220836	131057	90928.7	0	190627	332862	106790	190575	0	93899.8	989076	968530	2.41739e+06	346664	224545
474	676.345	63.6565	5.23017	2	1.09682	0	1.35218e+06	198638	51974.7	0	205697	522810	0	529980	1.29773e+06	0	265620	80495.2	0	3.24547e+06	0	0	0	275530	160998	0	50566.6	239514	0	710485	0	895061	192130	519825	1.61699e+06	524054	0	1.20142e+06	317633	3.30197e+06	1.60232e+06	0	0	0	0	415967	0	561589	431179
475	552.286	36.7224	4.30072	2	1.01606	0	0	0	0	1.02827e+06	424831	0	342882	451789	361444	0	457554	0	76568	0	0	0	195172	141586	0	0	0	0	760266	0	504703	737948	479708	0	542211	0	0	0	202854	0	0	0	539315	159796	0	211435	466202	131824	251681
476	972.796	55.3119	6.2453	3	1.201	0	1.17662e+06	868639	0	9.39515e+06	2.19127e+06	1.00102e+06	1.84609e+06	2.92442e+06	490857	263418	827367	208956	390152	2.32984e+06	0	0	835646	457506	661930	0	386305	340020	0	0	3.52326e+06	0	1.42958e+06	0	2.39457e+06	1.06887e+06	0	1.75606e+06	1.42724e+06	2.97935e+06	1.05376e+06	464413	1.55631e+06	461537	652166	0	0	160182	134912
477	861.402	73.0859	8.62603	3	1.29701	0	0	0	0	0	0	0	0	0	0	0	0	0	0	0	0	0	0	0	0	0	31521.9	0	0	0	0	0	130113	0	0	0	56960.8	0	0	0	0	0	0	0	121756	0	0	0	67749.4
478	721.853	114.071	4.80162	2	1.19583	513236	775348	438000	187696	166759	117726	618442	183363	181236	960521	1.02464e+06	208591	69409.7	28214	511099	350950	263000	87214.9	115303	464583	0	19847.7	171776	132098	385899	0	862466	93438.6	1.13731e+06	367487	1.62166e+06	75983.6	113843	100056	449259	792193	213636	435225	155099	79286	245765	989717	0	304655
479	880.433	84.8124	3.50985	2	1.23776	705245	1.56731e+06	258082	201870	1.04818e+06	201153	272281	605176	240399	0	698804	286033	64962.4	137217	1.41715e+06	216375	15436.9	108879	0	0	0	88190.7	300884	586824	378839	0	600814	240288	1.20922e+06	490781	718881	241096	2.25117e+06	1.32561e+06	0	309351	518386	315369	1.02019e+06	360046	866868	709308	464356	1.03089e+06
481	1112.39	132.658	13.333	5	1.73301	0	0	0	0	146512	9.93263e+06	0	1.39911e+06	1.90929e+06	0	0	5.00549e+06	0	0	0	0	3.92376e+06	4.53402e+06	0	0	0	0	0	0	0	0	0	0	0	0	0	4.70596e+06	0	5.85531e+06	0	0	0	4.25342e+06	7.52644e+06	0	0	0	0	0
482	607.345	141.116	3.60972	2	2.59545	0	0	74287.2	0	0	0	0	38704.7	127004	0	15534.3	0	0	0	22133.1	0	0	0	0	0	0	0	0	11976.4	11623.8	0	0	0	0	198295	0	0	0	0	0	0	0	0	0	40509.9	4499.72	0	0	0
483	719.684	82.9254	3.76363	3	1.08763	48033.5	103850	452695	283369	141017	225103	334384	52542.9	337102	406535	111840	344176	117099	54630.6	206306	467182	222361	98955.9	327789	368871	182767	47940.3	99519.4	300187	275008	0	67947.1	163969	73644.4	455138	251288	71656.7	73080.2	70025.9	225684	140818	180569	240088	47642	91657.1	140877	222847	0	172830
484	793.746	120.972	4.95065	3	1.11382	0	0	1.27972e+06	917627	1.24701e+06	1.47472e+06	959223	1.05663e+06	1.48029e+06	598676	572139	1.03436e+06	765943	393203	928336	1.77894e+06	0	459770	912604	711749	0	1.07974e+06	683383	1.59356e+06	0	0	513834	0	641138	1.47694e+06	0	600998	1.6337e+06	1.16641e+06	1.07829e+06	914352	0	2.93587e+06	1.13281e+06	1.43734e+06	588584	24699.4	957127	358256
485	637.991	58.5332	1.83873	3	1.01348	0	572765	882170	697013	2.45319e+06	674347	942574	551677	1.14941e+06	464165	193682	501796	254792	196066	608417	0	0	294568	391720	282943	0	241529	233474	2.48696e+06	7057.54	1.26682e+06	451414	741486	251532	1.31805e+06	371559	0	1.00749e+06	732428	1.03234e+06	1.03283e+06	394186	686209	259386	491170	17488	27488.2	140030	89953.5
486	730.683	101.649	5.58038	3	1.05778	315648	576123	2.60511e+06	3.01981e+06	3.36435e+06	1.95137e+06	970375	1.8078e+06	1.90855e+06	303517	477735	964707	394056	581749	885428	4.48316e+06	59844.6	1.24238e+06	1.14623e+06	533509	1.13802e+06	737521	860164	5.0233e+06	970004	0	388743	2.6397e+06	908704	2.20567e+06	576546	2.20818e+06	2.47921e+06	1.58342e+06	2.64499e+06	653655	1.31647e+06	1.29049e+06	1.17432e+06	1.83142e+06	190034	0	412714	375098
487	529.771	104.155	4.29768	2	1.05234	1.14511e+06	668220	253403	471360	687437	265099	640630	80897.4	195295	1.11743e+06	42931.1	992028	71666.4	235007	1.69246e+06	1.03775e+06	84682.4	127189	140118	375924	0	50238.3	58410	926665	435712	0	755077	456562	50370	789112	296810	159554	179118	89873.7	874896	839002	528432	151614	47152	291101	135391	158685	0	65871.7
488	668.672	73.9535	8.46357	3	1.0997	2.70639e+06	679462	752071	1.11783e+06	4.00902e+06	994005	1.07935e+06	600635	700642	2.54577e+06	684155	1.13202e+06	147283	263090	1.1838e+06	2.22563e+06	0	139438	609141	459469	0	293742	431437	1.62877e+06	0	0	2.8191e+06	1.61368e+06	607526	2.4525e+06	878740	130356	972634	740938	1.04458e+06	1.17018e+06	1.51183e+06	717501	743618	807566	344702	615398	188255	463409
489	408.721	60.5612	10.0714	2	1.06255	0	124096	223355	0	774495	0	0	0	517341	182244	0	251158	47045.5	98183.5	285041	0	0	0	123086	196665	0	59569.9	44685.2	0	0	0	0	366480	0	0	0	0	112703	172154	0	510918	35106.8	0	0	0	60012.1	258825	0	156657
490	651.336	77.8331	7.1989	2	1.07555	3.49333e+06	1.47017e+06	829520	2.08289e+06	3.08171e+06	1.04645e+06	1.98992e+06	328457	758452	3.28935e+06	500682	4.03726e+06	307914	791187	5.01184e+06	3.22109e+06	0	471143	428125	0	134581	309609	264711	3.37148e+06	1.10361e+06	0	1.98006e+06	2.17139e+06	0	2.09914e+06	846131	621491	986170	377530	2.23689e+06	2.23687e+06	1.79983e+06	540123	321301	1.17419e+06	280291	293237	186015	111052
491	822.449	96.4899	2.78343	2	1.11069	0	0	0	0	0	0	0	0	0	0	0	0	213146	0	0	0	0	0	0	0	0	0	0	0	0	0	0	0	0	0	0	0	0	0	0	0	0	0	0	0	0	0	0	0
492	461.766	59.1217	7.40183	2	1.01443	0	708891	423304	263899	570478	240036	607955	270658	321098	321921	94692.5	159657	0	113899	491054	0	0	94321.3	172212	87600.1	0	89746.1	99876.3	382848	0	279110	453801	198135	84934.6	372193	224967	0	427962	148199	611432	299668	191826	329758	76663.3	313513	99959.2	199612	91605	178339
493	466.743	19.5868	2.79823	2	1.34156	0	179831	0	0	39104.1	0	0	0	0	0	0	0	0	5317.26	0	0	0	0	0	0	0	0	0	0	0	205289	0	0	127938	0	248664	0	0	0	0	0	0	0	0	0	109406	486996	65946.4	59287.1
494	586.95	86.9119	1.90255	3	1.14961	219490	0	80530.4	0	123987	0	79940.5	0	43119.1	37951.3	0	44423.8	0	14686.8	316114	0	0	0	27487.4	90302.5	0	5933.57	105189	69650	84451.5	0	166761	33121.2	84122.1	107731	292187	26611.5	379504	82636.5	280080	148183	1.17069e+06	59210.7	153773	285141	281592	426483	625752	215191
498	768.376	86.1312	3.23678	2	1.01838	205344	551316	210069	118108	120042	83452.6	268491	134708	0	500999	216512	165105	36627	33906	297051	160395	125317	55777.4	88230.7	191456	0	25990.3	135774	110143	175332	0	195165	91714.8	159094	276855	672770	68428.7	115557	102464	331167	357541	240595	132696	100206	177118	313692	1.09149e+06	265596	97526.7
499	838.174	120.152	8.97027	4	1.03698	0	0	0	0	0	0	0	0	0	0	0	0	0	0	0	0	0	0	0	0	0	0	0	0	0	0	0	0	832958	0	0	490189	0	1.17849e+06	403690	0	0	842495	1.37141e+06	4.68191e+06	0	0	0	51778.6
500	437.221	37.3083	6.17312	2	1.07982	0	361035	0	0	0	171898	0	70855.7	528033	207628	0	119078	57033.1	45395.2	0	0	0	49099.7	198147	0	0	0	0	324361	0	249551	580253	0	315599	622633	652256	0	229265	115684	607070	652344	223429	178239	84828.3	131096	134216	156257	101026	111537
501	481.788	15.717	5.69663	2	1.05915	0	0	0	0	0	0	0	0	0	0	0	0	0	0	0	0	0	0	0	0	0	0	0	0	0	54669.7	0	0	0	0	0	0	0	0	0	0	0	0	0	0	201833	654500	145889	91710.5
502	533.264	33.6973	3.10345	2	1.92022	0	3.62286e+06	0	0	0	1.54755e+06	0	69317.6	77997.1	296361	13123.7	36245.5	82036.8	5471.12	0	0	0	18495.1	60411.3	0	0	5782.02	0	28362.1	0	8715.46	105575	86381.8	54988.5	0	55412	0	54024.1	19979.3	37557.3	63825	112813	137637	15967.7	0	35908.3	246545	20419.5	5234.17
503	640.993	103.3	4.50715	3	1.21853	296101	219601	0	0	727479	0	0	169898	0	296353	233519	700514	0	159041	246124	0	0	0	0	0	0	0	0	0	299651	0	548722	0	601828	0	210714	422598	486434	381908	0	0	606781	0	279881	163826	25191	152528	66175.5	269876
504	1062.49	51.6812	6.316	2	1.85842	0	0	1.58724e+06	0	2.26168e+06	168918	0	0	0	0	0	288195	0	166153	0	0	0	459996	101267	0	0	75458.2	126206	0	0	854931	0	174860	0	590457	0	0	0	277979	1.29656e+06	0	0	0	0	236688	22182.5	0	922098	401611
505	756.056	103.3	3.60337	3	1.22179	34678.8	79388.6	936594	675501	507114	783881	545654	36756.5	756837	349541	96368.5	739693	531434	120750	190566	1.31745e+06	261319	301416	956480	986723	0	299007	186980	1.09087e+06	879929	0	90233.6	674373	130190	1.07814e+06	214202	217449	231053	146872	360133	311395	260849	882854	258668	217308	146772	59039	0	184206
507	668.36	42.6497	2.8426	2	1.02294	0	120260	62491.8	0	222587	61093.5	74891.9	57192	77794.3	101163	99837.5	53087.6	17747	25317.1	0	0	0	12682.5	95741.8	0	0	29010.1	0	96754.2	0	260580	122820	49889.8	142626	126658	492008	0	641687	100390	205724	293228	609702	0	80962.1	603994	187923	236352	223094	195937
508	565.871	64.8909	10.0044	5	1.42108	0	0	0	0	0	0	0	0	0	0	0	0	0	0	0	0	103673	0	0	0	0	0	0	0	0	0	0	0	0	0	0	0	0	0	0	0	0	0	0	0	0	0	0	0
509	587.292	84.8124	2.05148	3	1.07026	522742	1.05483e+06	268585	269750	689763	142141	433776	0	308700	400976	0	233953	55504.2	102022	494208	248399	0	69028.2	0	146418	0	80790.3	243188	381039	263573	0	455981	180733	575934	443910	261890	77454.1	686038	688983	336688	149809	324932	168225	569035	270732	485976	538592	225978	456250
510	648.827	80.5765	3.1382	2	1.05171	650658	0	556862	505551	1.11635e+06	400903	820950	577823	760000	632661	0	426148	162640	233026	554802	0	0	213413	151678	518224	0	175879	306967	707326	504995	0	571775	351325	334339	780169	424396	279850	371994	720499	773557	530517	0	467992	314511	0	477462	648558	0	302788
512	415.729	70.1667	1.8317	2	1.08966	1391.48	45776.4	11425.9	48268.5	1306.3	0	2767.92	7722.09	0	39604.6	0	673.919	0	0	117147	34677.7	11074.5	12079.9	0	27598.5	0	0	0	16742.3	22495	0	0	0	9236.15	10201.8	13207.3	0	0	0	17276.5	31712.4	0	0	0	0	30222.3	178806	0	198543
514	671.329	100.355	4.61567	3	1.05441	265382	867052	376432	234243	266392	201857	391600	266576	356817	1.04352e+06	296902	436466	172216	102750	759426	530754	122872	0	170868	306609	0	56875.7	225039	455095	636226	0	440587	195983	216337	757914	636425	51495.6	260660	142799	587955	694904	734933	1.37383e+06	151853	354403	241229	996136	199621	103894
516	880.432	93.6388	2.69487	2	1.06465	574289	737885	272431	202980	523808	177374	255082	650447	285600	227403	299068	185275	70186.3	91569.4	1.56301e+06	420152	31343.4	90642.3	230584	190908	453960	64621.1	490162	572043	279179	0	370296	237542	382117	421285	802413	289365	1.26323e+06	551576	724749	398867	598854	295394	708962	1.05493e+06	482680	670203	270380	702236
517	749.736	101.712	4.18633	3	1.0601	529204	1.43728e+06	199421	158875	216617	60928.6	139352	566069	192786	793021	790427	296375	44496.6	112203	1.52495e+06	0	105982	53448.6	80637.3	76695.5	0	37262.8	422651	419894	880991	0	445113	152077	644850	563683	1.44368e+06	104807	677257	291562	891878	551903	1.19937e+06	141374	353917	686144	746491	1.46797e+06	777792	327292
518	932.501	110.887	14.3841	2	1.16784	970934	777109	942275	1.87272e+06	1.23975e+06	1.04181e+06	1.37974e+06	492095	1.51002e+06	607070	788275	1.03854e+06	356664	252813	2.43834e+06	1.86203e+06	83388.2	0	924286	411854	1.29507e+06	536849	662274	2.34272e+06	1.27197e+06	0	1.11234e+06	1.64094e+06	819688	1.99357e+06	1.49004e+06	562280	1.72551e+06	492914	2.11542e+06	1.30232e+06	1.39065e+06	1.07789e+06	688124	741963	518354	1.2011e+06	424379	649334
519	735.846	127.066	5.53513	2	1.28848	0	802556	875546	1.18014e+06	645841	1.05586e+06	1.24184e+06	0	0	0	0	0	0	0	2.14348e+06	1.69863e+06	0	724206	468998	1.11468e+06	0	0	0	2.25506e+06	0	0	0	0	0	1.15509e+06	2.20372e+06	0	791637	634532	0	0	0	955026	0	473577	166077	324162	0	524500
521	674.868	56.8045	3.85915	2	1.18052	0	486157	366398	93236.3	732416	322209	379695	124293	28836.5	1.28279e+06	294351	660839	17863.3	148618	821261	0	0	48771.7	17596.6	82029.7	0	24488.7	70557.2	0	0	250592	917253	441150	210117	293783	212275	0	83667.1	220657	626555	122848	249387	258179	117801	1.08793e+06	642848	1.51536e+06	274588	197765
522	598.304	69.1615	6.51017	2	1.28644	0	0	99611.6	0	0	90508.9	0	0	0	0	0	0	0	0	293297	0	0	0	0	0	0	0	0	223022	0	0	0	0	0	0	0	0	129841	0	0	0	0	0	81451.7	911834	0	0	0	0
523	762.384	78.4809	3.51125	4	1.07297	280021	225644	1.31082e+06	3.02179e+06	5.01976e+06	1.25029e+06	557274	821414	1.17342e+06	123168	536323	4.32643e+06	626717	498063	0	3.10453e+06	0	0	329249	0	0	0	661773	1.73521e+06	491809	0	61705.5	1.79119e+06	446480	729358	124863	505264	0	954065	780504	0	1.37125e+06	1.11348e+06	1.2047e+06	2.62938e+06	88088	0	341709	149232
524	533.752	62.1354	4.37468	2	1.75055	0	89356.6	0	0	0	0	11501.2	0	0	54416.1	0	0	0	0	143463	0	0	0	0	0	0	0	0	0	0	45964.8	37867.9	0	0	0	319591	0	51783	0	63094.2	51960.1	218994	0	0	43895.2	96232.2	349205	519860	38995.2
526	1031.11	109.459	3.61183	3	1.29504	1.24127e+06	1.23734e+06	1.80564e+06	1.83313e+06	687409	782657	1.17197e+06	1.36309e+06	990142	879563	0	978054	50154.5	424684	2.35616e+06	1.98746e+06	136278	1.05844e+06	116536	1.31306e+06	0	38985.8	330966	1.28293e+06	560440	0	764049	336267	0	2.08539e+06	4.05136e+06	1.26504e+06	0	297325	4.22635e+06	2.00192e+06	0	719050	0	298965	36172.8	643722	0	140080
527	914.457	123.175	11.6919	2	1.21126	0	1.39511e+06	849835	434157	455104	0	498919	0	0	999563	893575	401281	150000	653596	3.47471e+06	0	51800.9	265976	376167	0	0	192058	0	1.87027e+06	1.00094e+06	0	662435	0	654208	1.06308e+06	1.32368e+06	880261	2.75361e+06	1.05955e+06	3.1071e+06	1.40071e+06	0	328052	551736	2.48861e+06	936941	663272	1.39134e+06	1.49257e+06
528	496.774	52.2501	4.93233	2	1.15132	0	803479	410057	0	0	0	0	262289	565738	0	0	0	0	73152.3	0	0	0	102163	216320	0	0	100111	0	0	0	519450	0	333854	505766	0	921533	0	0	265983	1.40938e+06	933232	0	0	224224	0	191328	401768	155649	510360
529	657.836	83.382	3.29138	4	1.00419	1.10142e+06	425102	502607	917777	2.03194e+06	1.33058e+06	721953	305254	534778	612139	339028	1.4392e+06	201756	255333	1.12188e+06	729811	45132.5	142352	394471	236695	624990	415632	295127	1.69624e+06	205723	0	1.00955e+06	1.33292e+06	367578	1.54206e+06	210998	235522	990327	593521	894142	490291	512912	584295	644538	1.25336e+06	125601	135678	192149	164434
530	721.846	76.5252	8.78345	2	1.0473	2.16224e+06	665708	396481	582041	704430	405458	343184	131048	231928	1.21755e+06	306752	1.12455e+06	56596.3	132996	3.10534e+06	282595	0	53183.3	143408	273454	0	91687.5	128460	844900	0	0	865919	511692	120496	791010	461419	119682	321779	193543	578482	592030	419349	203511	150772	468489	317475	824235	478202	520767
531	556.715	22.5384	2.87947	2	1.20938	0	18177.1	0	0	64030.9	8596.08	0	12332.7	16784.4	0	0	16128.3	0	0	0	0	0	8505.24	19335.3	0	0	220867	0	30520.1	0	800449	0	36356.4	0	29759.2	0	0	0	0	115336	0	0	0	0	0	93424.4	123004	139076	270305
532	848.904	91.1304	3.85225	4	1.02017	0	0	3.62011e+06	3.54557e+06	2.98346e+06	3.59934e+06	126868	2.00963e+06	2.10631e+06	0	337933	1.92975e+06	623668	679055	265256	2.65775e+06	69783.4	959975	1.25874e+06	557444	0	1.31315e+06	879684	1.60117e+06	1.01593e+06	0	0	4.31167e+06	479156	596701	74524.8	1.66323e+06	1.52547e+06	2.10245e+06	710120	0	1.39141e+06	1.61239e+06	2.77373e+06	2.44553e+06	126647	0	299438	329451
533	581.261	29.7845	4.32738	3	1.22585	0	729273	212852	0	502916	0	0	661456	140226	704608	0	155226	42279.3	0	0	0	0	43623.2	169055	0	0	53237.1	0	390099	0	1.16082e+06	949526	237333	273380	658782	742498	0	705752	0	1.18576e+06	1.19435e+06	0	0	197547	640675	248120	282189	205995	234157
534	554.646	88.7991	1.52422	3	1.06358	47031.8	99671.8	523090	432646	378892	220590	154074	146486	256676	168693	86355.8	168562	79822.9	113403	149844	460492	14586.8	78693.4	254489	104306	0	114774	93704.7	886794	116522	0	81924.9	248464	184942	535097	245043	198827	464399	311712	313687	236745	304052	185052	261067	282460	92505.9	170109	110418	260984
535	581.263	28.3495	17.3356	3	1.29137	0	0	206998	0	505512	157733	227179	611842	149264	612277	668409	142328	42672.3	267596	0	0	0	33137.4	143446	0	0	37066.4	0	399825	0	1.38671e+06	852046	178643	268744	437883	933877	0	647399	493950	1.09991e+06	145343	3.23563e+06	0	185041	546230	243397	289293	175613	203413
536	731.702	108.204	2.742	3	1.2161	369909	753546	689517	568888	539821	557124	687962	395869	522383	1.14078e+06	674530	797184	121130	112197	1.26386e+06	1.04013e+06	135965	95129.8	333384	440202	0	82818.5	518338	747322	829365	0	623784	491752	463853	860055	608061	0	1.82438e+06	214037	599914	673081	4.63317e+06	177865	261968	1.25564e+06	104022	151267	109528	77746
537	949.936	68.213	2.78163	2	1.22802	0	106875	139899	0	204665	0	0	65112.9	0	0	0	112948	0	31440.5	0	0	0	18357.4	39704.9	0	0	0	31456.9	241527	0	0	0	47799.4	0	0	88728.4	0	74217.9	0	0	158752	0	0	0	104133	525552	577492	929005	879092
538	785.317	109.459	9.3127	2	1.03993	3.48623e+06	3.12934e+06	1.27671e+06	765676	867735	463487	2.28071e+06	448085	757035	2.79391e+06	1.77869e+06	936218	229231	177274	1.62918e+06	1.17234e+06	270155	205585	348269	1.09376e+06	0	121110	365384	661993	1.3361e+06	0	3.41998e+06	372580	1.96942e+06	1.50786e+06	3.80329e+06	189813	370968	304765	1.91427e+06	2.27661e+06	537088	840232	354217	448298	51809	237353	0	115318
540	822.742	55.3119	9.33875	3	1.22443	0	414640	2.30354e+06	0	1.87616e+06	339588	281289	654299	862864	398706	401455	836472	185572	290533	0	0	0	356221	163447	236115	0	204881	238739	0	0	1.00151e+06	0	367435	0	795981	309191	0	237470	592761	850081	269701	360391	476830	189654	698761	0	0	331773	146950
541	475.921	47.6688	1.68028	3	1.03088	0	288017	104275	0	0	0	0	57739.5	0	0	0	50804.3	21101	21822.7	0	0	0	0	67261.1	0	0	11067.9	0	71110	0	59862.1	145137	52578.4	30794.6	170591	478711	0	0	46060.8	95093.1	315470	150249	0	27540.5	184499	146047	798591	106660	59698.5
542	964.966	92.6625	5.82147	2	1.06753	85970.8	34395.1	450038	872449	379012	378576	435834	0	388296	321798	47037.9	330980	187996	154396	118866	863207	118848	211322	231366	368252	0	93831.1	56064.1	618800	348524	0	74739.5	247680	0	494957	137085	130135	57199.5	41168.4	186341	297443	74415.9	964660	45632.3	0	90727.8	702837	0	116057
543	686.668	100.518	5.11833	3	1.01381	188829	569815	0	0	276403	109518	152880	333219	209770	434945	0	0	0	82826	526168	0	79028.4	44675	0	74831.5	305998	109701	325188	0	0	0	0	158210	366472	542322	433064	63111.9	319457	184895	0	285309	968119	149570	0	420495	482916	684343	460481	191267
544	842.903	67.6736	7.9895	2	1.07618	90224.9	233127	280214	0	0	117627	230276	0	183778	514246	270214	319987	79001	293857	756764	676902	0	181424	159680	231924	0	72262.5	236906	453694	0	0	948850	245225	517149	747211	0	0	976129	332642	1.02212e+06	675571	1.75053e+06	0	323779	743946	136147	285274	162647	158779
545	830.403	81.4349	5.61387	2	1.18256	0	339582	1.04597e+06	753693	0	626550	795881	337129	266344	1.07771e+06	146579	808039	143904	196307	432219	0	23206.2	203980	223072	738707	0	137799	176763	1.26369e+06	163688	0	329120	495639	375925	440265	703695	790818	871934	407256	713905	608043	341582	371210	230031	475692	142690	247196	198587	315978
546	763.418	64.3897	2.83518	2	1.0489	0	0	403032	0	719807	341608	636509	273266	481740	620859	355559	225763	106015	133574	0	503787	0	119021	337885	126005	0	162293	153586	1.05063e+06	315464	486124	416971	185682	473417	2.40914e+06	534028	0	465668	190456	1.47422e+06	0	475202	0	0	0	185157	451229	226378	254075
547	577.275	99.6206	2.92048	2	1.28272	544815	271782	134906	151192	0	141964	300396	151208	188669	286095	53258	116174	71331.2	53508.2	361767	347335	23120.3	48548.5	127743	176170	0	38633.5	53201.1	0	131836	0	295290	136475	0	267690	198094	75665.5	214515	95641.9	381975	249814	155540	1.36484e+06	60425	215126	155222	358385	202876	194255
548	418.74	32.4524	2.99655	2	1.21818	0	0	0	0	0	0	0	0	0	0	0	0	0	0	0	0	0	0	0	0	0	0	0	0	0	0	0	0	0	0	0	0	0	0	0	0	0	0	0	0	112040	213708	95487.2	116963
549	519.284	61.6455	3.44282	2	1.05264	0	0	543052	178079	810253	201902	432876	209510	630149	0	0	0	68103.4	0	0	0	0	0	101195	127942	0	57036.6	91276.6	900444	0	414689	0	225650	155763	886199	361321	0	563066	190017	0	0	0	372583	0	201371	235372	176868	147700	174819
551	635.276	68.3277	2.5153	2	1.09602	278110	464402	55873.3	32738.6	56820.6	10858.8	0	113474	0	419944	118581	65383.2	8972.97	23825.1	421797	0	0	9522.23	20983.6	29167.2	0	0	61103.2	0	0	0	159191	44188.2	89336.8	118006	489734	0	78340.1	64725.7	238383	198505	171935	0	31216.9	109213	268133	756523	282325	106479
552	909.454	62.3736	10.029	4	1.19304	175910	0	5.67389e+06	3.84394e+06	6.55871e+06	623571	0	1.78279e+06	1.66999e+06	0	0	0	0	1.01247e+06	0	5.44903e+06	0	1.35941e+06	0	0	0	1.25626e+06	684524	4.96944e+06	0	2.38511e+06	0	994079	0	0	0	0	0	1.90633e+06	0	0	909180	1.37755e+06	1.08865e+06	1.8754e+06	0	0	730684	0
553	763.063	104.607	3.03335	3	1.09484	0	0	583087	481560	0	486431	0	0	0	243236	0	0	264891	0	103267	0	0	154220	0	0	0	0	105325	0	0	0	0	356594	0	0	94056.9	105022	0	84623.3	0	210392	121799	0	0	0	0	0	0	140465
554	641.646	128.481	3.4216	3	1.15489	0	0	337577	62340	33979	99862.8	337282	0	0	0	0	0	0	0	183617	234261	188372	35432	128902	223196	0	33946.8	0	90915.2	263506	0	93743.6	0	0	170593	175553	24417.6	93156.8	100946	0	0	0	75558.9	141874	143268	493401	180999	299955	239145
555	626.813	68.3277	9.23373	2	1.79687	0	0	374500	0	0	0	0	0	278693	0	0	0	0	0	0	0	0	0	0	233792	0	0	0	0	0	0	0	0	0	0	0	0	0	0	0	0	0	0	0	0	0	0	0	0
556	793.888	55.5899	7.25943	2	1.48699	0	213875	0	0	0	310806	0	93934.2	0	499763	0	95389.2	78420.1	17242	0	0	0	0	48137.4	65567.6	0	0	0	0	0	53535.2	0	124432	0	136912	0	0	89254.1	59261.2	257800	198291	106914	242840	21538.7	221348	72604.8	315965	53235.3	25447.7
557	548.301	96.4318	2.71237	3	1.06856	47397.6	160450	734524	1.0401e+06	249048	0	149345	313878	233417	267198	100910	340856	74964.9	80359	464268	966605	35121.8	157825	426422	147865	0	163321	118220	643289	101800	0	88217.1	483519	101617	893087	163634	522423	424075	439726	901635	188968	337821	141886	275005	458907	0	172791	0	314020
558	624.337	76.0371	3.43322	3	1.17102	1.42784e+06	653263	787901	759452	1.51759e+06	96987.6	0	416812	1.00238e+06	644095	439940	0	211977	117352	649114	0	0	275698	0	202325	0	247574	396946	1.07364e+06	0	0	0	367350	357090	1.39686e+06	471136	236309	589045	789404	1.08135e+06	0	619702	106788	0	899371	191489	699492	346479	197076
560	559.318	90.5588	2.67973	3	1.08159	130157	99625.2	647684	467977	458310	199474	186381	157025	223955	195000	120181	266701	92589.2	110620	254455	570999	18467.7	90225.7	253532	430116	0	124893	119629	832331	136134	0	87570.1	426606	135625	483039	90862	235641	868240	191570	258147	173305	383326	264379	298747	290984	80324.3	166704	66116	191789
562	613.326	96.043	3.27283	3	1.92062	0	0	0	33553.2	0	708306	0	34513	17866.8	108652	0	53717.3	71403.8	3748.81	0	73413.9	5447.78	9771.15	47746.5	40457.2	0	0	12718.2	43324.4	16693.9	0	12544.4	141781	0	0	0	0	23651.2	0	34183.7	0	47555.4	89432.9	8831.46	80072.8	0	176340	0	0
563	756.692	41.2234	12.334	3	1.20729	631674	0	1.74201e+06	1.6046e+06	6.63095e+06	732413	368236	1.05859e+06	1.70929e+06	451410	0	342667	226872	295294	0	0	0	768426	364310	423018	0	454244	298612	3.10006e+06	0	1.80446e+06	622327	680482	487945	1.77055e+06	609195	0	590516	916899	2.25597e+06	885174	430879	0	400470	580041	0	0	198835	54651.3
566	966.171	121.035	5.74665	3	1.19204	0	0	1.12343e+06	1.07336e+06	0	1.22647e+06	442333	1.06804e+06	940856	0	523004	958273	428536	358027	742638	614535	539962	401923	783635	986500	0	370266	1.08543e+06	352133	0	0	0	0	724676	559864	0	537728	833178	917164	439378	0	0	0	0	1.16278e+06	114690	0	1.21896e+06	49085
567	744.399	109.854	2.97082	3	1.02608	0	164468	0	0	131288	0	0	0	410291	0	0	388581	151880	70127	178575	510959	0	0	339011	0	0	0	0	0	0	0	0	313580	0	522353	0	0	97427.6	96128.3	259169	0	171284	273441	99100.7	108458	255180	478382	0	278137
568	652.007	66.8167	6.42897	3	1.10026	0	486145	903251	1.01782e+06	2.00956e+06	669137	914450	624763	944737	545770	305276	517090	219201	250686	704112	0	0	425355	621981	305823	0	287975	226719	2.04619e+06	0	0	474759	905259	438346	1.14947e+06	687033	0	1.07841e+06	709398	1.28508e+06	1.47037e+06	587986	0	428856	0	59364.4	73136.7	200507	191744
569	436.767	34.8107	6.5101	2	1.05999	0	0	0	0	0	0	0	0	0	0	0	0	0	0	0	0	0	0	0	0	0	0	0	0	0	0	0	0	0	0	0	0	0	0	0	0	0	0	0	0	0	0	0	0
570	703.834	74.5426	6.85358	4	3.35198	0	0	0	0	0	0	0	0	0	0	0	0	0	0	0	0	0	0	0	0	0	0	0	0	0	0	0	0	0	0	0	0	0	0	0	0	0	0	0	0	0	0	0	0
571	985.039	143.066	7.28463	2	1.15191	0	0	1.41424e+06	0	203995	0	0	162977	2.16413e+06	0	154044	1.61109e+06	0	428022	209182	826430	0	0	0	2.14732e+06	0	0	0	702298	924032	0	64465.5	0	0	1.31233e+06	257608	816068	289099	583712	0	0	0	1.66269e+06	451865	630242	239559	34097.1	0	249893
572	624.344	89.4309	3.52527	3	1.19421	0	0	0	0	0	0	0	0	0	0	0	0	0	0	0	0	0	0	0	0	0	0	0	0	0	0	0	0	0	0	0	0	0	0	0	0	0	0	0	0	0	0	0	0
573	693.862	121.77	5.96943	2	2.40594	0	0	253396	0	0	0	0	74011.3	0	24753.8	0	0	0	29156.3	31653.5	0	0	0	0	219133	0	0	0	15147.9	26625.8	0	0	0	0	141682	0	0	0	0	16540.4	0	0	0	0	0	0	0	0	0
574	757.704	61.2208	3.66753	3	1.15082	0	502989	0	119568	145071	92293.9	277870	114312	227133	911309	0	199468	39933	25779.2	702322	0	0	0	98615.6	217000	0	17359.4	106250	117825	329041	172516	200779	66868.5	88709.4	242262	688575	0	117964	88623.9	262821	401047	322292	286525	54935.1	136998	131185	913297	250195	69773.7
575	925.49	101.445	4.4134	2	1.02544	369872	748883	1.18099e+06	1.37021e+06	1.36342e+06	949459	969297	1.25163e+06	418597	692874	399533	891173	93631.3	129265	2.5309e+06	7.26929e+06	48948.4	201734	719519	158520	0	1.15966e+06	0	1.64458e+06	2.50722e+06	0	875357	727814	2.08049e+06	1.32918e+06	236583	1.31592e+06	1.09595e+06	518915	853656	773681	509125	0	462241	0	193475	2.73489e+06	276131	578700
576	706.329	72.5827	19.9319	4	1.50864	0	0	0	0	0	0	0	0	0	0	0	0	0	0	0	0	0	0	0	0	0	0	0	0	1.13697e+06	0	0	0	0	0	0	0	0	0	0	0	4.78496e+06	0	0	1.50093e+06	0	0	2.45952e+06	0
577	1455.95	96.3189	1.58455	4	1.1918	0	0	0	0	0	0	0	0	0	0	0	0	0	112468	940714	682786	0	0	0	0	0	0	337666	0	0	0	0	0	0	0	0	0	0	0	0	0	0	146713	0	0	870568	2.05133e+06	0	0
579	503.786	55.2552	3.72485	2	1.08823	0	0	1.27683e+06	0	1.57059e+06	697072	572821	409866	1.03776e+06	679628	0	522987	188906	301017	825148	0	0	181178	245934	0	0	126963	142987	0	0	0	0	550953	0	540240	410872	0	425119	246674	543904	667692	453317	457765	152780	576513	0	0	0	0
580	575.819	33.57	6.25587	2	1.18935	0	498736	0	0	0	107716	0	0	372077	681374	67218.4	79976.3	122135	216435	0	0	0	26960.3	67049.1	0	0	0	9523.56	0	1.19531e+06	141870	464978	0	274017	247647	383498	0	118046	47961.2	262849	711458	404740	0	211898	331600	42334.3	97845.2	241418	36684.1
581	1026.03	112.013	2.39517	2	1.07634	189929	289034	297141	509682	542644	458828	421345	375824	512998	245040	193570	342806	150543	145794	540606	0	19842	0	255645	192093	0	162733	171421	1.03925e+06	349937	0	231872	416830	152031	699619	265356	250255	626653	285582	641260	395725	433199	1.54003e+06	268226	350947	453548	109995	425301	523608
582	880.431	90.6063	1.20673	2	1.2246	459251	570155	155791	171071	425731	143637	153753	503007	181981	174519	271213	141999	48079.2	60865.4	1.29594e+06	298022	23176.9	66929.8	153662	136571	21339.8	41353.2	422904	450618	239963	0	330139	195643	346072	288682	645749	163149	1.37093e+06	479792	595386	381203	1.25942e+06	248960	674766	790129	391386	475839	228841	474768
583	474.78	14.9747	3.80653	2	1.09954	0	0	0	0	0	0	0	0	0	0	0	0	0	0	0	0	0	0	0	0	0	0	0	0	0	87669	0	0	0	0	0	0	0	0	0	0	0	0	0	0	154808	488307	62676.5	44235.7
584	641.838	116.62	6.6568	2	1.01165	0	205011	146748	111856	159712	86784.8	253637	118490	117753	215597	62882.9	85717.7	26143.6	34101.7	187131	226132	16474.2	44620.8	111368	100740	0	26987	60593	181346	110166	0	186196	0	47566.6	254661	188312	95610.9	79732.6	91710.1	368481	272804	0	158691	60688.1	111783	562761	608325	561312	581008
586	514.291	40.6459	6.4794	2	1.06019	0	0	0	0	0	207129	0	0	422068	0	0	0	0	92276.8	0	0	0	0	182902	0	0	71830.6	0	0	0	0	849632	197493	447298	481243	411698	0	0	166111	616255	580134	0	0	0	289820	148627	211019	83548.2	145636
587	418.571	44.5227	3.38418	3	1.10495	0	0	79626.8	0	90682.3	36285.1	113170	49759.3	0	300619	0	34496.2	10813.8	0	0	0	0	18521.9	31852.8	0	0	4017.6	0	55677.2	0	53913.6	54268.9	31646.5	0	113315	319345	0	59770.5	0	124379	175093	89240.4	0	10112	57172.4	75313.3	243943	61118.1	30411.9
588	849.209	120.533	7.92328	4	1.00055	0	0	1.60336e+06	2.24957e+06	624136	1.93479e+06	0	351924	1.73293e+06	0	0	1.37654e+06	702828	420609	0	1.35233e+06	435489	744550	1.44083e+06	1.05521e+06	0	757132	868613	538090	352004	0	0	0	0	246676	0	827967	549093	612890	0	0	0	846245	0	1.2861e+06	0	41761.1	0	0
589	1003.82	105.847	3.59143	3	1.06914	20482.8	0	0	0	0	0	0	0	0	0	0	0	8889.27	0	0	0	0	0	0	0	0	0	0	0	0	0	11573.4	0	0	0	0	0	38100.3	0	0	0	0	0	0	0	0	0	0	0
590	1204.53	98.3649	2.24122	2	1.05696	0	0	537641	364260	0	273938	210645	602914	318967	0	154707	332649	63620.7	92736	332315	324993	238723	303792	105716	453009	0	23815.3	349620	153061	363683	0	0	97343.5	0	262910	481975	392462	0	163071	388508	0	0	340928	115566	203491	622036	0	0	637269
591	777.322	99.5122	2.52657	2	1.2008	2.61457e+06	1.47836e+06	121632	36705.5	212996	23046.2	198492	398149	95500.5	622650	969627	114290	26803	70203.1	1.14659e+06	79815.3	50947.9	14096.6	131122	148343	0	12599.7	783404	68468.1	385620	0	1.50721e+06	52068.9	760483	213645	1.75835e+06	52478.4	1.55335e+06	287304	770090	471140	2.17817e+06	250593	204175	1.33088e+06	286707	1.05125e+06	424006	96121.9
592	405.223	39.6128	6.84948	2	1.49144	0	3.60262e+06	0	0	0	0	0	0	0	0	0	0	29086.3	4354.78	0	0	0	0	0	0	0	0	0	0	0	0	0	0	0	0	24190.9	0	0	0	0	33755.2	0	37201.2	0	0	27681.5	146107	12777.4	12113.1
593	482.272	51.3928	1.68812	2	1.04863	0	378303	135551	0	322815	191797	0	165748	514264	254245	172628	87512	84626.6	58283.8	0	0	0	71578.1	123654	0	0	37630.7	0	407329	0	296511	244401	134694	192344	0	248546	0	0	113338	515495	642735	268371	0	150119	0	144108	108662	84303.3	154844
594	1021.5	106.655	3.87317	2	1.03052	40681.9	0	407640	563600	235820	413207	375864	0	487014	252600	0	412850	188640	102300	141257	653526	120685	217789	271040	358128	0	135515	123819	472654	228683	0	46577.1	304759	0	404698	135964	0	132696	87266.5	151965	208259	0	376918	88223.5	0	153896	152672	0	179299
595	945.475	54.9502	3.0353	2	1.09125	0	1.11524e+06	2.59247e+06	0	2.69656e+06	292066	469691	672190	1.1898e+06	0	577743	1.42102e+06	213978	1.04556e+06	0	0	0	925158	276614	0	0	238010	114775	0	0	3.50044e+06	1.26533e+06	836753	244227	2.6188e+06	1.10175e+06	61218.6	0	609602	4.09344e+06	2.67211e+06	0	0	194342	481673	163265	201355	40577.1	203095
596	588.978	119.547	5.61702	3	1.03049	0	0	109680	35915.3	35148.4	20157.6	0	371813	100408	0	210253	103426	15494.3	36485.6	433019	67653.5	57458.8	41608.7	95333.9	33678.2	62458.1	12937.8	225397	71396.1	220509	0	0	0	213539	0	300234	26769.3	155952	130961	302481	236918	0	153999	144929	223207	607685	679392	480579	206876
599	927.156	132.658	13.8024	6	1.65972	0	0	0	0	0	5.27927e+06	0	957522	1.22435e+06	0	0	2.71953e+06	0	0	0	0	2.14904e+06	2.65255e+06	0	0	0	0	0	0	597920	0	0	0	0	0	0	3.12123e+06	0	3.73769e+06	0	0	0	2.94604e+06	5.40215e+06	0	88981.7	0	0	0
600	651.328	49.2287	3.34843	2	3.24109	0	105319	84265.7	0	0	0	0	0	81545.5	0	0	0	0	0	0	0	0	0	0	0	0	0	0	0	0	0	0	0	0	348309	0	0	0	0	0	0	0	0	0	0	0	0	0	0
601	569.801	20.8351	13.3435	2	1.1978	0	0	367331	0	728658	285042	0	160066	2.96508e+06	2.55737e+06	0	378708	979434	603193	0	0	0	54774.4	248110	0	0	0	708205	5.83042e+06	0	0	0	368587	2.03846e+06	490019	0	0	0	107187	0	4.92296e+06	2.51748e+06	0	1.01823e+06	0	0	0	0	0
602	624.815	46.5673	3.47592	2	1.01295	0	0	0	0	154124	60088	193357	68149.5	155396	546136	278553	0	29285.2	57612.4	0	0	0	23096.4	49307.2	0	0	17594.7	0	139421	0	0	426397	60233.3	148686	184839	705843	0	99465.1	47299.2	213691	394208	201077	0	48550.6	71958.2	124792	401199	119840	51377.5
603	530.783	64.4971	14.1109	2	1.20559	0	0	0	0	0	0	0	0	0	426210	0	0	0	0	0	140782	0	0	0	70570.2	0	0	52661.4	0	0	83401.9	0	106081	169185	0	0	0	55903.5	54248.8	164668	118573	120748	0	0	0	231794	0	0	0
604	1097.05	108.204	2.79935	2	1.29932	296954	927545	734239	930355	593342	632680	652254	625727	598943	1.29591e+06	433998	858980	71339.3	154854	3.29904e+06	1.2048e+06	81753.8	149955	247086	513060	0	47992	470676	1.32914e+06	571088	0	381782	575648	284985	920695	1.44368e+06	198300	3.69644e+06	247170	765613	1.00163e+06	6.11401e+06	184622	173695	1.24436e+06	111594	174912	190978	110083
605	453.343	132.537	3.33793	2	1.02599	0	508900	0	296200	0	0	0	0	0	570545	0	0	0	0	0	0	0	0	0	428993	0	0	192091	0	0	0	0	0	95560.3	0	0	0	0	0	0	544743	0	0	0	0	254802	620451	198642	141772
606	714.927	98.1359	3.05442	2	1.15162	0	0	142281	58303	44409.2	35264.4	42024	0	63349.4	55919.2	0	104441	55318.3	199951	0	217281	72937.1	104019	143568	178090	0	54327.1	41596.1	175996	184134	0	151252	133177	30827	238385	0	106990	39109.1	51784	104836	90683.4	95798.3	271025	87217.8	85436.2	35411.3	147774	0	66757.2
607	440.243	15.1007	3.5186	2	1.56306	0	0	0	0	38797.5	0	0	0	0	0	0	0	0	0	0	0	0	0	0	0	0	0	0	0	0	249924	0	0	0	0	0	0	0	0	0	0	0	0	0	0	129271	164775	46304.9	67238.8
608	540.29	70.6816	3.79768	2	1.0335	0	323363	129389	88581.6	105401	0	186921	94753.8	101551	521823	69685.6	82155.5	18179.1	20172.4	233612	162640	0	30179.8	46748.7	129711	0	8298.06	44271.6	79744.4	0	0	168043	37201.6	64073.6	0	460158	0	0	51958.5	218634	247777	83164.9	0	0	0	96535	382593	75069	44454.2
609	683.791	116.02	2.84577	2	1.12624	0	69729.6	459439	295028	192019	174142	210559	366405	482021	237042	57452	274282	64897.3	77518.2	153460	366431	48420.5	160555	103286	357382	0	43672.3	132189	289339	299246	0	183008	0	44242.9	513742	0	155508	30535.4	110926	412019	239107	0	349991	109350	294450	92573.5	566638	0	124128
610	810.746	107.477	8.46498	3	1.16124	42171.7	68959.3	1.89414e+06	1.59878e+06	933353	708630	166410	816005	688794	88065.8	254689	530560	323528	378674	282033	1.49974e+06	57868	571990	775867	387644	0	324742	549237	908411	388321	0	0	1.03415e+06	655621	283479	85340	1.59026e+06	680121	613373	577560	35422.5	883101	988074	572124	919384	303399	55713.5	522654	558161
611	936	89.3896	6.92595	2	1.15094	0	1.73581e+06	0	1.08274e+06	0	0	0	0	1.07269e+06	1.16695e+06	0	969759	193198	0	1.63861e+06	0	63029.7	0	472672	540500	0	0	0	0	650921	0	852683	0	242468	1.21537e+06	992321	0	0	630997	0	1.29979e+06	763317	749278	1.02334e+06	0	364665	818330	245584	599564
612	722.925	91.0792	2.56107	2	1.12649	61239.8	157984	28215.1	0	0	0	0	63974.1	0	211929	211569	79022.7	7772.7	126196	614650	0	50210.3	25497.1	31892.2	24893.7	27803.1	19626.5	231750	101587	539205	0	198946	75800.7	397502	347692	965054	95128.5	378392	265345	618127	370316	1.15599e+06	124225	398984	726359	161051	309333	0	101460
613	796.732	105.967	6.5763	3	1.22219	123135	262607	2.93314e+06	2.01173e+06	1.09838e+06	1.16699e+06	502806	864706	1.08513e+06	205000	388860	833185	546790	394633	730132	2.25055e+06	66436.1	506429	852585	457310	0	420789	558439	2.35672e+06	771904	0	0	1.41066e+06	687933	891560	297545	1.70265e+06	1.31788e+06	963343	955983	234777	900492	664314	717553	1.33076e+06	353160	140750	640325	759102
615	837.169	84.1336	1.63302	4	1.3692	0	0	263010	143616	0	0	0	0	78246.1	0	0	0	0	0	0	38359.5	393573	51856.6	32034.7	238594	0	0	193479	0	482596	0	0	0	0	0	0	141318	0	0	0	0	525912	363078	0	0	256898	0	0	225451
616	836.758	63.7099	6.71737	3	1.15745	0	351323	2.02539e+06	1.02188e+06	1.61224e+06	328242	231862	813687	805777	452228	263017	736197	145392	351492	0	1.96247e+06	0	507992	222674	265680	0	194299	278336	2.04961e+06	356614	999384	119820	464046	0	594015	350894	595474	229332	601887	993975	0	381949	0	323729	375796	0	0	405933	209262
617	405.698	36.2325	6.93782	2	1.14745	0	0	267190	0	0	65212.5	0	90672.3	99318	193803	0	58235.7	37236.7	36142.4	0	0	0	0	126406	0	0	21936.8	0	0	0	0	121331	0	0	0	0	0	141220	0	193962	236487	0	0	21087.5	136741	91723.4	176686	75373.5	90745.6
620	1031.54	140.951	12.08	3	1.15331	0	0	1.67079e+06	3.33145e+06	599901	0	0	1.54198e+07	1.25061e+06	0	3.40121e+06	3.19636e+06	0	1.57633e+06	2.64063e+06	376365	0	1.26821e+06	0	3.10483e+06	0	0	0	637820	3.73743e+06	0	0	0	0	2.39191e+06	612648	2.91803e+06	5.13198e+06	1.04306e+07	0	0	0	1.94258e+06	0	8.79247e+06	74317.6	44854.1	247711	58194.2
621	521.761	83.2856	3.13088	2	1.07687	423513	492045	116004	55153.1	90754	33147.1	263372	74507.1	74551.6	456307	181779	69222.8	17086.3	11895.8	303291	157321	72979	29366.3	38476.6	210582	319788	0	57408.2	56657.3	90880.9	0	493438	0	243150	130715	791493	0	61976.7	38710.9	234761	369953	55620.2	161207	32391.1	27507.1	105221	532034	0	80822.6
622	457.234	110.887	6.19502	2	1.24563	503370	163800	1.03036e+06	360409	884390	337473	375090	186100	351985	283678	1.70787e+06	1.23769e+06	447777	113831	193379	828441	31769.8	0	354671	104459	0	650314	644018	1.12287e+06	1.44881e+06	0	1.41607e+06	446398	1.51335e+06	888526	0	0	330922	269654	641224	299958	1.26057e+06	241425	1.21843e+06	487138	45514.9	29225	0	64127.8
623	580.306	33.7567	6.48597	2	1.091	0	152193	220040	0	521845	57651.9	0	68357.2	101589	0	0	0	31848.2	0	0	0	0	34961.1	79149.9	0	0	37453.2	0	245845	0	230720	192799	82425.4	0	236731	320902	0	0	0	0	184951	160974	210872	0	0	213590	472422	186240	241059
624	1026.21	143.451	8.03262	3	1.69584	0	0	1.93122e+06	0	292178	0	0	1.24166e+06	2.13804e+06	0	0	1.99143e+06	0	665310	0	673831	0	0	0	0	0	0	0	0	1.0046e+06	0	0	0	0	615727	0	0	761775	2.76048e+06	0	0	0	3.15973e+06	2.85678e+06	2.43369e+06	0	28427.9	0	0
625	737.709	74.4239	3.62357	3	121.909	0	0	0	0	0	0	0	0	0	0	0	0	0	0	0	0	0	0	0	0	0	0	0	0	0	0	0	0	0	0	0	0	0	0	0	0	0	0	0	0	0	0	0	0
626	583.309	95.0076	3.98663	3	1.15592	0	173804	309208	440513	494314	0	0	133052	211307	296097	274083	0	89955.2	93426.4	332585	0	11769.6	200853	253654	123141	0	0	0	754455	139326	0	0	221740	0	945954	166802	0	362695	165847	554147	0	285207	195336	0	0	115381	222253	0	0
627	423.227	38.0525	7.59225	2	1.1758	0	252486	205663	0	274515	62402.4	0	66970.5	152622	733822	1.7259e+06	239741	143439	37920.9	0	0	0	19185.8	130962	0	0	69503.2	0	162732	0	309318	0	93448	1.03559e+06	443017	404801	0	191894	76047.3	0	0	0	173268	228653	0	30141.4	75577.7	21825.8	0
628	849.398	101.867	3.22868	3	1.12825	0	97184.7	678450	434457	189201	0	0	582870	504415	67885.8	132876	409147	154406	102777	123961	325189	357860	239045	350043	513352	0	81882.8	402080	0	591657	0	0	217270	183708	200357	177165	230183	54226.9	177464	257389	0	163562	408917	223000	442661	710156	0	0	279979
630	515.29	84.1336	2.7865	2	1.06002	144458	135676	277329	401125	578273	389500	417429	141571	547768	152201	53409	212287	68071.8	78026.7	540889	434065	34497	108454	189452	302207	0	85314.4	68436.6	863923	130866	0	168495	299546	114063	893155	929512	147400	229374	156962	532992	602359	0	335638	70285	209059	8264.06	6110.66	0	13040.3
632	670.319	84.2913	2.65345	4	1.17076	0	0	0	0	0	0	0	0	0	0	0	0	0	0	0	0	206899	0	0	0	0	0	0	0	0	0	0	0	0	0	0	0	0	0	0	0	119704	0	0	0	0	0	0	0
633	685.852	96.8717	3.34182	4	1.07634	0	247365	1.25026e+06	1.05111e+06	866091	696353	619843	808053	998227	326954	590294	804342	313652	315591	358415	967848	154229	420528	589160	526833	0	303770	646692	462629	1.17679e+06	0	126556	745197	475039	1.30744e+06	345963	396981	660667	761744	910229	174381	1.30116e+06	1.19899e+06	777188	1.39543e+06	300906	213217	0	110261
635	608.312	107.477	3.2721	4	1.07203	30949	33786	1.36004e+06	978167	630348	520897	144123	446598	552483	48888.3	194182	380825	334569	239272	124202	1.00217e+06	44534	295518	782142	250200	0	323770	381445	608158	331513	0	0	862945	516993	0	39944.7	645139	606459	468288	335722	0	718132	923708	607438	996210	233442	37866.8	266198	318663
636	536.608	100.992	1.8994	3	1.04098	51651.9	34056.3	255396	113574	126995	117899	316962	0	140660	237989	6637.54	169311	0	19984.4	54850.4	389995	129751	0	103963	222914	0	24669.8	34681.4	115274	131336	0	71340	42158.1	0	209760	44804	0	0	17988	154335	126597	22510.2	93024.2	0	27795.3	56076.5	252883	0	74554.4
637	728.363	68.2651	2.69865	2	1.0559	0	0	0	0	0	0	0	0	0	397985	207287	181951	0	96158.7	703790	0	0	0	116189	0	0	0	133344	0	0	0	0	146093	307577	0	511159	0	449061	189198	0	498537	914154	0	164258	517992	101603	248056	120605	94737
638	415.734	30.4217	2.11992	2	1.31205	0	0	0	0	0	0	0	0	0	0	0	0	0	0	0	0	0	0	0	0	0	0	0	0	0	0	0	0	0	0	0	0	0	0	0	0	0	0	0	0	79112.4	106939	51209.4	108830
639	1131.61	114.3	4.38633	3	1.03227	0	0	1.9895e+06	3.63648e+06	249943	3.02662e+06	27297.1	251900	1.89324e+06	0	0	1.6915e+06	634781	758144	34676.7	1.10813e+06	889132	1.57744e+06	1.54474e+06	1.56428e+06	0	614060	767022	262014	1.00798e+06	0	0	2.33441e+06	54485.1	287187	0	0	168696	470277	45979.7	0	841161	1.1355e+06	274405	371329	0	0	0	42942.5
640	462.183	54.1772	6.44673	2	1.06752	0	298785	152832	0	187631	0	175218	93198.2	170409	456722	114907	0	24181.2	34124.1	0	0	0	33646	50182.1	0	0	17660.3	0	0	0	106012	218957	37301	67090.6	246624	209885	0	0	53645.9	320680	151766	164115	0	35700.5	89552.7	0	0	101594	74967
641	421.232	55.5899	3.15593	2	1.06217	0	90445.1	0	0	0	0	0	0	0	0	0	0	0	0	0	0	0	0	0	0	0	0	0	0	0	0	0	0	0	0	0	0	0	0	0	0	0	0	0	0	83461	190053	71146.1	36032
642	719.363	68.1609	5.89303	2	1.05374	2.53844e+06	675204	904234	1.35265e+06	1.44846e+06	763615	716364	152455	512007	3.53027e+06	371367	2.69817e+06	106286	687809	0	848094	0	231176	335289	490637	0	198433	150157	2.6587e+06	0	0	1.56197e+06	1.51056e+06	243094	2.43953e+06	0	0	382634	357458	1.86401e+06	1.54254e+06	0	0	0	0	313888	601668	0	134208
643	777.322	82.8018	3.02745	2	1.12232	833330	2.24032e+06	136976	87331.8	406518	50250.1	166444	356317	106641	585150	1.60034e+06	238129	33965.1	79954.6	503423	141277	13832	79560.6	34146.5	73672	1.62543e+06	27104.2	344421	184568	357249	0	701144	72542.9	847996	289803	446932	0	353480	470763	345543	156599	233512	188885	345137	247466	0	0	241426	99296.8
644	628.835	73.7165	3.66208	2	1.09159	564639	197538	194908	225632	692976	184439	282708	138158	260451	306978	99425.2	158903	58196.4	81885.9	313650	570643	0	81968.8	122515	139373	0	76274.3	69453.1	466628	0	0	260565	185311	109668	398259	144792	0	243704	0	409431	303431	0	220090	102214	0	0	334031	220153	231312
645	808.77	119.976	9.6183	3	1.07591	0	0	655838	632863	77329.8	619892	21457.1	87173.8	804279	0	0	390693	315576	175167	0	405910	238846	313827	725847	519045	0	208554	222613	147469	273744	0	0	0	65941.6	67360.4	0	234652	119267	141207	47545.6	0	0	1.37436e+06	271422	313872	182293	21487.7	0	108879
646	906.965	102.363	3.21197	2	1.12118	303710	311708	278393	256000	247259	117796	297445	177186	205329	295133	189403	166182	57074.1	75046.8	257583	446022	23927	115252	154294	114427	0	59386.9	96997.4	347557	355009	0	375082	130864	104404	462718	227725	134236	148675	109167	556758	390440	409012	232700	150986	0	497003	545066	602702	517242
647	618.346	110.43	3.81688	2	1.77228	0	73276.4	112530	0	0	0	0	0	55111.1	0	0	0	0	0	0	0	0	0	0	122396	0	0	0	0	0	0	0	0	0	0	0	0	0	0	0	0	0	0	0	0	0	0	0	0
648	567.771	41.1591	12.3932	4	1.06352	567126	0	1.16479e+06	1.28986e+06	4.36704e+06	504678	364036	597038	1.10579e+06	336352	0	376548	253784	237889	0	0	0	406932	403331	195210	0	411867	235708	2.54998e+06	0	1.16988e+06	769729	613942	401910	1.34464e+06	373829	0	686269	798657	1.45152e+06	694169	478610	0	485334	697153	0	0	96467.6	68053
649	960.925	51.151	4.47028	2	1.22501	0	0	529538	0	1.34944e+06	0	368640	141677	349746	0	0	0	147104	0	0	0	0	341763	0	0	0	0	291446	0	0	1.49838e+06	1.58099e+06	1.07899e+06	0	1.83346e+06	960676	0	1.64565e+06	0	2.53757e+06	1.95322e+06	1.30442e+06	0	600651	966469	117502	211055	281447	348028
650	482.782	19.7991	3.6525	2	1.04241	0	0	0	0	0	0	0	0	0	0	0	0	0	0	0	0	0	0	0	0	0	0	0	0	0	54543.6	0	0	0	0	0	0	0	0	0	0	0	0	0	0	79888.4	258835	55982.2	52480.5
651	786.07	89.5806	3.25475	3	1.16182	234756	700552	218495	153008	266589	0	139758	379482	175970	582848	519308	419068	47202.5	108511	962917	0	75851.5	0	79198.4	0	0	55281.4	328889	255938	717012	0	272464	178200	310531	553917	711175	81869.6	423755	267066	634694	317020	1.20741e+06	148066	438569	450875	658753	597526	569718	252777
652	713.354	103.007	3.85692	2	1.92574	52843.1	388174	0	0	0	0	47994.6	35686.2	32843.2	81779.4	48420.9	0	0	12877.6	125494	0	13923.4	0	0	0	0	0	56332.1	0	110634	0	70686.2	407317	72652.5	0	152305	0	236035	28563.7	78872.5	44010	317371	0	33605.8	230952	1.41711e+06	305078	701950	62934.8
653	1327.26	87.9145	1.63775	5	2.06366	0	0	0	0	0	0	0	598412	0	0	0	0	0	0	0	0	0	0	0	0	0	0	0	0	0	0	0	0	0	0	0	0	0	0	0	0	0	0	0	0	673239	0	0	0
654	814.102	114.52	5.87738	3	1.09145	80033.1	362098	0	0	0	222599	84629.8	1.13565e+06	0	185799	352540	423257	0	248050	786598	0	175778	128217	237768	0	0	113418	767073	211920	788331	0	14043	504004	356439	533581	283840	251307	741769	655035	479936	41998.2	2.75134e+06	902515	494181	774757	1.73983e+06	41042.6	2.66984e+06	402752
655	927.101	76.8738	7.758	3	1.22207	0	0	0	830519	0	0	0	1.22157e+06	1.64885e+06	0	0	0	0	306008	0	0	0	639353	320530	0	0	104691	1.01508e+06	0	524426	0	0	488225	0	0	0	677470	0	0	0	0	232656	355130	148758	385028	0	0	0	0
657	600.3	61.6455	7.27083	3	1.08927	0	248895	784499	241583	1.27974e+06	541465	546701	168603	305662	530672	0	611505	294253	139336	0	0	0	0	371305	606548	0	231029	71396	1.27345e+06	323108	329691	306712	256989	278588	1.22889e+06	210166	0	0	247881	693899	862000	0	1.10452e+06	218301	257508	135658	174966	353783	200516
658	648.292	65.849	4.5704	2	1.04962	0	244215	0	0	227961	44575.7	90020.6	71133.3	110677	337073	101323	134285	24891.9	36059.1	0	0	0	42806.5	30221.9	60328.7	0	0	0	339974	150883	190906	200564	93896.4	66253.9	184083	148254	0	71497.9	64575	206704	227573	140285	0	0	72769.9	75173	137663	295184	231419
659	665.363	121.668	6.15548	2	1.37564	0	0	0	0	0	0	0	0	0	0	0	0	96152.7	0	0	0	0	11199.7	85680.8	0	0	0	0	32959.9	21777.1	0	0	0	0	10610.1	22492.3	0	56289.8	0	0	0	0	0	0	0	0	123029	28027	0
660	823.905	84.8124	1.9457	2	1.10056	182256	154462	894036	670339	178505	416502	157430	243817	260531	115442	136803	333820	276308	172663	298163	707896	9994.52	176266	152321	188636	0	175499	205137	1.14125e+06	175527	0	137782	681783	217097	275620	67463	455746	1.4857e+06	247825	115619	209536	525607	369988	303798	940881	180732	266878	139320	234021
661	933.499	113.646	5.25222	2	1.12351	932776	366559	1.11427e+06	0	738143	519221	356169	0	488475	283724	429751	526895	144999	150225	582257	947646	35172.6	152241	254762	183091	0	0	0	0	1.19865e+06	0	648759	0	356451	1.15641e+06	397858	0	0	253856	498297	511641	916039	0	0	1.04267e+06	253224	516893	299047	482272
662	718.845	91.0792	2.97928	2	1.61315	80727.4	0	0	0	0	0	0	0	0	0	63435.1	0	0	0	173698	0	17412.3	0	0	0	0	0	0	0	0	0	68013.5	0	78578.8	0	316154	0	0	0	181795	0	366073	0	0	219321	101602	303086	0	0
663	694.361	82.3434	2.23783	2	1.04329	810478	492395	156481	211393	316025	114571	330046	128357	306245	561988	1.73978e+06	184511	206511	37549.1	658096	0	34434.3	66414	177437	147801	325228	0	76621.5	336468	583365	0	1.79829e+06	128402	1.01083e+06	404428	534985	98276.7	386231	128961	454220	1.17012e+06	484870	718483	412365	210988	52941.8	192841	69563.7	122446
664	710.379	93.3014	9.14435	2	1.08715	2.73944e+06	1.11018e+06	2.22343e+06	1.59572e+06	3.34857e+06	971033	1.57993e+06	932343	1.12503e+06	1.52707e+06	978746	1.27121e+06	412460	662726	1.65385e+06	2.88043e+06	0	438447	754334	712382	0	362957	463228	2.68121e+06	1.18384e+06	0	1.77103e+06	1.15518e+06	786259	1.87945e+06	842791	725277	1.639e+06	843338	1.97281e+06	1.69131e+06	1.40078e+06	1.26988e+06	808346	1.52737e+06	991843	1.87058e+06	0	1.34131e+06
665	644.835	114.06	4.80162	2	1.05857	0	189012	0	0	0	96697.1	325010	0	166280	568955	0	0	0	23718.6	82796.7	0	259994	36256.8	132975	0	0	0	0	0	0	0	0	0	0	0	320986	0	34340.9	62175.8	0	252385	0	0	0	0	136654	646672	0	93178.9
666	547.312	58.0992	3.46753	2	1.16339	0	0	0	61798.7	69170.2	25269.7	224887	44904.9	97290.3	471209	560792	125162	0	15475.5	365347	0	0	21917.4	73870.7	118452	0	9388.77	35508.9	102378	0	158559	510925	38301.2	376743	140697	624028	0	79116.2	42575.2	187486	452908	196491	126426	0	0	40180.9	252055	27096.3	40126.2
668	692.4	85.1774	4.29635	2	1.83741	0	0	0	0	0	0	0	0	0	0	0	0	0	0	0	0	0	0	0	0	0	0	0	0	0	0	0	0	0	0	0	0	0	0	0	0	0	0	0	0	0	141456	0	22341.3
669	732.692	84.4577	8.40827	3	1.15596	1.56299e+06	942954	319132	749297	979239	495399	1.00807e+06	299878	431863	632726	376051	1.90532e+06	165984	172891	981545	810022	0	151811	0	445410	0	142609	402551	418587	299672	0	855660	557523	318708	804896	438900	236247	361918	299614	778108	511314	619131	593545	382132	994225	0	0	194491	0
670	665.287	96.3791	2.59897	3	1.16944	226128	934707	0	175506	142057	0	359849	152991	142717	411394	0	203608	30098.1	44626.6	0	0	156894	0	0	0	0	14990.2	140718	0	0	0	0	0	0	0	567762	0	0	95021.5	0	0	0	75348.8	0	0	0	0	0	0
671	517.262	38.2604	4.6186	2	1.51657	0	3.32256e+06	0	0	0	585058	0	37286.4	27774.8	180641	0	30491	0	0	0	0	0	7501.31	68345.2	0	0	0	0	77593.9	0	0	0	53373.8	0	0	0	0	0	17555.3	0	0	0	77579.1	0	0	38886	217617	18603.8	14766.1
672	831.694	113.952	4.8521	4	1.13396	0	0	1.3953e+06	2.16167e+06	456236	2.05004e+06	88842.8	148244	1.31628e+06	0	0	2.24138e+06	912585	409074	320948	1.70971e+06	399810	631727	1.22729e+06	1.03608e+06	0	520282	423689	560774	1.41203e+06	0	0	1.79004e+06	0	520179	0	0	0	288297	159772	0	0	1.31687e+06	287878	1.24713e+06	0	0	0	0
673	461.279	18.9036	1.40775	2	1.22179	0	0	0	0	0	0	0	0	0	0	0	0	0	0	0	0	0	0	0	0	0	0	0	0	0	71158.7	0	0	0	0	0	0	0	0	0	0	0	0	0	0	99292.3	500617	72671.8	44722.1
674	1032.88	129.608	9.12692	3	1.14093	0	0	0	0	0	0	0	0	0	0	0	0	0	0	0	0	0	0	0	0	0	0	0	0	0	2.95026e+06	0	0	0	0	0	0	0	0	0	0	0	0	0	0	0	0	0	0
675	922.78	86.0722	6.06915	3	1.00286	1.16086e+06	0	3.71156e+06	0	1.95032e+06	572331	785391	1.47442e+06	0	1.01177e+06	1.25751e+06	1.98197e+06	501508	509714	0	2.4119e+06	133799	760636	540662	976365	0	406137	1.06047e+06	1.59485e+06	1.21403e+06	0	961701	607170	991642	2.40168e+06	2.1743e+06	517308	640300	1.13449e+06	2.42686e+06	1.31561e+06	2.21032e+06	1.74921e+06	885164	1.82321e+06	165195	102135	241414	176974
676	809.371	86.3496	3.60652	3	1.09032	0	0	0	71296.5	0	0	0	0	0	0	0	0	0	0	0	0	0	0	0	0	0	0	0	0	0	0	0	0	0	0	0	0	0	0	0	0	0	0	0	119053	0	0	0	0
678	649.85	74.8358	3.45983	2	1.10754	1.16117e+06	258150	229021	320815	1.12282e+06	229184	506213	197330	583873	653068	138301	304121	44148.6	124182	494794	602019	0	82686	122812	197050	0	54565.7	115824	416175	0	0	585497	194153	74939.9	465754	773445	216869	417391	211989	785079	274090	148872	244383	157708	118975	119386	184655	139126	241608
679	849.415	136.803	4.93273	3	1.0338	0	0	490291	0	71734.4	0	0	479647	407010	0	350767	537413	0	84771.8	358167	204820	0	186679	0	0	0	123241	25185.9	172582	629125	0	0	27505.2	0	408065	391567	176894	319059	449175	0	0	0	590078	680833	1.0856e+06	1.14157e+06	164884	1.20922e+06	164062
680	893.413	84.2913	2.45647	3	1.03484	0	0	280206	258199	0	136986	0	232344	213654	0	56986.7	190734	54941.5	66353.9	197617	159041	148026	107904	0	0	0	30119.7	136220	90996.9	225458	0	0	151494	64387.1	99588.6	0	104376	0	109690	151960	0	0	147575	66510	162242	0	0	0	322581
682	685.341	66.2007	5.7386	2	1.12406	0	442197	137106	0	621658	157920	349620	251920	228275	483582	324080	163436	49266.9	101974	1.04349e+06	0	0	57856.8	269612	152380	0	92572.3	117127	669757	0	881596	447764	152417	298642	561249	441357	0	633432	415650	834119	733107	371839	0	228409	0	230798	364199	209194	322576
683	913.906	89.4851	2.17547	2	1.00896	3.38977e+06	2.66735e+06	1.2612e+06	831857	1.29788e+06	507587	1.82692e+06	445575	784212	2.92825e+06	1.26649e+06	906892	201610	222579	1.83857e+06	1.33998e+06	156659	289369	265141	803960	0	135609	289393	989904	1.09945e+06	0	2.13063e+06	542402	1.14468e+06	1.74428e+06	3.4247e+06	316343	341575	419714	2.16324e+06	2.5668e+06	384022	858523	395368	390926	0	0	0	35232.7
684	627.84	39.5549	9.20892	2	1.32832	0	0	0	0	0	356857	0	0	363597	743819	0	0	0	85185.8	0	0	0	137705	0	0	0	0	0	0	0	470620	311085	293903	485275	591326	280853	0	600164	345885	1.01959e+06	851413	453048	730130	0	302046	122899	258305	218469	155880
685	896.26	89.3896	1.54152	5	1.11639	0	0	0	0	0	0	0	0	90096.7	0	0	0	0	0	0	0	0	0	50135.1	0	0	0	0	0	0	0	0	0	0	0	0	0	0	0	0	0	0	0	0	0	799290	869483	780277	236539
686	548.264	101.608	4.44652	4	1.03259	127039	214808	1.24898e+06	1.248e+06	1.47004e+06	882545	439848	629097	905903	112428	170512	397006	217915	226081	282001	2.05492e+06	21682.9	466070	634739	197932	0	380472	279031	1.91774e+06	382596	0	192372	1.29413e+06	313007	1.03895e+06	182170	687779	1.1123e+06	666330	986043	258862	363854	701866	611946	939749	59424.6	95890.5	113995	134644
687	806.349	42.7736	2.06572	2	1.11743	0	0	982705	0	3.23813e+06	382002	241865	417172	1.01475e+06	136869	232709	565586	90810.6	41045.9	0	0	0	231145	144030	0	0	118375	0	585355	0	980530	945950	838035	388262	1.13972e+06	542018	0	496092	240330	837977	679545	268359	0	410701	337837	0	0	0	0
688	457.235	58.9117	16.6076	2	1.12162	0	257917	847485	179166	1.00013e+06	215934	574736	277135	423626	787670	2.32394e+06	726436	247602	136739	191964	0	0	66797.6	332762	119318	0	325272	413097	796703	0	880631	2.5697e+06	283559	1.91555e+06	903441	223377	0	200743	320198	845800	532124	875829	723526	793808	488408	283428	469617	291837	257534
690	780.314	109.405	2.13023	2	1.23886	1.43272e+06	1.04576e+06	676722	374803	314985	242697	839125	264211	301001	989328	941809	386336	76426	74274.6	662402	671891	121795	139675	213239	561702	0	39796.6	226486	345895	558584	0	1.3557e+06	123490	1.32317e+06	629337	1.77597e+06	135681	164002	155378	818812	878438	129535	457724	159795	193265	69883.4	512473	0	164607
691	857.412	46.1504	4.98175	2	1.15045	0	981701	295946	0	5.13618e+06	609009	602250	806370	1.4551e+06	292002	0	0	102850	178861	0	0	0	721477	252106	0	0	132745	0	1.56866e+06	0	2.00334e+06	400389	513690	0	1.32024e+06	825550	0	607125	628531	2.64922e+06	1.2818e+06	175684	0	221472	169160	0	0	252599	113673
692	597.801	105.907	6.27477	4	1.11806	80695.3	122658	1.86482e+06	1.02174e+06	696050	732254	345979	436549	704562	122172	205692	526219	453672	219208	276912	1.33164e+06	43360.6	230188	708795	248515	0	328079	338659	1.19644e+06	529388	0	81782.6	971168	396517	593421	108082	606843	803376	625384	456487	95587.3	586129	533513	624236	1.22172e+06	222139	108518	323821	400853
693	870.438	129.544	9.24792	4	1.50525	0	0	1.84385e+06	0	1.26838e+06	3.07408e+06	0	3.80905e+06	0	0	0	1.329e+06	1.54521e+06	69330.8	0	498400	150402	1.77215e+06	4.10869e+06	1.1944e+06	0	3.17779e+06	0	182643	545640	0	0	0	0	0	0	0	134898	4.78854e+06	0	0	0	1.47607e+06	4.4923e+06	3.12331e+06	32138.3	36844.6	182779	74888.9
695	894.974	104.22	4.91545	2	1.14417	657327	1.59671e+06	260010	217091	210536	141420	135448	607407	162949	1.04702e+06	683227	231157	68847.1	101402	1.44038e+06	0	0	58288.6	174899	141918	0	0	411181	187366	930767	0	631745	209935	890774	402437	2.02571e+06	0	560974	359564	770076	699346	1.28124e+06	167747	383656	786191	392630	755056	436607	174850
698	761.372	80.6894	6.31507	2	1.01	170353	276593	152862	85175.9	0	88724.9	137270	108310	116088	342894	105464	0	20351.7	0	168211	91871.3	0	33074.5	52888.6	0	0	22029.2	64375.8	67473.3	91343.3	0	221593	0	147347	203704	354071	40442.4	74402	84292.8	0	191373	145761	0	46880.7	0	181082	705524	182276	64497.9
699	696.839	65.9027	11.4736	4	1.01564	0	3.09036e+06	2.19432e+06	0	1.80068e+06	449637	726922	817803	1.18454e+06	1.22585e+06	1.39763e+06	1.32746e+06	393527	371037	0	1.92809e+06	0	394073	448130	554696	0	359375	567242	1.15795e+06	1.36613e+06	0	1.64099e+06	513631	1.02985e+06	1.86048e+06	1.1545e+06	0	486726	828548	1.69619e+06	1.24905e+06	1.2559e+06	0	788058	1.35132e+06	0	0	158231	101882
700	833.65	98.7544	3.00912	4	1.4225	0	0	388871	284838	186294	520752	0	545009	467682	0	0	519669	253224	0	0	267139	525252	382127	1.31928e+06	670127	0	569453	994150	75754.7	1.64894e+06	0	0	1.59439e+06	342644	271571	0	658068	75753.2	958003	0	0	1.33377e+06	1.1408e+06	1.06118e+06	2.74675e+06	0	0	0	0
701	776.89	121.77	5.38868	4	1.36924	0	0	1.21132e+06	2.04648e+06	571755	2.44498e+06	146915	759020	0	58149.6	0	2.42357e+06	370994	585809	435987	485948	61227.6	301545	740883	462083	0	952746	689352	1.16221e+06	156096	0	26515.6	0	514142	672452	27825.7	1.47785e+06	1.33271e+06	1.1962e+06	260420	45936.5	0	900628	1.56325e+06	4.42225e+06	0	0	0	0
702	410.713	83.2343	2.64403	2	1.02823	206988	83941.6	76127.7	14918.9	53593.7	0	135599	32330.2	53485.5	354498	390862	123024	32953	7859.61	0	0	76621	0	43802.1	57883.8	627565	17081.4	104497	0	202352	37131.1	345146	0	285439	138725	0	0	0	28591.9	146754	119581	146098	141169	59569	51931.8	0	157577	0	0
703	835.692	109.854	4.47413	4	1.67612	0	180417	257913	365318	0	133159	0	1.17188e+06	201640	130370	306365	798774	111023	418204	1.06226e+06	0	0	153514	110348	40677	0	90205.2	1.08443e+06	222853	1.21982e+06	0	0	486736	0	0	194440	131786	1.90463e+07	817250	296813	0	2.55906e+07	304073	626668	5.44977e+06	115825	0	978484	0
704	453.755	11.8632	4.8549	2	1.14304	0	0	0	0	0	0	0	0	0	0	0	0	0	0	0	0	0	0	0	0	0	0	0	0	0	99297.7	0	0	0	0	0	0	0	0	0	0	0	0	0	0	104162	333151	40727.9	43393.9
705	579.324	90.0371	2.13268	2	1.17297	251324	0	197786	119063	258731	95520	93504.5	54790.9	99560.9	136890	18739.5	85073.2	26465.7	41517.8	151280	306328	0	0	34382.7	61642.3	0	16551.5	25992.6	296790	67984.7	0	68604.2	89386.7	0	0	78885.2	56564.9	86003.2	39934.9	150111	153058	55088.1	104268	37857.9	110796	0	173590	0	166594
706	632.832	58.4312	2.84483	2	1.17503	0	115947	142458	122792	435020	94092.1	154409	112881	165454	155664	81151.2	106666	0	30814.4	249362	0	0	59802.5	79611.6	0	0	30630.2	40967.8	352423	0	236971	126604	145173	59772.6	238239	110822	0	131832	121280	286152	207989	60882.4	133402	47914	59018.5	532649	964819	101878	394515
707	639.295	72.1369	7.8674	4	1.19035	0	0	0	0	0	0	0	0	0	0	0	0	0	0	0	0	0	0	0	0	0	0	112248	0	0	0	0	0	0	0	0	0	0	148160	0	0	0	0	0	0	0	0	0	0
708	732.034	87.9833	2.20373	3	1.1124	339368	451328	446352	239997	304504	150402	457700	164273	309650	809298	2.5794e+06	737043	268117	74724.3	390460	368475	191258	0	250582	225368	294697	225118	616969	431647	1.81194e+06	0	898401	192604	1.66856e+06	804816	465720	55145.7	537371	196733	560824	494534	2.43853e+06	339911	966296	479305	242787	505400	169067	98193.9
709	974.459	77.2622	2.28703	3	1.43925	0	0	639881	541390	0	374110	0	0	668751	0	0	0	107766	231038	0	83171.2	0	355636	0	0	0	0	443011	0	380764	0	0	0	0	0	0	323171	0	0	0	0	0	0	90686.4	205412	0	0	0	0
710	683.323	41.9184	5.44747	2	2.04637	0	1.18619e+07	45020	0	0	129109	30108.8	43483.3	112067	88792	46674.2	0	42244.5	25770.5	0	0	0	0	55113.4	0	0	17185	17860.9	42442.9	0	56404.1	109273	65221.1	88128.7	60438.6	66867.2	0	53951.2	36801	65497.4	49687	110347	0	40176.6	87484.5	35401.9	178924	17641	13052.6
711	571.296	63.1776	4.9305	2	1.06808	0	879957	268050	379864	557091	238154	132062	473915	315486	1.73885e+06	0	437278	53661.8	29640.1	861575	0	0	46322.4	40606	133372	0	66350.6	101461	313884	389038	0	349002	332428	125111	645801	540386	0	267957	157686	649969	266494	0	0	225236	350629	115080	0	167260	147691
712	703.678	84.4577	2.75448	3	1.02585	166434	381086	469237	316891	340885	185109	342677	197465	200590	421741	239779	421869	176833	214037	220968	341472	100685	245103	266718	230532	0	169379	306873	371118	516340	0	282704	299924	335831	493500	245504	284279	214607	517764	354184	374433	440886	908917	510158	131141	120274	138353	0	120280
713	740.67	93.7849	1.98563	3	1.20534	0	57448.8	106812	80892.9	74203.9	40556.8	62435	51484	96261.7	95590.6	39711.7	98315.3	21037.5	18472.2	94696.1	81143	48892.3	26218.1	29992.1	73867.3	0	9911.6	49254.9	58767.6	145632	0	0	40461.1	0	110833	108007	15817.9	0	24157.4	65529.6	34563.9	39462.9	59789.2	32502.6	55288	120308	490634	0	103871
715	467.731	95.9831	2.11665	2	1.00968	0	0	33809.1	19636.8	0	24229.6	44325.9	0	20056.3	33475.7	0	13138.3	11418.3	0	0	99750.6	0	7450.59	10579.9	50739.1	0	0	0	28109.6	0	0	0	0	0	0	0	0	0	0	0	0	0	0	0	0	0	105187	0	13491.7
716	706.832	76.0371	10.8355	4	1.13201	0	1.44167e+06	0	0	0	0	0	0	0	0	0	0	0	0	0	0	0	0	0	0	0	0	0	0	2.6491e+06	0	0	0	0	633937	0	0	0	0	0	0	0	0	0	0	0	0	0	991250
717	777.321	97.2839	2.38555	2	1.05476	2.13122e+06	2.89827e+06	202795	91890.1	518572	52794.5	271415	451318	166268	889419	1.96056e+06	274157	68855.7	97527.5	1.27769e+06	170578	81461.8	74750.5	140665	178999	0	29310.1	905210	172093	668717	0	1.94773e+06	0	1.24731e+06	447748	1.5369e+06	0	860066	622513	924389	0	1.88963e+06	434457	542003	0	510639	1.50476e+06	429998	147830
718	538.27	34.1838	2.91068	2	1.43109	0	0	0	0	0	0	0	0	83772.8	0	0	0	7924.01	5451.73	0	0	0	0	13089.5	0	0	4830.71	0	0	0	0	0	0	0	60052.4	0	0	0	60251.3	0	0	0	0	0	52865.8	65886.8	310451	0	62090
719	1177.25	115.418	4.8259	3	1.20839	0	634417	2.0539e+06	2.07652e+06	743998	1.28266e+06	1.0531e+06	2.35694e+06	1.81654e+06	587428	962238	1.47783e+06	463024	650126	692426	988641	336973	1.10875e+06	1.55695e+06	1.17059e+06	0	477842	1.38241e+06	673242	1.3663e+06	0	129293	0	0	1.79461e+06	1.23881e+06	1.49236e+06	1.40249e+06	1.66074e+06	1.24936e+06	257492	2.80829e+06	1.6398e+06	1.21543e+06	3.00535e+06	127188	0	644182	22310.8
720	885.044	87.9634	1.0351	5	1.60679	0	0	0	0	0	0	0	0	0	208699	0	0	20583.9	0	0	0	121714	68734.4	0	0	0	0	0	0	0	0	0	0	0	0	0	0	391321	0	0	0	0	0	0	0	347285	536372	398703	73449.9
721	515.29	84.8619	1.848	2	1.11659	17995.7	14991.9	30326.6	52742.5	49259	22960.6	21825.8	8937.65	57863.5	23259.7	1266.5	12841.6	1008.8	4014.28	41015	98278.9	382.016	0	20296.7	0	0	14955.8	3665.87	52974	3118.51	0	0	36394.7	0	52297.7	27292.4	0	12990.5	9390.42	18822.1	22957.3	0	21121.6	4037.14	6825.13	38789.9	223390	0	130985
722	782.92	88.9465	3.50222	2	1.0303	1.48436e+06	583409	116321	535803	1.05239e+06	352163	928170	267371	253642	479854	224871	522721	65248	250011	917192	519719	68701	135363	185058	109665	0	86099.7	266576	1.37113e+06	93769.9	0	607165	428866	207426	1.40403e+06	158112	153646	645477	1.35102e+06	1.08197e+06	1.33274e+06	472048	627789	320719	373458	172978	465675	151885	195930
723	587.314	34.6838	6.41645	2	1.15433	0	0	0	0	292495	49972.5	76624.7	61428.1	0	0	0	0	0	43951.3	0	0	0	29146.7	132345	69900.3	0	39740.5	0	169636	0	0	0	113384	0	165099	0	0	128815	41878.3	0	0	194873	114240	0	0	111197	227965	94624.5	139587
724	641.854	90.0371	2.92578	2	1.01456	986319	92741.2	303771	138483	1.14811e+06	205491	449872	225394	244266	372805	0	252187	34552.7	170600	269562	518789	0	0	117042	142176	0	47466.4	153349	543347	145820	19239.7	169710	174297	0	542477	193644	250316	397128	255992	344566	327232	96636.1	225013	86894.9	243300	0	121945	232450	134152
725	826.407	93.0414	2.78563	3	1.10929	0	0	109651	0	0	0	190450	0	105172	475828	191387	0	38867.1	0	0	0	257464	0	0	194759	0	0	118154	0	289193	0	0	0	133639	379090	514919	0	0	0	192920	217843	225749	0	0	0	455054	796420	447433	183895
726	465.766	21.5958	1.9793	2	1.57321	0	0	0	0	0	0	0	0	0	0	0	0	0	0	0	0	0	0	0	0	0	0	0	0	0	234522	0	0	0	0	0	0	0	0	0	0	0	0	0	0	91007.2	206612	81576.7	86322.1
727	558.788	59.8965	2.57808	2	1.15511	0	37694.5	0	0	36064.6	0	0	0	0	0	0	0	0	0	73929.9	0	0	0	0	9978.6	0	0	9163.89	28281.6	10336.2	0	0	0	0	0	158088	0	56428.7	0	0	29685.3	145737	0	23197.1	50920.3	69493.5	52225.5	334858	66405.9
728	684.849	62.0819	4.33082	2	1.00473	0	207871	152549	131725	868908	209734	404203	160922	344500	372556	0	0	41495.9	85076.1	564132	0	0	0	179905	163595	0	126799	100175	699278	179312	579879	365954	117299	202905	439677	415210	0	605661	296840	613775	430834	379031	457821	183243	296576	202859	0	229323	306115
730	609.973	123.114	11.6504	3	1.13904	0	0	400169	148764	213100	0	278480	1.48824e+06	0	488020	317978	168269	64609.1	218099	973043	224901	16995.2	73788.5	163405	88570.3	0	65008.3	0	603287	458133	0	377600	0	252720	458615	348843	174367	851581	372807	1.1139e+06	495131	0	111000	204578	1.23305e+06	397031	304008	449507	466615
731	793.316	109.515	10.7775	2	1.07396	3.98933e+06	3.66031e+06	966803	452805	630155	269682	2.28404e+06	282777	458808	2.89609e+06	1.70402e+06	654121	184505	102760	1.61095e+06	823998	257649	99019.9	295420	974243	1.72155e+06	70361.6	241790	419054	1.0889e+06	0	3.71385e+06	277015	2.09723e+06	1.03558e+06	3.71347e+06	121942	328971	196858	1.69037e+06	2.13042e+06	518849	652383	285480	328163	25760	196872	0	152196
732	909.42	100.611	3.71132	2	1.1251	0	0	0	0	0	0	0	0	0	0	0	0	0	0	0	0	0	0	0	0	0	0	0	0	0	0	0	0	0	0	534300	0	0	0	0	0	0	0	0	0	0	0	0	0
733	604.814	72.0171	5.00547	2	1.20289	1.33173e+06	1.30731e+06	306874	237680	516538	0	681730	202280	322621	1.24134e+06	1.66248e+06	187095	121955	50777.1	1.22662e+06	608447	0	109373	197645	399539	0	35770.6	107189	621529	35955.4	0	2.73011e+06	106960	3.97843e+06	0	2.2531e+06	9844.11	349085	203942	1.00202e+06	1.42893e+06	351616	736433	316848	0	64069.3	257904	72998.3	148373
734	1658.82	87.9145	1.47653	4	1.61995	0	0	0	0	0	0	0	1.02512e+06	0	0	0	0	0	0	0	0	0	318692	0	0	0	0	0	0	0	0	0	0	0	0	0	0	0	0	0	0	0	0	0	0	0	0	0	0
735	1066.54	116.02	7.39168	3	1.34649	0	474297	2.0281e+06	2.04835e+06	639707	1.27535e+06	913566	2.25119e+06	2.1236e+06	369140	705346	1.52813e+06	534349	558215	532496	850861	292178	1.09613e+06	1.35703e+06	1.09294e+06	0	540091	1.603e+06	502107	1.42569e+06	0	108909	0	832875	1.43854e+06	0	1.1476e+06	1.24056e+06	1.44771e+06	980128	138761	0	1.55532e+06	1.47162e+06	3.16134e+06	178107	0	799317	36780.5
736	540.014	82.9254	3.15155	4	1.00302	0	75982.7	235360	117747	69800.8	104018	189889	26060.8	165648	252163	64437.6	175117	72775.4	28488.9	92135.7	216293	114665	39139.6	156109	166231	99664.4	25285.4	48872.8	126064	159747	0	0	90115	84809.8	271895	136254	24396	27150.5	32375.5	121172	70967.4	96714.6	141419	24757.1	48440.5	57231.7	127985	0	73765.3
737	608.313	29.1108	8.08127	2	2.9394	0	0	0	0	0	0	0	0	0	0	0	0	0	0	0	0	0	0	0	0	0	0	0	0	0	0	0	0	0	0	0	0	0	0	0	0	0	0	0	0	4973.27	0	0	0
738	649.849	82.5016	2.1527	2	1.0335	554569	573116	0	462601	1.64883e+06	28609.7	0	0	0	0	0	0	0	0	0	675753	26989	0	280641	86190.7	991284	0	145186	0	308365	287450	0	0	0	0	0	0	0	853462	0	0	0	0	0	0	0	0	0	40832.1
739	794.66	118.474	6.4918	4	1.12458	43642	123251	788455	947196	279879	840890	153390	728776	847754	0	317400	806921	400326	321714	288653	536272	377168	353671	750529	602486	0	437852	907125	188258	0	0	13144.3	0	386736	273168	0	397171	402621	793172	258192	20446.4	0	597613	808336	1.25165e+06	93809.6	0	784910	25935.4
740	404.204	43.5	3.351	2	1.62889	0	3.43298e+06	0	0	0	27701.6	0	12931.4	10508.1	30464.9	0	0	9772.88	0	0	0	0	0	0	0	0	0	0	0	0	0	0	9392.66	0	0	0	0	0	0	0	0	27863.2	0	0	0	12616.1	69923.8	6303.76	3955.86
741	935.498	83.4867	2.47057	2	1.25808	676594	363998	1.18926e+06	539493	1.90462e+06	967122	1.12818e+06	417793	380734	461197	183324	488425	153417	188675	548482	2.32018e+06	28740.1	340106	222383	212546	397921	119353	159494	1.46891e+06	187485	0	442394	510573	84694.4	499218	685904	350787	552343	334141	1.32225e+06	271949	293088	304516	202557	347031	109543	315491	0	260041
742	761.398	68.1183	6.54167	2	1.02988	1.20418e+06	356545	538625	0	1.72365e+06	405226	628271	373007	446140	853491	0	0	134906	0	579648	1.1818e+06	0	218584	394707	142302	0	161362	114220	1.07195e+06	0	0	0	297086	1.00748e+06	0	0	0	157364	0	924036	668201	0	0	0	225117	158696	326338	0	197911
743	518.605	102.363	2.41825	3	1.00259	16189.5	36098.5	454630	167722	168624	205065	123512	184873	201125	52756.2	11676.3	144761	40683.6	54929.1	79779.3	309591	15700.7	83337.6	96363.6	111081	0	47450.5	69551.1	164435	173227	0	69616.8	127773	18518.4	355247	39197.9	66228.4	27733.3	75144.3	201302	96545.9	28241.6	140590	81717.4	184495	75668.9	180662	0	124407
746	631.35	56.265	2.25502	2	1.15978	0	211277	192125	0	401925	200566	164306	93989.8	0	624185	181620	460673	23418.8	101674	386842	0	0	37109.3	34782.2	46225.9	0	20241.1	34072.1	0	0	397178	0	243089	0	215940	123872	0	74407.9	110056	298367	445007	123337	0	0	0	0	0	0	0
747	421.206	21.3711	2.41463	2	1.35085	0	0	0	0	0	0	0	0	0	0	0	0	0	0	0	0	0	0	0	0	0	0	0	0	0	243413	0	0	0	0	0	0	0	0	0	0	0	0	0	0	242987	236893	75992.9	88096.4
748	928.784	65.6374	12.3879	3	1.03928	0	1.534e+06	2.94064e+06	2.06524e+06	2.26326e+06	555481	786666	1.44992e+06	1.58245e+06	1.54796e+06	994094	1.69308e+06	326907	567989	0	2.91141e+06	0	783535	353372	912144	0	338284	718185	1.77824e+06	1.29189e+06	0	1.04697e+06	613989	734036	2.37042e+06	2.00769e+06	0	860330	1.20952e+06	2.85138e+06	1.57466e+06	1.12558e+06	0	615604	1.21819e+06	36962.8	76439.5	195707	103047
750	745.855	103.497	5.6074	2	1.02926	59067.5	111450	532727	251395	95099.7	153313	153550	158693	141861	178404	138068	209323	155575	74105	204334	316919	26076.6	73295.4	237508	208852	0	64958.3	121278	321695	142098	0	132457	163272	201411	269947	88067.3	154099	281806	189603	169232	227857	312113	1.12997e+06	238590	238556	199096	349846	119906	377244
751	408.739	64.7886	3.62798	2	1.05624	0	0	0	0	0	7534.75	14573.8	0	11440.2	15537.1	0	4476.59	0	2823.97	98714.4	0	0	2780.37	0	12758.6	0	3211.52	0	50604.3	0	0	0	9289.06	0	12292.8	0	0	0	0	0	170334	0	0	0	0	29570.1	139047	0	121081
752	776.812	90.1428	4.25847	2	1.61621	644940	406998	54782.1	0	0	0	32998.3	0	0	206327	410422	90294.7	14577.6	35281.8	691295	0	31215	0	0	23320.4	0	5192.54	234918	61079.1	402231	0	867167	35802.9	527203	167810	1.65565e+06	63813.2	971168	187396	709240	299587	2.78792e+06	130383	397180	423793	146907	445625	534102	70990.4
753	679.37	114.238	4.3288	5	1.10473	0	0	982314	1.12952e+06	160271	1.29377e+06	0	86917.1	920666	0	0	869956	450481	293201	0	557655	460688	481576	1.05058e+06	629144	0	393465	413018	126377	615446	0	0	1.1347e+06	40683.4	159849	0	382469	90558.1	245190	0	0	530970	642176	233510	296140	0	0	0	0
756	837.908	86.6925	2.3282	4	1.56801	0	0	1.26507e+06	1.26619e+06	0	1.24268e+06	0	1.22923e+06	1.41854e+06	0	0	1.03558e+06	588622	529323	0	281022	423905	678897	274552	0	0	369709	926651	0	1.03804e+06	0	0	897451	0	0	0	398770	42390.7	531721	0	0	411928	542339	508633	0	0	0	0	328751
757	541.94	93.6388	2.2789	3	1.1249	261285	469800	85383.9	16352.9	59024.7	0	77429.8	212139	35832	413783	208618	136778	8722	27168.4	279690	37578.3	84894.1	8795.91	28352	27995.6	9399.06	9613.65	239994	46168.9	394077	0	183102	20076.9	158452	213732	216282	18652.1	26197.3	58584.2	424791	141755	339193	35637.4	190019	132382	225314	571813	0	106439
759	734.829	125.179	4.32932	2	1.1473	0	0	177173	0	578435	0	0	0	0	0	0	0	0	0	0	0	0	0	0	0	0	0	0	0	0	0	654481	0	0	0	0	0	0	0	0	0	0	0	739590	0	528126	416360	928543	348366
760	718.358	102.363	1.66983	2	1.04099	185647	380649	0	0	59619.6	0	42598.1	0	30679.6	128800	309056	28286.7	5597.21	8354.09	230281	0	70965.8	7298.52	26054.5	42877.9	0	0	126455	20694.5	160886	14190.6	277522	0	399930	80817.5	551753	28795.5	49816.9	97902.6	162860	112716	111378	64559.9	149748	57185.4	508784	854805	446239	104092
761	1038.21	125.789	18.2008	3	1.0036	0	0	0	0	0	0	0	0	0	0	0	2.48398e+06	0	0	0	0	0	0	0	0	0	0	0	0	0	0	0	0	0	0	0	0	0	0	0	0	0	0	0	0	0	0	0	0
762	955.96	132.537	14.3987	2	1.22066	0	0	1.18227e+06	0	315848	720148	0	162436	742162	0	127875	565956	0	0	205361	782637	0	200181	759039	981694	0	221709	0	550307	525522	0	156528	0	0	815782	282898	0	206344	260614	0	0	0	518288	0	0	460804	257321	0	554255
763	446.766	57.4524	8.2597	2	1.04015	0	0	326026	0	312798	143297	215379	156453	146870	538848	64387.3	100471	0	51284.2	130275	0	0	53853.8	69228.7	71878.1	0	19056.2	95709.2	0	0	242629	116095	153726	60838	192643	445013	0	96940.4	47132.1	309561	303648	0	105204	33803.3	232739	63370	171144	70553	115766
764	583.646	126.381	3.20975	3	1.11387	0	0	241215	226470	52523.5	150270	109480	12531.2	0	0	6691	175060	101763	0	26742.9	226065	115280	73586.5	159646	299895	0	41458.5	0	102806	101154	0	0	0	0	97029.7	17447.8	61008.6	15701.6	0	61379	0	0	391790	0	27093.1	116788	103107	0	141816
765	633.625	68.213	2.63895	3	1.13532	0	72459.2	116459	64009	106009	0	0	39226.5	0	176868	0	66617.2	26575.5	22787.3	0	0	0	0	45315.1	0	0	0	20287.6	146568	0	0	0	44694.8	0	149069	39515.4	0	57606.1	0	0	123783	0	0	0	97069	229941	283227	293825	293143
766	671.864	69.5795	3.02622	2	1.06874	0	0	0	0	0	0	0	0	0	0	0	0	0	0	0	0	0	0	0	0	0	0	0	876430	0	113975	304495	0	0	0	805275	0	0	0	0	0	0	0	0	0	0	0	0	0
767	1168.05	111.737	2.73052	2	1.18956	0	443466	144859	106233	0	56909.7	221984	123139	155424	473970	121405	139499	39757.9	19428.9	563147	0	197165	0	74010.8	285206	0	0	156120	52365.9	276975	0	0	0	94723.7	191375	1.09902e+06	30596.6	65111.3	40655	203145	317533	261242	148583	31315.2	88094.7	777616	375656	0	275708
768	710.579	77.8817	9.86865	4	1.01091	0	1.70562e+06	2.58039e+06	1.66354e+06	1.397e+06	1.0336e+06	0	1.32891e+06	1.99968e+06	0	2.82343e+06	1.97621e+06	878395	357367	1.17476e+06	801212	0	476947	1.46853e+06	0	0	290162	973143	0	2.49209e+06	0	251498	989069	3.04631e+06	818564	3.5169e+06	484947	0	1.00628e+06	1.35338e+06	207418	4.02738e+06	2.37155e+06	1.16386e+06	1.94446e+06	0	0	0	0
770	713.99	44.5828	4.112	3	1.23776	0	0	0	0	0	0	0	0	0	0	0	0	0	0	0	0	0	0	0	0	0	0	0	0	0	0	0	0	0	0	383479	0	0	0	0	0	0	0	0	2.30677e+06	0	0	0	0
771	655.021	110.829	14.8803	3	1.30524	1.29605e+06	0	1.78847e+06	2.37196e+06	1.44752e+06	1.02412e+06	1.15182e+06	1.39022e+06	911771	661210	0	695574	0	0	3.21844e+06	2.5456e+06	67887	764148	530748	683834	0	104373	199284	2.93508e+06	221487	0	245240	1.21109e+06	0	1.3227e+06	1.54483e+06	1.69248e+06	1.95077e+06	717916	2.21535e+06	1.78583e+06	798674	1.00783e+06	83332.2	752006	193394	245503	231593	505057
772	644.835	63.3677	2.522	2	1.05233	0	309646	0	0	877321	263662	351053	208326	498561	426121	0	304248	39016.3	115467	430204	425085	0	82465.1	0	217312	0	57814.2	112269	471091	214966	493431	587459	184772	173490	633517	419050	0	209886	200648	677425	170167	100899	0	0	0	199377	0	0	386564
773	1098.58	123.734	9.41293	3	1.43896	0	0	1.50878e+06	562358	426274	2.12006e+06	534087	778300	0	927369	403590	2.88753e+06	99343.7	1.13988e+06	1.02683e+06	99237.7	189253	334318	116724	279746	0	209536	0	1.17065e+06	262956	0	414368	0	0	597865	298832	736753	452427	1.70726e+06	480786	176456	0	489820	1.11987e+06	6.96149e+06	234502	53842.2	0	50312.7
774	726.86	87.6824	7.07932	2	1.25149	524123	1.37821e+06	48442	13088.6	0	0	0	76643.5	128631	305639	0	43844.4	8124.66	9941	395537	0	463598	7472.83	36412.7	76482.7	1.71504e+06	0	138525	0	123935	0	285816	0	376415	181326	1.20614e+06	0	70488.2	111145	217970	187206	122693	44011.2	115983	68331.8	560012	1.57533e+06	175575	120546
775	945.018	118.775	5.57963	2	1.0765	215016	0	122562	133616	80577.7	0	70552	424473	181589	0	377975	129791	22942.9	62052.3	788138	70462.4	61907.7	60691.1	73516.8	54886.7	0	41792.7	222541	164260	354862	0	189824	0	388610	278433	799498	135917	346118	263942	385481	344859	0	102298	237991	433768	782282	794407	674816	298659
776	433.243	54.6303	1.52165	2	1.16017	0	0	0	0	0	0	40607.7	0	0	0	0	69162.6	0	2205.9	0	0	0	2625.02	0	0	0	0	0	0	0	0	0	0	0	0	0	0	0	3993.93	0	0	0	0	0	0	85066.5	114693	62592.9	128533
777	763.856	105.847	4.44347	2	1.13394	378768	483865	262363	110127	133866	73236.4	363048	93634.3	113927	805162	597375	134563	76681.8	22720.9	335213	212235	65661.5	39454.2	81526.6	166851	0	17112.3	64340.8	159559	194815	0	407564	40450.5	462010	307518	673975	34898.1	237319	78216	230169	614886	229235	318174	188314	97453.5	114461	471127	106243	149201
778	687.836	60.8312	3.30437	2	1.08697	0	268891	106035	38813.4	73665.7	33220.9	148704	67793.7	85115.6	0	0	0	23541.7	0	244696	0	0	0	46989.1	0	0	11700.2	54431.7	90673.1	135201	132682	214008	26297.9	128420	0	392599	0	0	43752.9	214885	238231	0	0	0	68189	202944	600852	144656	64921.3
779	806.348	41.7238	5.68857	2	1.39534	0	0	49195.2	0	0	0	0	0	45493.7	44689.1	0	0	0	12795.3	0	0	0	0	33605.1	0	0	0	110141	0	0	0	0	0	0	0	0	0	0	19881.1	25475.2	27035.8	21513.1	0	0	0	0	0	181978	466705
780	1404.15	77.5673	2.59293	2	1.42234	0	0	780649	515770	0	487428	0	1.44485e+06	992040	0	227314	802441	175711	320205	0	0	0	722543	0	0	0	0	1.41914e+06	0	976233	0	0	250193	0	0	0	657857	0	376296	0	0	0	670877	449515	360102	0	0	0	0
781	627.627	51.8984	4.17678	3	1.16052	336416	407484	621022	0	1.62227e+06	237609	415390	460319	359050	990330	713567	181487	136467	0	0	0	0	73114.7	267773	0	64577.6	119796	212377	0	0	708156	830201	259221	643939	851017	541257	0	0	0	1.48825e+06	1.10638e+06	607558	0	0	341044	159765	319710	112594	286177
783	777.882	83.0262	2.42822	2	1.19083	133800	312064	51575.8	0	0	52318.7	161631	0	0	329573	194259	0	0	0	241431	0	71333.9	0	24753.7	87001.8	431865	0	0	70144.3	0	0	0	0	0	0	283075	0	0	0	118885	212611	107917	0	0	0	0	449432	0	0
784	586.331	93.7298	5.06533	2	1.06907	250390	0	153234	128053	229691	76900.8	143440	73143.8	91522	158695	0	113788	30626.8	33770.1	145508	285230	0	0	63424.9	64631	0	0	30081.8	253381	103702	0	0	94987.1	0	191435	0	79918.3	101088	63171.6	234087	165962	136728	121268	97218.9	82056.8	62362	133249	0	94652.9
785	763.382	86.0722	6.1085	2	1.08567	0	0	0	0	0	0	0	0	294064	0	0	317547	0	0	0	0	0	0	0	263355	0	0	0	0	0	0	0	0	0	0	0	0	0	192357	0	0	0	0	0	0	0	0	0	0
786	450.246	49.5307	13.4243	2	1.00779	0	0	177586	0	0	119793	0	68605.1	0	158177	0	0	32825.4	34101.7	0	0	0	60605	0	0	0	17376.5	45074.5	183658	0	0	0	0	0	293598	415252	0	283107	108960	0	0	0	0	54376.2	233020	45666.4	80336.7	60099.3	132789
787	473.764	10.1991	4.77918	2	1.40594	0	0	0	0	0	0	0	0	0	0	0	14264.7	0	0	0	0	0	0	0	0	0	0	0	0	0	267503	19610	0	23116.9	0	0	0	17426	7512.89	19463.3	0	0	0	0	0	53558.6	84617.5	28972	42325.5
788	439.7	25.5319	15.1641	2	1.0177	0	848135	0	0	0	303366	0	187045	0	1.05466e+06	125873	0	0	0	0	0	0	0	390682	0	0	0	0	0	0	539553	705807	694786	0	0	926601	0	341087	174051	1.17014e+06	1.09443e+06	0	0	88546.2	335242	110106	163760	13368.2	55591.7
789	725.015	77.0033	6.33743	3	1.27638	268876	858197	0	65530.2	70642.2	0	89580	371563	168761	637608	320644	145289	15818.8	0	1.05122e+06	0	13890.9	9766.35	55196.6	88882.7	0	10147.9	243902	82702.4	258454	0	122928	0	275888	223866	1.02744e+06	37476.1	285762	186987	459057	249439	716680	130068	108205	327787	319252	353621	894394	217187
791	442.241	6.10718	9.52937	2	1.07527	0	0	668963	0	2.29557e+06	0	0	0	0	624707	0	0	0	164515	1.94237e+06	211129	0	0	0	0	0	0	0	1.00046e+06	479514	0	0	0	0	0	0	0	0	0	0	0	0	551186	364440	0	0	0	0	0
792	894.927	91.237	3.24177	2	1.01467	344827	255506	0	0	345614	107091	89001.3	0	144281	124910	115988	189199	24560.7	44410.8	639303	167328	15181.1	55540	125109	98087.6	0	0	92313.8	304030	178945	0	253035	155010	240600	359782	497354	144239	447924	391364	499514	307245	337338	135717	455367	0	228402	223983	444798	229425
793	437.753	46.7527	4.30703	2	1.20518	0	1.09092e+06	0	0	0	714910	0	76824.2	72051.5	226566	0	0	53540.3	0	0	0	0	26397.7	63656.3	0	0	0	0	0	0	0	0	52086	0	0	0	0	0	31200.6	0	326020	106475	0	0	93731.6	0	0	0	0
794	909.957	51.6812	5.75997	2	1.0256	0	126468	311364	61578.7	606395	73564.6	0	159257	197306	0	0	111974	0	43245.4	0	111173	0	92219.1	36862.6	0	0	48228.9	34603.3	475021	0	252358	0	85959.4	0	168747	0	0	0	113103	307922	0	0	20151.2	65390.2	81487.2	1.21048e+06	2.00957e+06	387803	1.634e+06
796	524.775	65.9027	4.875	2	1.47145	0	98288.3	0	0	0	0	0	0	0	32600.4	0	0	0	5506.04	28304	0	0	0	0	18177	0	0	0	0	0	0	0	0	0	0	706450	0	63736.6	0	22517.6	0	102750	0	0	0	621471	172151	536033	42486.7
799	914.136	96.8717	4.45002	3	1.06772	75113	246289	1.29425e+06	1.39529e+06	872974	792906	598608	1.03528e+06	978142	334920	437738	797642	198091	347376	516014	1.03908e+06	135430	619256	399972	634002	0	217052	653526	559913	848566	0	74381.7	647023	336578	1.10921e+06	508325	711128	536670	741019	1.17399e+06	140737	1.29967e+06	769825	611991	901082	278831	194919	220626	140938
800	1190.11	120.972	3.0909	2	1.10685	0	0	575073	837237	751066	952483	534025	953171	0	284653	172416	0	0	308414	766884	938380	0	448702	466872	0	0	472424	352436	1.3574e+06	0	0	0	0	221781	858646	0	843216	1.48084e+06	908371	732395	600001	0	2.42175e+06	468347	678619	377531	11336.4	1.11482e+06	301848
801	729.336	119.547	8.72237	2	6.92452	805748	2.32143e+06	0	0	112121	0	0	0	0	101453	0	0	0	0	0	0	0	0	0	0	0	0	0	0	0	0	0	0	0	0	0	0	2.27477e+06	0	0	0	0	0	0	0	0	0	0	0
802	533.758	108.327	4.6853	2	1.23439	102103	36968.9	13126.5	0	114964	33584	57483.4	14817.2	21972	65578.5	0	8832.12	0	5399.47	39926.5	18991	0	0	13955.6	25572.2	0	5935.67	9862	43705.8	19532.8	0	61002.4	5455.26	0	37262.6	17146	0	39425.9	14490.5	48212	37569.1	0	53062.6	0	23425.8	74870.2	118967	81728.3	120041
803	831.463	87.4591	1.28108	2	1.05827	304465	25583.4	378641	249502	311372	140914	0	219859	142767	258792	0	236999	102388	140015	358790	551490	21994.6	90165.5	245978	62853.6	0	210593	72863.4	402574	126077	0	187226	253323	223690	375051	166793	208008	617760	188308	243543	222403	426397	143378	171992	405028	89303	248122	47445.3	94155.7
804	461.279	20.6703	2.41237	2	1.16746	0	0	0	0	0	0	0	0	0	0	0	0	0	0	0	0	0	0	0	0	0	0	0	0	0	156134	0	0	0	0	0	0	0	0	0	0	0	0	0	0	96010.2	409905	69429.8	27958.9
805	571.941	91.1304	2.12463	3	1.01444	112272	178967	140462	45944.1	65358.3	46086.9	144439	60642.1	63621.4	280178	58433.3	93759.3	24731.3	17338	101319	164151	78088	17481.3	54535.5	73616.5	0	0	69912.9	0	150662	0	51530.2	0	49087.3	141256	98002.2	14784.5	0	0	139648	100830	99192.3	0	67449.3	59455.9	137145	391039	0	61091.9
806	984.506	110.775	6.77848	2	1.22445	5.67326e+06	2.2887e+06	2.58995e+06	1.85049e+06	0	811054	2.80631e+06	893473	1.52056e+06	3.91447e+06	6.94104e+06	0	1.46542e+06	325020	7.1656e+06	3.51195e+06	160798	518693	1.64045e+06	1.3695e+06	0	0	480117	0	2.42223e+06	0	5.93854e+06	0	5.86119e+06	3.16793e+06	3.40103e+06	1.08774e+06	0	0	4.6847e+06	7.14117e+06	4.13569e+06	4.40936e+06	2.99163e+06	1.17916e+06	250946	451262	236973	826915
807	691.883	82.3434	3.05345	2	1.24561	434086	452012	104697	265091	342602	129262	185911	182698	157033	307561	72582.2	94144.4	36390	43291.5	809073	248213	10531.8	121569	66632.2	165956	85656.6	8738.38	23907.3	379322	49782.6	0	116209	143778	33323.6	237558	413351	213063	315499	136873	462224	519330	115338	206987	43045.7	74416.9	36590	121836	40516.2	113618
808	514.753	75.3926	2.85645	2	1.09142	228225	316726	74453.7	38036.2	42077.8	18377.2	158968	37786.1	53787.9	293271	140886	38729.8	15768.3	7038.32	182630	92087.7	0	17340.8	22345.7	130191	0	1886.95	27523.1	34446.6	0	0	420346	10146	159481	76233.6	613311	12668.6	44693.6	27252.5	137607	239156	37930.2	149173	0	21820.6	58270.8	368540	53144.1	48601
810	415.729	69.1	3.25545	2	1.18545	33352.2	144842	427130	518175	81396.6	483745	150439	128104	753015	34877.4	0	49797.1	16768.5	40553.6	935056	405441	3943.13	205964	12311.9	114995	0	20818.3	19494.8	269175	0	0	270452	121801	67720.2	222597	66855	0	46601	54335.5	162178	360592	0	0	141487	55571.2	0	1425.83	0	0
811	893.422	136.948	4.26032	2	1.67568	0	0	1.87946e+06	0	2.00705e+06	69663.3	0	0	0	0	1.53207e+06	0	0	0	4.1692e+06	2.57987e+06	0	0	0	177680	0	0	0	0	1.36439e+06	0	1.83135e+06	0	90497.1	2.53484e+06	2.6934e+06	0	2.02539e+06	0	0	2.56065e+06	247502	2.0898e+06	0	0	0	0	0	173195
812	733.879	109.193	3.28427	4	1.03364	0	0	879506	600237	346591	400535	0	374454	551288	0	632303	549191	188495	154204	909688	761121	228760	143723	330574	553964	0	91863.5	315345	455519	808955	0	0	312814	553052	877077	0	0	642282	261790	737201	0	958278	672670	238283	355684	190706	0	185054	100841
813	615.836	64.5564	2.89583	2	1.09339	0	221454	0	0	0	0	192107	0	0	220514	0	128307	0	35989.4	353152	0	0	0	0	79587.1	0	36043.4	81800.8	242309	211668	0	0	116576	123727	226035	191555	0	0	0	369108	223068	280190	0	97259.5	0	0	0	0	0
815	852.957	114.461	16.2952	4	1.09803	0	0	3.28137e+06	2.68744e+06	1.37585e+06	1.16982e+06	647617	0	2.18036e+06	981775	0	2.48425e+06	812042	1.07254e+06	0	2.27611e+06	1.06515e+06	643783	1.56038e+06	2.93157e+06	0	469934	0	901299	4.31933e+06	0	0	1.88586e+06	0	1.84592e+06	0	0	0	0	0	0	0	1.67437e+06	0	0	475051	0	0	0
817	566.759	87.9728	3.13317	4	1.23757	235166	0	246560	190652	183370	107835	360305	0	178809	0	127662	0	0	43102.6	395889	308234	0	0	0	220177	0	25158.3	0	179048	280594	0	0	0	0	0	0	0	352072	0	325048	324273	0	0	120789	0	0	0	0	0
818	624.002	83.4867	3.01388	3	1.22568	543961	322671	744765	275478	1.03582e+06	476425	802144	237721	262883	371602	104565	366540	105421	104567	338038	1.23936e+06	13354.9	138553	156813	178523	360021	84014.9	111360	775177	127706	0	309112	288963	67159.7	374225	315864	127635	316305	204971	773463	175046	206153	177472	125030	269056	70153.4	193005	79973.9	104520
819	532.251	117.04	4.88398	2	1.06813	791796	423603	82461.3	144544	360673	108096	209752	44716	78065.2	0	35957.7	454825	21461.2	26955.4	967335	304304	26186.7	16367.2	34384.3	147499	0	18447.4	43476.1	247943	52419.4	0	307163	0	0	137952	177401	29707.6	95238.1	41916.6	180456	355021	0	0	0	0	83769	316909	151225	105611
821	494.759	53.2312	3.22103	2	1.00989	0	0	0	0	0	0	0	0	0	0	0	52768.3	0	46924.3	0	0	0	0	80828.8	0	0	0	0	0	0	0	0	0	0	0	0	0	0	43645.1	0	0	0	0	0	0	48184.9	195799	0	108573
822	871.389	29.7845	2.3464	2	1.31398	0	440365	70146.8	0	221538	10230.6	0	587925	39596.6	271483	0	45693.1	11894.9	0	0	0	0	28330.3	41717.5	0	0	17722.3	0	168146	0	700662	342395	83336.7	85524.2	263601	598642	0	384554	0	1.04804e+06	635197	0	5313.16	103677	269985	198787	178463	247991	238794
823	682.569	109.904	7.7337	5	1.14997	0	85401.5	442232	317911	155606	135101	0	1.93789e+06	283987	85332.8	397037	594209	96691.1	433561	535630	105845	194596	173691	192588	107701	0	113011	1.52065e+06	0	1.32713e+06	0	0	415916	513657	637135	0	340926	1.12177e+06	1.15118e+06	303926	0	3.92589e+06	256782	999016	1.63808e+06	213793	0	1.25879e+06	42944.6
824	953.159	114.071	2.55815	3	1.25045	0	161155	170048	0	0	49137.9	123840	169464	79817.3	85528.2	0	0	0	14242.2	94912.6	92758.1	101147	77549.6	0	132518	0	0	0	0	0	0	0	0	0	81238.5	482626	66762.4	0	17732.3	161583	97720.1	0	60530	0	0	72459.6	355953	0	93733
825	868.057	69.9416	7.49788	3	1.02997	699152	671361	737953	476569	837676	390612	571965	548703	793281	564427	449999	575716	124020	111602	559756	610545	91470.1	182069	253646	529932	0	105701	310131	291840	0	0	785749	283535	0	1.04434e+06	1.01957e+06	0	370834	425232	1.0022e+06	684570	530725	0	402256	0	28659.7	0	65480.8	37656.6
826	641.852	86.6317	3.42753	2	1.17486	1.22254e+06	209868	226000	210564	1.1406e+06	252000	770208	190441	324486	183685	115590	209275	0	134520	500228	483736	45097.1	84692.5	144433	270263	121170	58984.8	127428	562652	232345	0	452190	243195	179801	436860	277897	195319	409439	299234	646741	531295	107372	266143	83945.2	213432	283016	624799	164401	271109
827	504.296	60.8312	3.1625	2	1.11825	0	223974	635366	0	459795	192022	0	321449	270066	431733	0	234975	73576.5	0	191249	0	0	80995.9	163751	139878	0	61235	100792	1.02891e+06	148391	412657	0	0	56543.7	306644	263655	0	516813	304676	0	268417	0	168068	0	310555	60017	151041	84068.8	62748.8
828	755.34	88.0044	5.54027	3	1.46099	530848	1.67253e+06	379216	282072	331890	145873	615833	220809	230061	0	166542	323304	36713.4	63157.6	1.28154e+06	0	238131	89645.7	0	588040	0	19663.5	226959	327773	395848	0	193333	0	136630	0	1.20351e+06	0	0	0	886894	428285	0	89081.7	184749	74894.9	0	0	0	0
830	963.956	123.483	8.90062	2	1.07128	0	0	188867	76197.3	125900	0	133737	505181	0	789922	677926	201265	24120.1	107969	1.19269e+06	63400.4	116406	31135.4	53985.7	63764.9	0	36468.3	0	133852	570448	0	435596	0	506872	322739	1.42276e+06	110811	516953	259994	673670	483778	0	128422	250446	411315	1.19425e+06	1.62783e+06	1.3746e+06	609550
831	478.203	14.5963	3.17102	2	1.54506	0	0	0	0	0	0	0	0	0	0	0	0	0	0	0	0	0	0	0	0	0	0	0	0	0	159235	0	0	0	0	0	0	0	0	0	0	0	0	0	0	7831.12	0	48501.7	52886.7
832	560.81	50.8607	3.41745	2	1.41635	0	359438	406717	0	0	0	279129	0	465275	214592	68206.4	594852	30860.1	44370.4	0	0	0	67028.5	0	0	0	39371	0	1.30706e+06	0	0	345505	306589	118480	364617	388050	0	1.2983e+06	301330	656422	213298	113934	0	0	0	74155.1	114475	76288.7	295600
833	414.714	19.4812	18.361	2	1.13338	0	1.53518e+06	743826	0	1.68957e+06	562125	1.16231e+06	466150	755546	972487	0	537986	186570	196731	1.69118e+06	0	0	242914	737200	0	0	0	0	1.15688e+06	0	0	0	851830	181007	1.34312e+06	0	0	0	448938	0	1.42307e+06	826524	0	254190	569365	0	0	0	0
834	757.696	83.6461	2.93	3	1.05088	174915	222923	865875	557484	331752	400792	343677	186500	255769	635987	233698	559235	91425	155071	330646	615937	30325.7	89274.7	259434	120532	336568	141642	112490	703571	287867	0	365660	357020	230876	511147	237824	0	500155	280156	395415	508189	441674	214379	265002	465314	115465	149009	0	176878
835	653.603	87.6267	2.43122	4	1.12139	0	189922	136159	169823	364953	0	0	382289	155994	374898	218661	365250	0	93737.7	860742	0	100023	59812	0	0	0	36141.6	244705	173410	416545	0	0	222022	195577	391460	288340	129111	395378	255429	441040	146667	747276	0	217702	340637	604952	183165	534984	243471
836	797.132	130.837	6.59588	7	2.34141	0	0	0	543754	0	683854	0	2.44168e+06	0	0	0	1.13616e+06	0	0	0	0	721325	0	898417	802929	0	575490	0	0	1.04691e+06	0	0	0	0	0	0	566920	0	4.43993e+06	0	0	0	0	7.41201e+06	8.0475e+06	0	0	511701	0
837	642.34	42.7736	3.0065	2	1.05268	0	171882	44869.3	0	57549.5	22029	52472.4	0	88596.2	232311	110201	35768.5	18146.8	8382.67	0	0	0	8488.82	20392.9	0	0	4708.29	0	33432.6	0	65401	73384.4	22186.3	40472.4	69415.4	264016	0	25725.8	13847.5	61431.9	94713.8	0	0	10687.6	57120	55667.4	486860	55251.4	20462
838	611.784	57.3963	5.15645	2	1.21803	0	0	0	0	0	0	0	0	0	0	0	0	0	0	0	0	0	0	0	0	0	0	0	0	0	0	0	0	0	0	0	0	0	0	0	0	0	0	0	0	228601	506322	255583	283242
839	503.308	76.7042	2.05183	2	1.0475	248247	138864	342083	205942	209838	163242	207893	165869	146737	116747	0	128071	53455.4	46959.6	74740.8	0	0	49254	127229	136387	0	26375	56917.4	244755	0	0	95277.5	88860.9	45264	97164.7	0	98387.4	136477	66320.1	252534	130715	85652.4	91603.6	0	0	49704.2	97715.2	70194.1	74132.9
840	561.295	54.8443	3.73483	2	1.09208	0	0	0	0	1.31532e+06	810109	0	319214	671731	0	0	445189	95653.3	0	0	0	0	201860	0	0	0	0	0	0	0	0	723029	343011	175202	0	0	0	0	0	0	0	0	0	0	0	0	548494	0	0
841	586.055	73.5684	1.50848	4	1.00538	0	0	0	18162.2	0	0	0	0	43256.5	0	0	0	13313.1	4363.18	0	0	0	0	39618.1	31521.8	0	9175.38	12132.6	0	0	0	0	0	0	0	0	0	0	9219.03	0	0	0	26667.3	0	0	80755.2	63719	0	65535.8
843	638.788	83.3335	2.14417	2	1.05646	262410	109191	183208	119532	256026	59176.3	136081	93826.7	100866	176145	66462.5	81489.4	20160.1	40140.1	149116	246310	0	39104.5	94514.5	106144	543574	19657.7	43245.9	203481	90990	0	134348	88177.5	68963.9	169061	98215.9	83390.6	123726	67252.4	243201	149022	225743	117737	71479.9	150046	104676	169113	0	139684
844	572.047	107.257	5.52057	4	1.00947	0	0	0	0	0	0	0	0	0	0	0	0	0	0	0	0	0	0	0	0	0	0	0	0	0	0	0	0	0	0	0	0	0	0	0	0	0	0	0	0	0	0	0	0
845	762.574	99.4512	2.35228	5	1.23357	0	0	1.19764e+06	1.50282e+06	0	1.24353e+06	0	1.07007e+06	1.38752e+06	0	0	1.71621e+06	692605	531345	0	0	812403	779428	1.2396e+06	660999	0	541370	1.22914e+06	0	1.53144e+06	0	0	1.27386e+06	143747	0	0	702934	0	838152	0	0	1.09159e+06	1.50524e+06	1.0011e+06	1.37114e+06	0	0	0	0
846	794.409	82.3434	6.49098	3	1.28226	235491	114773	1.59362e+06	638205	1.1067e+06	434123	108665	504407	342952	2.40305e+06	388031	295839	134470	55547.7	868978	0	3691.65	321143	63970.5	59680.9	977905	318744	133950	954858	444621	0	0	367802	320464	973505	342051	209190	329342	514149	948687	298269	506456	0	0	1.65022e+06	166438	297824	148512	128150
847	852.059	72.1369	12.1948	3	1.28784	0	0	0	0	0	0	0	0	0	0	0	0	0	0	0	0	0	0	0	0	0	0	0	0	0	0	0	0	0	0	0	0	0	0	0	0	0	0	0	0	0	0	0	0
848	468.725	46.6306	3.45837	2	1.01345	0	232767	0	0	0	0	101862	0	0	236538	63898.3	0	0	13443	0	0	0	0	0	0	0	4135.13	0	43608.4	0	61075.7	0	0	0	0	0	0	0	24257.2	0	0	0	0	0	0	78442.1	331814	55652.5	47326.1
849	657.319	31.3958	1.57725	2	1.31395	0	0	0	0	16392.7	3970.06	0	0	0	0	0	1279.5	0	0	0	0	0	0	0	0	0	0	0	0	0	0	3615.42	15312.8	0	0	0	0	0	7427.13	0	5339.31	0	0	0	128658	90748.5	391942	96260.1	231867
851	770.427	73.1898	1.68867	2	1.04488	0	224031	0	281954	616446	308261	179843	65537.8	156365	214079	86941.6	259774	0	0	0	616589	0	96730.9	0	173783	0	115675	0	0	0	0	0	205781	100916	158758	100836	8154.57	0	157180	76865.9	374158	0	74112.2	0	0	0	47547.6	86479.1	106493
852	975.121	127.066	7.40547	3	1.04201	0	240523	990627	1.40671e+06	648723	1.58408e+06	978693	0	0	0	0	0	0	0	1.35878e+06	2.37618e+06	0	930591	360282	787690	0	0	0	2.94182e+06	0	0	138033	0	0	1.33142e+06	0	2.07605e+06	404711	504891	0	0	0	728663	151588	358036	84750.3	101154	0	552929
853	714.578	77.7288	8.20618	4	1.01198	0	0	2.14104e+06	1.36942e+06	0	889094	0	1.02658e+06	1.60443e+06	0	1.91624e+06	1.53563e+06	696964	285017	0	611068	0	365623	1.06675e+06	0	0	210261	740049	0	1.80497e+06	0	0	734926	1.98066e+06	476810	2.37794e+06	347754	0	686458	1.13249e+06	0	1.88122e+06	1.8696e+06	856501	1.45972e+06	0	0	0	336724
854	871.388	28.3495	13.5011	2	1.32193	0	0	67086.8	0	230453	355425	0	561010	55609.1	279623	300179	57740.1	15407.1	181215	0	0	0	23017.1	44237.9	0	0	13044.5	0	169584	374008	843318	352391	85342.1	101758	203940	761993	0	382350	249593	999477	0	1.73961e+06	0	106884	280448	192321	172119	201650	219417
855	823.904	83.5951	1.95497	2	1.07851	75547.5	141959	854698	424948	196546	172983	196657	391710	100446	0	42385.6	240026	78882.9	112119	118266	386355	10081.7	137099	151602	83775.7	560852	124592	123210	650114	68149.3	0	75708.1	342771	257991	234191	69513.1	277710	669429	175873	95930.1	191996	439989	161696	165993	333694	102444	139470	124917	256649
856	734.853	114.071	3.76505	2	1.90317	384785	822702	360508	173243	151801	116696	630209	0	192559	744211	220092	233043	52091.1	30274.1	484534	265166	175649	67414.1	111109	348574	0	0	125252	0	297175	0	452586	485328	326578	337912	1.29873e+06	0	0	102315	527056	503274	0	203792	0	0	128787	374884	0	521270
857	469.59	44.2875	3.58643	3	1.11597	0	0	0	0	87095.4	0	0	0	0	0	0	0	0	0	0	0	0	12693.5	0	0	0	0	0	0	0	0	0	25401	0	0	210289	0	37446.6	0	0	0	0	0	0	0	0	0	0	38745.9
858	584.08	55.3119	7.41738	5	1.21383	0	269178	349829	0	2.28648e+06	531479	355276	386065	708811	165640	131614	261467	114679	102584	417140	0	0	149528	233326	161820	0	164799	111338	0	0	660637	234659	436924	0	730689	229585	0	687058	372422	657838	312207	248958	463321	292412	340366	0	0	0	32616.1
859	937.777	74.5426	3.39945	3	7.37091	0	0	0	0	0	0	0	0	0	0	0	0	0	28930.3	0	0	0	0	0	0	0	0	212039	0	0	0	0	0	0	0	0	26504.5	0	126555	0	0	928130	0	56397.6	0	0	0	0	0
860	979.973	96.3557	6.91315	2	1.03542	294917	926979	422358	438935	376560	0	549083	299805	409781	767550	337994	424676	121303	116407	911976	638586	169609	138562	233542	421292	0	74773.9	204121	565532	433952	0	336310	304509	255757	661288	869590	163465	410671	242179	602384	671025	574010	327782	237853	324725	316126	777476	204114	192692
861	795.896	129.392	3.38352	2	1.12953	0	0	207915	154953	102918	149449	0	0	0	0	0	143646	73141.3	0	46849.1	242866	46774	74136.5	0	0	0	34789.7	0	207063	124806	0	74450.5	0	0	139540	88142.3	64413	42842.4	39072.7	0	0	0	0	0	0	41269.2	566163	0	45359.6
862	726.861	89.8917	1.94363	2	1.13371	0	550037	23747.3	0	0	0	104331	37740.4	0	139554	160178	0	0	6813.7	169527	0	54507.9	0	12575.2	0	0	0	91785.3	0	63959.2	0	123382	0	134941	0	486106	18216.8	45933.3	64766.8	122140	76054.6	109187	0	75697.5	38466.9	0	993504	114162	119692
863	896.426	100.126	3.17963	2	1.01476	519553	633261	651132	580611	885562	472114	640752	369401	479577	584722	267935	523432	115145	125578	971552	978563	52925.5	173570	208677	427025	0	131555	164814	797089	523590	0	599885	511280	372416	0	899109	221450	349592	247995	778196	791049	280501	342609	263533	325969	20928	55344.7	0	358566
864	480.26	44.2262	2.61375	2	1.04468	0	106669	124830	0	226002	47306.9	74340.3	49568.8	99223.5	133529	40773	41170.9	19384	0	0	0	0	30065.2	58082.3	0	0	16232.5	0	139046	0	94373.1	82106.1	51474.9	25090.9	127818	82740.7	0	84174	0	156862	135960	70049.7	0	18410.6	92466	35156.6	80797.8	52769.9	56698.4
865	577.29	79.7872	3.42695	2	1.07696	225783	276027	75849.2	0	109150	37406.6	186733	68834.2	79518.8	0	71201.7	0	16341.7	21032.7	826153	0	0	21651.2	63290.4	100893	0	0	43990.9	0	67786.6	0	0	0	0	0	552396	39127	0	63442.8	0	228022	89143.4	99805.5	0	63997.9	108495	556721	81471.7	53491
866	1072.5	64.8455	4.92898	2	1.26999	0	0	0	0	0	0	0	0	0	0	0	0	0	0	0	0	0	0	0	0	0	0	0	0	0	0	0	0	0	0	0	0	0	0	0	0	0	0	0	0	461919	1.27572e+06	0	451183
867	621.364	74.8933	8.21663	2	1.04102	257191	425861	172382	187863	572948	137629	206927	135600	302175	249349	121209	152818	45092	84373.7	394511	313578	0	0	127329	155919	0	31155.2	63705.8	458251	0	0	788144	161814	202499	595655	302101	129877	207972	178911	727821	499480	300538	108587	329763	99926.8	101453	87205.9	104536	99628.2
868	516.302	69.281	2.38317	2	1.93247	40141.8	7.20544e+06	0	0	0	36578.5	68716	29916.2	34049.1	148693	0	0	33006.9	0	0	28371.9	0	0	47368.6	0	0	0	0	0	0	0	0	37225.9	0	0	67299.7	0	30336.2	0	67929.2	52500.4	0	0	0	0	29512.4	149378	20779.1	0
870	841.373	97.9051	2.28095	3	1.04308	0	0	269919	155537	106024	134893	123103	202544	213558	84122.6	91604.1	237529	68086.4	64281	153548	203243	140782	95852.4	148257	251595	0	42844	153768	135135	364717	0	0	0	80253.3	180571	166022	82787.1	0	105295	187193	0	163474	230748	108024	203894	401468	53689	0	211306
871	585.077	77.3124	2.46587	5	1.00095	0	0	310137	217119	0	0	0	266591	294745	0	0	0	94086.3	100761	0	56290.4	0	121851	0	0	0	55239.4	168663	0	283403	0	0	0	0	0	0	101219	0	0	0	0	170773	0	111960	243798	0	0	0	0
872	847.098	109.687	3.80107	3	1.11369	94990	263476	779275	584884	324786	363606	525895	589560	606621	268990	456297	470450	139591	202660	333657	502661	113789	288373	355386	401498	0	133708	484908	264612	688432	0	107493	388276	449264	854584	492085	398034	329716	380610	769122	141748	755631	571087	326985	703744	731836	113564	415194	349092
873	714.394	85.3532	2.83153	2	2.05623	0	0	0	0	0	0	0	23823.9	0	59680.6	0	0	33967.8	0	0	0	0	0	0	0	0	0	0	0	0	0	77096.8	0	0	57867.2	31454.6	0	27939.9	0	0	36526.4	134883	0	0	0	42368.5	138509	0	20532.4
874	448.744	17.3748	4.88168	2	1.00583	0	0	0	0	0	0	0	0	0	0	0	0	0	0	0	0	0	0	0	0	0	0	0	0	0	0	0	0	0	0	0	0	0	0	0	0	0	0	0	0	0	0	0	0
875	498.744	76.7509	6.14238	2	1.08656	299084	283249	82094.8	123701	286999	59839.8	156401	131349	129488	324609	0	99035.8	13845.2	59477.1	461381	0	38626.9	24314.2	43797.3	62380.5	211782	18249.7	43778.7	207899	0	0	110309	85738.7	52641.3	202604	166658	75990.9	444034	184850	356728	360099	95725.9	62899.8	48926.2	76450.6	74159.2	114312	98773	100579
876	508.888	51.5769	2.47623	3	1.34357	0	0	0	0	215836	0	0	0	0	0	0	0	0	25635.2	0	0	0	0	0	0	0	22656.8	21810.4	0	0	0	0	0	0	121245	0	0	0	44154.3	0	0	0	0	0	73090.3	11094.8	0	116428	91874.1
878	547.314	66.0165	10.0363	3	1.22574	0	0	0	0	0	0	0	80342	137446	0	0	0	0	0	177243	0	0	24182.3	0	0	0	0	85030.7	0	117885	0	0	0	0	0	0	0	0	0	0	166614	69145.1	0	0	0	54749.9	0	25741.3	0
880	654.975	96.3189	2.96908	3	1.15124	178358	433923	126175	102658	88778	0	188347	80189	71723.7	209952	75414	129137	22154.8	31257.6	224180	291591	105240	37848.8	55483.8	202120	0	14605.8	101218	156040	136858	0	133032	0	68482.7	167374	397043	24397.8	84794.5	60846.7	205782	156594	0	52678.3	61525.7	0	231779	807363	145636	260437
881	652.011	95.8357	2.2405	3	1.18668	275678	261863	119009	212141	303829	393075	81491.4	35892.7	152707	182353	139998	278841	24367	49919.8	0	294816	31924.8	54963.3	95700.3	142414	0	99877.2	0	246624	183558	0	103230	286086	198120	603102	72606.5	129471	183216	126662	160100	212583	180200	56337.5	293487	66191.6	82461	80958.7	0	156650
882	801.895	83.5951	5.6702	2	1.22856	0	0	1.18621e+06	577481	510042	399923	345794	316738	566744	430850	0	409032	159433	109792	385520	901704	28855.8	167243	283811	172926	653158	207363	212911	1.38472e+06	304900	0	213259	764115	274085	724851	404313	407130	876911	286872	402119	692066	307017	254854	302125	632003	0	0	157469	509567
883	798.138	93.1002	3.30002	4	1.05594	0	0	493746	295257	165824	260096	174380	54049	438601	113800	70294	374510	190821	62133.8	0	457884	215982	103509	420514	340687	0	80538.9	145506	301760	448586	0	0	207820	58830.4	547995	0	0	0	113662	0	0	265371	362827	128435	0	198157	49686.8	0	157520
884	431.724	34.7473	9.71618	2	1.00753	0	0	0	0	0	0	0	0	0	0	0	0	0	0	0	0	0	0	0	0	0	0	0	0	0	0	0	0	0	0	0	0	0	0	0	0	0	0	0	0	34167.5	162397	0	25004
885	598.824	79.0009	2.04327	2	1.08074	65660.2	66745	11406.8	0	0	0	26361.7	18181.6	0	0	0	0	7045.36	18772.3	0	0	0	8881.04	0	59452.8	0	4150.63	9117.45	0	0	0	0	27592.1	0	0	29641.1	0	0	0	0	100592	21802.4	20285.6	3417.8	30862.1	132649	250569	167083	92313
886	941.442	72.4814	8.36443	3	1.62258	0	0	0	0	0	0	0	0	0	0	0	0	0	0	0	0	0	0	0	0	0	0	0	0	0	0	0	0	0	0	0	0	0	0	0	0	0	0	0	0	0	0	0	0
887	837.949	103.17	2.96608	2	1.6475	162918	330011	0	0	0	0	53615.8	0	0	183976	166071	0	0	31593.5	356098	0	25125.9	0	0	0	0	0	0	0	203788	0	0	0	0	0	0	0	189548	92789.4	232444	0	915328	0	0	0	238550	586532	0	0
888	978.177	109.132	2.75528	3	1.131	105391	686324	991207	834874	307800	866001	680594	558423	666035	468186	424541	734692	167577	241185	1.54461e+06	994722	342622	223708	322569	765858	0	84660.5	454057	629012	818644	0	52295.2	363525	416261	962879	1.15739e+06	400655	537054	340593	955845	101071	709705	766480	234287	315604	255003	0	296982	173908
889	506.792	39.4301	1.78565	2	4.09227	0	60946.2	9431.1	0	0	0	0	5560.03	0	0	0	0	0	0	0	0	0	0	0	0	0	0	0	0	0	0	0	0	0	0	0	0	0	0	0	0	0	0	0	0	0	0	0	0
890	1088.85	118.348	6.04622	3	3.8712	0	0	0	98246.1	0	1.05373e+07	0	156776	0	0	0	140688	225499	18030	0	68036.7	13018.2	58152.1	0	99432.7	0	0	85474.3	64051.7	0	0	50245.6	0	51005.3	0	0	0	117682	60152	0	59745	0	322295	0	247730	54391.9	0	67376.7	0
891	622.015	93.7298	2.49085	3	1.05667	222321	160896	259258	138376	713240	405773	236890	151895	286100	559793	77170	123195	44898.3	56380.1	261587	458912	18256.8	77858.3	124917	71523.1	0	103005	66066.8	786520	227707	0	0	188315	101326	424443	136209	90391.6	338558	184173	509671	368415	236883	156977	120126	249056	40834.1	168867	0	65122.3
892	780.739	94.4736	2.44968	3	1.10292	0	0	326974	365921	148897	284982	178402	0	290845	108843	0	215032	123794	54492.5	0	463918	80224.2	126803	163194	223974	0	68864.7	48163	464304	174804	0	0	183998	0	359923	62456.5	77432.8	0	0	98609.4	74453	35049.6	201449	33555.1	46918.2	68234	72418.3	0	98363.4
893	694.878	74.4824	2.858	2	1.08265	274994	316673	138353	166461	223132	183783	69758.4	438819	173890	90400.4	202060	79643	74948.2	40270.8	246827	474424	0	58048.1	54821.3	58006.9	0	105010	30292.2	208235	0	0	412161	129039	175841	352214	165958	111512	150772	118868	0	52035.5	230394	0	200079	0	69560.1	58751	91571.8	74401.5
894	581.791	71.706	3.9634	2	1.11146	0	0	18824.3	23062.1	0	0	0	0	11590.4	0	0	0	0	0	0	0	0	0	0	0	0	0	0	24022.7	0	0	0	0	0	76704.9	129904	0	0	0	0	127209	67914.3	0	0	0	95013	186100	27178.1	22070
895	422.237	23.2831	2.699	2	1.16748	0	0	0	0	0	0	0	0	0	0	0	0	0	0	0	0	0	0	0	0	0	53582.5	0	0	0	259183	0	0	0	0	0	0	0	0	0	0	0	0	0	0	128118	150381	52499.4	81818.4
896	713.335	56.9213	16.7898	3	1.92331	0	0	0	0	0	2.01868e+06	0	0	0	0	0	0	0	0	1.06329e+07	0	0	0	0	0	0	0	0	0	0	0	0	2.8094e+06	0	0	0	0	2.66495e+06	0	0	0	0	198822	0	0	0	0	0	0
897	937.023	127.242	4.36528	2	1.1428	0	0	360204	363319	105337	0	338777	0	0	0	0	245394	0	0	93046	0	155662	0	0	0	0	0	0	0	0	0	0	0	266273	199435	87865.1	0	0	0	0	0	0	220037	0	0	221882	186369	0	303018
898	615.306	60.3524	2.93763	3	1.13875	0	293405	300723	0	304403	0	412974	113742	274897	708901	0	339116	76493.3	188130	0	0	0	36922.9	31204.3	138335	0	33774.9	277676	415521	519613	2.23208e+06	0	0	414203	662124	464451	0	2.16516e+06	515251	0	386859	2.40947e+06	904244	360157	1.37082e+06	65539.7	144539	32142.3	96058.1
900	456.256	14.279	15.0457	2	1.09007	0	1.11583e+06	1.20081e+06	0	3.8176e+06	610644	618566	0	759332	783015	0	540799	233348	0	2.80289e+06	0	0	263415	780945	0	0	0	293509	1.7627e+06	0	0	0	1.97191e+06	0	1.36062e+06	0	0	0	0	0	0	0	0	0	952455	0	0	0	0
901	860.392	79.9545	2.02863	3	1.30859	0	0	0	0	0	0	0	0	0	0	0	0	0	0	0	0	0	0	0	0	0	0	0	0	0	0	0	0	0	0	0	0	0	0	0	0	582321	0	0	153958	0	0	1.59411e+06	0
902	892.113	107.656	1.99302	3	1.38131	0	245989	121504	79252.3	0	0	157937	121427	130863	316658	248582	105889	74346	19499.1	355039	55988.5	507925	0	126879	375318	0	0	264540	45179.1	355790	112039	0	0	274152	147848	602894	0	70337.7	0	128396	176023	444035	156246	79775.4	0	744342	63350.5	660910	199457
903	679.38	112.075	3.06948	2	1.06855	166293	73421.2	456303	131868	180166	123345	92010	86839.4	83451	108814	33557	106966	38556.9	47881.1	151901	0	6582.68	0	36769.7	59806.9	0	28600.8	37171.7	350186	81342.3	0	167438	120118	31866.7	168028	64718.6	62265.7	130374	0	132888	145443	84990.5	73256.8	36774.7	128901	46274.5	84407.9	58950	93697.1
904	610.362	43.2007	3.18497	2	1.00009	0	201413	76076.6	0	65881.7	22864	80364.4	47055.1	74904.4	238618	101012	45496.9	16503	0	0	0	0	16747.3	35448.2	0	0	9389.67	0	40196.8	0	77549.9	87173.6	24448.1	73299.2	113408	237752	0	0	0	128846	142836	112382	0	19722.8	41300.7	97500.9	262851	89809.6	39686.6
905	642	82.7407	2.3475	3	1.27609	321846	352033	139546	124974	172109	70576.4	217619	86751.6	109230	503652	162348	169760	46109.7	46009.7	394052	220368	172899	38590.7	67091.8	108053	1.65978e+06	18720	77526	177112	345408	0	171728	77587.4	69724.3	258092	378424	70422.8	117618	179442	217320	277362	486615	117909	61779.2	86540.1	94697.1	337964	0	44355.2
906	1296	136.948	8.5308	3	1.46499	0	0	1.76518e+06	0	674042	0	0	2.82477e+06	1.43699e+06	0	1.20003e+06	1.30545e+06	0	918441	1.56598e+06	2.11523e+06	0	1.56394e+06	0	0	0	0	0	1.61826e+06	1.17388e+06	0	265268	2.88038e+06	0	2.79677e+06	694897	1.75211e+06	1.55266e+06	3.52937e+06	0	0	0	1.71723e+06	3.48161e+06	2.26562e+06	50401	49449.6	103198	60856.5
907	517.289	110.887	6.19037	2	1.21113	479350	0	964987	278913	817087	304087	348376	164035	326941	290633	1.30993e+06	1.20015e+06	432524	108586	155303	791832	36710.8	0	376689	96863.9	0	575102	569491	1.10382e+06	1.31288e+06	0	1.31666e+06	418540	1.14712e+06	866760	58853.5	86652.8	279144	258330	660231	295553	1.19793e+06	217693	1.01039e+06	510977	43181.2	34740.2	0	0
908	475.771	61.751	12.4867	2	1.15322	0	0	0	0	0	0	0	0	0	0	0	0	0	0	0	0	0	0	0	0	0	0	0	0	0	0	0	0	66315.5	0	42335.6	0	0	0	0	0	0	0	0	0	76297.1	72319.9	191193	63408.4
909	861.133	91.5708	4.06773	3	1.03107	0	0	438477	510233	201205	427631	134565	0	410383	56635.5	0	301227	134541	103389	0	552438	126347	0	299114	203103	0	99009.9	96803.7	0	231709	0	0	298143	0	345599	0	246623	0	80968.9	0	0	0	297779	76770.3	0	215889	78881.7	0	314954
910	534.261	74.7215	6.65092	2	1.04935	114086	342904	0	0	0	0	0	48669.6	25674	131021	62554.2	0	0	0	152363	0	0	0	11457.2	42800.4	0	0	48650.1	0	47922.4	0	80773.8	0	75173.8	46958.4	260365	0	23227.4	45259.3	76613.1	70259	42427.2	36743.4	25442.9	21691.6	176679	664329	97758.4	45546.6
911	866.46	87.1207	3.61038	3	1.35223	156795	406946	0	173681	239254	75371.5	0	753927	279454	454703	0	221382	30488.8	116068	1.11364e+06	0	162401	0	94804.1	100986	0	43424.1	0	282683	510695	0	0	218634	395128	421358	0	194876	0	324537	804577	170776	0	178817	0	365229	0	293686	0	354622
912	665.331	120.533	5.8681	3	1.26104	0	0	0	24001	0	1.32747e+06	0	107318	33000.7	64722.9	0	49558.6	206611	7614.3	0	57049.9	15679	0	104033	92359.5	0	0	24712.6	39766.2	0	0	0	0	52236	0	0	0	50315.9	24072.2	0	0	0	112005	35637.5	135976	26501.5	0	46847	10165.5
913	547.796	59.9549	5.07768	2	1.20221	0	227922	207196	0	321720	108070	0	111906	221579	265312	148555	187065	46276.2	40391	121778	66028.3	0	33751.6	87528.4	115046	0	38139.5	60242.1	454634	0	237267	0	0	82594.5	301137	0	0	200405	147902	0	311591	133288	175129	130105	235227	46338.3	145209	50602.9	59428
914	552.251	40.9847	3.12008	3	1.0779	0	67078	70482.7	23853.8	181886	50577.2	35231.3	44073	110602	0	0	39734.7	11461	10219.6	0	0	0	11543.7	27271	0	0	9625.03	16792.5	41436.9	0	49094.4	0	45547.8	0	81356.7	50665.5	28171.5	53505.2	31533.7	72418.3	0	26817.9	0	42298.3	67748.2	542161	686282	64246.6	305760
916	537.317	62.3736	3.383	2	1.02349	0	0	0	0	0	0	0	0	0	0	0	252447	0	0	0	0	0	0	0	0	0	0	0	0	0	0	0	0	0	0	0	0	0	0	0	0	0	0	0	0	0	0	0	0
917	730.889	65.4093	2.30887	2	1.01466	0	30443.2	0	0	0	0	0	0	0	93379.5	0	0	10771.8	31055.1	108020	0	0	29267	33398	54239	0	0	0	0	159090	0	392351	0	112411	125955	223681	0	67965.1	50071.7	113752	0	152634	0	0	95594.3	86664.2	146145	70595.2	52973.5
919	921.904	89.5309	2.17547	2	1.03405	3.09996e+06	2.51113e+06	895807	509305	841133	304560	1.59388e+06	279929	459087	2.39318e+06	1.17101e+06	602859	149740	125971	1.39286e+06	869131	128144	153176	206994	632080	0	0	184767	606400	776046	0	2.0291e+06	309129	1.13106e+06	1.07791e+06	2.75454e+06	159361	251162	256412	1.5779e+06	1.9881e+06	348098	593952	369815	293071	0	0	0	32994.9
920	576.783	95.2414	3.19222	2	1.51714	24571.7	0	0	0	0	0	0	0	0	0	0	0	0	0	0	0	0	0	29779.6	20300.8	0	0	0	0	0	0	12647.9	0	0	0	0	4301.97	20237.9	0	0	18451	0	0	0	0	78730.8	105397	0	75493.5
921	465.753	29.3009	3.25993	2	1.01037	0	0	0	0	0	0	0	60902.7	75424.8	120324	0	0	18315.1	0	0	0	0	0	0	0	0	19278.2	0	0	0	129829	75849.3	63109.3	26653.8	0	159678	0	117705	0	195096	194061	0	0	27433.4	77205.8	55436.7	148279	61621.8	57383.1
922	770.695	111.393	3.28047	3	1.01824	0	0	0	0	0	16732.1	0	0	0	0	0	0	0	0	0	0	0	0	0	0	0	0	0	0	0	0	0	0	0	0	0	0	0	0	0	0	0	0	0	0	0	0	0	0
923	460.746	37.5954	3.6945	2	1.03067	0	0	47966.7	0	0	25004.2	0	36496.6	0	141227	0	0	14460.1	0	0	0	0	0	38080.9	0	0	0	0	0	0	46530.7	65540.3	0	0	0	229661	0	46394	0	99740.6	145535	63330.4	0	0	55603.5	44558.4	123944	31187	23617.1
924	1457.75	109.078	1.82967	2	1.6526	0	0	555681	533032	0	428891	0	852918	310251	0	121988	609092	87094.3	386997	348800	411867	240928	328858	144799	219722	0	68638.5	1.09725e+06	286557	532171	0	0	0	0	427917	63204.2	670829	362104	264090	295862	0	1.21335e+06	265611	241072	267474	337453	0	1.49686e+06	121009
925	621.805	29.0457	7.1336	2	1.03223	0	173232	160715	0	0	0	0	136533	109511	257949	0	0	24990.5	68014	0	0	0	45459.8	72829	0	0	40928.6	0	208949	0	269514	306278	274538	204479	375790	233871	0	288355	133262	457718	324157	179729	91527.1	114773	161328	89464.8	212315	67751.2	121927
926	692.858	97.5568	3.33287	4	1.04519	0	0	475834	352534	302748	239308	234253	337721	379455	81133.6	219271	294125	155936	113036	100817	304248	97931.3	171898	310832	232526	0	101695	277088	241929	427881	0	0	275264	222314	451888	0	0	218523	274454	238482	21724.3	653986	543655	0	576302	428226	151977	0	158141
927	740.402	95.882	4.7733	2	4.47673	33304.1	106047	38271.2	48217.4	46945.2	34284.2	57719.7	0	44478.8	51156.7	54608.5	49590.5	16862	0	63564	64290.5	14593.7	25463.8	28609.5	25432	0	24934.2	27421.8	57796.6	47785.6	0	41688.9	42039.7	97288.9	68222.1	81777.7	24139.2	96659.9	33702.5	46084.5	56891.3	0	44194.2	52427.4	0	0	0	0	0
928	940.937	51.7811	4.47028	2	1.2878	253565	346567	594133	0	2.07437e+06	232508	0	613306	352286	872124	746967	0	122356	0	0	0	0	91409.2	201591	0	0	0	185522	0	0	879683	782464	268843	651703	807519	715777	0	0	0	1.74168e+06	1.25769e+06	549773	0	290175	294058	203812	344960	195894	461982
930	768.354	70.4378	2.94627	2	1.04829	873359	569754	284977	551802	1.11695e+06	293850	439301	185664	241110	311056	173046	1.04127e+06	65558.1	89002	1.47848e+06	939534	0	112777	80499.2	240668	0	58641.2	114416	700184	0	0	301124	0	152654	341616	217460	0	164078	165744	546916	324359	287095	0	111524	0	36352.4	40354.4	151172	84256.9
931	721.339	64.0513	6.77408	4	1.00674	0	297289	281585	0	3.01721e+06	939237	421846	295162	555714	76384.8	159896	1.4014e+06	167589	133641	653257	876331	0	99671.1	184656	227970	0	270052	223042	556550	242909	686501	162059	1.07197e+06	217327	437083	97542.3	0	600450	368921	327837	0	396117	0	0	0	0	0	123312	65269.6
932	833.944	115.649	4.43287	2	1.19113	0	0	556276	555462	143630	491936	92755.4	430471	333427	61858.4	66263.5	335173	83174.5	183760	91442.7	534841	32814.5	346119	194444	151080	0	193201	154032	496931	314625	0	50065.7	0	0	640378	0	352779	141018	265984	200624	89497.7	0	247234	348794	478288	60218.1	11062.6	0	80632.4
933	583.295	46.0334	3.44697	2	2.363	0	1.18317e+07	0	0	0	35558.9	0	46803.9	56867.1	97032	0	0	40962.1	0	0	0	0	0	58963	0	0	0	0	0	0	0	331813	0	0	48094.5	0	0	0	27281.1	0	0	105493	0	0	56799.4	23022.5	215781	25326.3	0
934	814.897	64.4487	6.02803	2	1.39445	0	0	0	0	0	0	0	0	0	0	0	0	0	0	0	0	0	0	0	0	302117	0	0	0	0	0	0	0	0	0	0	0	0	0	0	0	0	0	0	0	240891	1.16546e+06	0	172404
935	768.881	125.72	3.88802	2	1.07571	0	0	101558	66988	54315.6	0	225589	0	0	0	0	0	0	0	0	0	0	0	0	0	0	0	0	0	0	0	0	0	251652	0	0	0	0	0	0	0	0	71665.9	0	0	264532	788600	150416	120181
936	464.25	60.614	3.50942	2	1.59029	0	72438.3	0	0	25651.9	12185.5	0	22189	37571.9	32829.3	0	13737.3	4578.93	0	0	0	0	4881.88	0	34309.6	0	7711.56	6589.95	0	0	0	0	0	0	778865	28460.1	0	0	12305.2	0	18599.4	0	24723.6	0	21437.5	0	5285.84	0	13902.8
938	892.182	106.466	3.55077	4	1.08921	0	0	791441	903144	0	769429	0	1.05825e+06	823714	0	0	753457	388790	262704	0	243525	572242	548586	1.01002e+06	629507	0	309029	1.29007e+06	0	884130	0	0	816075	0	110071	0	422498	0	540562	182988	0	510397	606789	776095	1.45774e+06	0	0	0	0
939	497.791	24.197	5.52192	2	1.09514	0	0	0	0	0	0	0	0	0	0	0	0	0	0	20355.9	0	0	0	0	0	0	0	0	0	0	0	0	0	0	0	0	0	0	0	0	0	0	0	0	0	0	0	29659.3	0
940	1087.57	117.599	6.93145	2	1.36283	521743	1.51687e+06	174353	190544	177263	0	111145	786994	145489	1.20806e+06	681478	294418	45750.8	133229	1.8832e+06	76374.5	106241	73519.4	70957.7	67415.2	47146.1	35675.6	472293	243584	641664	0	359460	0	460376	449525	2.35617e+06	0	659362	506896	769167	839553	0	152595	273707	626290	701221	609920	1.30564e+06	292098
941	659.333	73.3067	4.32358	2	1.18234	1.26863e+06	617677	92649.4	169934	0	0	241117	398983	103769	587606	226757	366405	39344.8	159241	2.3503e+06	227001	0	39318.2	81224.3	102527	118250	42255	142032	0	37780.8	0	575560	204120	186706	0	317375	0	394002	235136	801707	377112	933266	118196	140898	0	278902	236835	0	187524
942	492.218	114.071	3.22978	3	1.00585	38908.6	189416	111572	32308.5	16447	21588.7	154939	37551.6	37525.7	120236	8194.77	27027.4	4152.04	4787.86	54130.9	64164.4	71663	14089.3	16214.2	99419.3	0	0	23720.8	0	53444.3	0	40387.1	8492.2	0	69166.4	167670	0	0	8955.74	72740.8	63178.6	0	0	0	0	63465.1	276256	0	60480.2
943	555.273	47.9558	2.42653	2	1.50439	0	0	0	0	0	0	0	0	0	0	1.65222e+06	220157	94653.8	27990.8	0	0	138316	0	125528	0	0	52890	0	0	316650	0	1.09606e+06	42041.9	1.47555e+06	0	0	53848.3	53597	0	345380	0	455259	0	288675	0	164672	282318	0	0
944	558.786	34.7473	2.34133	2	1.3678	0	0	0	0	828398	169089	0	120521	0	0	0	0	0	23589.7	0	0	0	43207.8	121342	0	0	68618.9	0	269789	0	0	0	205477	0	243361	222411	0	486511	134385	0	0	120264	173361	0	17834.8	51328.2	96103.7	47708.2	49609.4
945	647.338	86.1851	2.98217	3	1.01354	281775	508866	255029	272299	438503	616823	430132	113683	238913	430504	146384	294385	137896	74652	716776	621381	28914.4	0	200613	128808	0	95185.6	169862	486331	600602	0	373978	161998	148124	544189	285825	92333.4	397528	140296	932881	0	202266	246595	0	210092	70308.5	307041	105552	112561
946	1297.68	110.775	4.99297	3	1.28036	427718	0	8.52813e+06	6.34993e+06	4.20717e+06	3.07532e+06	696562	3.58804e+06	1.28779e+06	0	0	2.37285e+06	0	0	2.31141e+06	1.17645e+07	0	0	341748	342081	0	415501	996698	1.32802e+07	537915	0	0	1.97148e+06	0	2.75813e+06	0	0	2.9323e+06	1.13684e+06	4.1032e+06	679941	761831	1.12022e+06	444844	832706	174472	0	1.23955e+06	1.52478e+06
947	500.236	47.7604	1.02387	2	1.22729	0	0	0	0	0	0	0	0	0	0	0	0	0	0	0	0	0	0	0	0	0	0	0	0	0	0	0	0	0	0	0	0	0	0	0	0	0	0	0	0	0	0	0	8459.99
948	421.633	48.1301	4.415	4	1.43199	0	789274	296354	0	312441	116045	378400	171899	226359	1.04296e+06	129030	148509	62575.7	56767	0	0	0	69115.6	136392	0	0	26493.1	0	159362	0	212468	288874	136577	109597	415411	1.0868e+06	0	0	131252	598118	618891	455751	0	67649	245486	291746	829910	233529	158566
949	632.832	46.0885	3.39623	2	1.17327	0	294343	122545	0	744220	129597	0	116355	230653	330360	0	62069	46675.6	31337.2	0	0	0	76734.1	83550.8	7306.14	0	37254.7	0	299706	0	280460	141596	140388	0	295244	327954	0	129466	129671	328697	220901	51594.3	0	58351.9	64737.9	272573	380537	88657.1	368766
950	497.254	41.1047	6.88123	2	1.62547	0	3.61402e+06	0	0	0	0	0	0	40746.2	0	36326.9	0	0	0	0	0	0	0	0	0	0	0	0	0	0	0	100990	0	0	0	88342.7	0	0	0	76977.9	42124.3	0	0	0	0	26454.9	99703.8	14769.8	8709.22
952	676.347	89.9889	3.06152	2	1.01815	113968	94351	178766	183468	415973	211653	166565	302728	270284	113638	0	181696	198312	56846.6	220974	320350	9723.14	0	78875.2	149383	0	58641.3	46568	286396	164683	0	188771	174585	0	297033	133996	62657.9	85592.4	93481.7	287668	198652	78190	5.6869e+06	104393	166375	44496.1	177749	0	105845
953	595.644	56.4442	6.35947	3	1.07429	0	156549	223323	82868.6	314789	43302	71982	100974	170388	222837	113600	126018	24251	43771.5	0	0	0	32880.2	30153	0	0	25116.9	53285.4	0	0	206314	173038	61835.4	99626.5	202871	133523	0	113893	117181	206796	149520	104028	136478	61407.4	134354	58780.2	108938	99396.4	104148
954	519.937	102.363	2.7715	3	1.04274	339599	590577	359521	109898	184365	83392.7	543103	76548.3	125856	445874	88047.5	125285	33836.8	24533.5	378474	283291	44038.4	25651.4	87982.1	246781	0	12839.3	35218.9	113857	216547	0	494274	57822.9	173925	300789	484008	20450.7	50302	47620	393586	504012	69711.4	183712	65159.4	81990.7	0	0	0	0
956	534.274	38.093	3.8355	2	1.24572	0	411072	155520	0	111448	33514.9	0	43413.9	98455.1	630275	1.11344e+06	144297	103254	17967.5	0	0	0	23714.4	103126	0	0	20251.7	0	122380	0	184708	1.71753e+06	51783.4	1.66744e+06	188641	1.16031e+06	0	351584	89117	256950	803644	0	558163	279717	143791	32779.7	136616	23490.3	24663.9
957	694.366	78.6586	3.68007	2	1.14656	80735.4	94017.5	0	0	0	0	0	0	0	156026	0	0	0	55081.3	0	0	0	0	0	0	0	0	0	613162	0	0	0	0	0	0	274331	319119	516554	267717	432430	513729	419286	0	0	637396	55424.1	127754	0	129346
958	745.027	87.9728	2.30122	3	1.01711	0	0	0	0	0	0	0	0	0	0	0	0	0	0	0	0	0	0	0	0	0	0	0	0	0	0	0	0	0	0	0	0	0	0	0	0	177696	82137.2	0	0	0	792598	128481	277599
959	1136.94	109.964	5.36165	3	1.36818	0	177653	614628	634544	203661	179549	0	3.53708e+06	352662	0	422258	795880	83204.3	674982	1.50334e+06	0	242031	307332	171106	166165	0	105973	1.9875e+06	201675	1.49509e+06	0	0	593027	664147	667977	193593	0	1.76616e+06	1.53136e+06	478770	0	4.48672e+06	290444	760352	1.41067e+06	313309	0	2.74351e+06	68834
960	635.983	50.9211	3.83575	3	1.12477	388629	409385	212687	0	0	38174.8	135950	616595	166874	1.05146e+06	526874	164694	45631.8	319449	0	0	0	51114.4	85116.2	50691.6	0	64763.3	70736.9	1.07623e+06	0	1.40098e+06	842221	98745	336079	709702	509399	0	388672	547750	2.1711e+06	813849	1.98856e+06	0	91618.4	518738	148507	120215	245339	154134
961	1115.06	87.9634	1.92313	2	1.30005	191750	940673	409494	470486	353278	231054	447997	341186	379884	954772	113849	522378	64451.9	118534	1.3811e+06	708868	204903	149369	138254	375479	0	49542.1	302881	570872	518841	0	0	198299	0	789501	1.1853e+06	178152	1.0541e+06	191453	886304	552228	1.22779e+06	164456	208473	209114	282554	495676	210616	129978
963	773.382	84.0336	2.04948	2	1.10994	23612.9	67074.5	397740	309359	191414	0	66587.8	165677	124698	0	48474	183022	95184.3	88944.2	117616	215681	7370.57	84610.8	113425	47476.9	164872	132696	69330.7	505018	67476.4	0	41871	203227	95928.5	138658	710936	0	497996	181054	406336	181766	177976	177975	182622	214850	90905.5	187228	196923	189785
965	522.728	55.9879	4.37267	2	1.04637	0	495394	123628	0	117376	43049.9	157985	69787.8	128323	686629	74896.3	103560	20147.3	25209.6	430924	135910	0	24009.8	44170.3	125463	0	7883.94	43339.4	0	0	129450	204938	51598.7	35897.1	207011	634164	0	60996.7	48519.7	234456	321404	163122	0	0	0	30153.7	196803	42196.2	22165.2
966	659.32	62.1354	2.81808	2	1.00541	371086	0	361495	763717	827244	208001	169780	175500	237069	293662	87314.7	0	28810	52490.4	234888	0	12848.6	102222	207901	77536.9	0	73192.8	102473	420959	104158	257636	364138	165175	88340.1	326697	105040	110994	363144	137587	0	145896	0	406358	80650.5	142694	53548.7	294742	47488.4	91077.4
967	606.973	41.2835	19.3237	3	1.00733	0	530286	1.51305e+06	0	2.18399e+06	344947	355718	582978	926336	344870	493311	606882	237219	233728	0	0	0	306805	322958	0	858397	221465	320609	1.03505e+06	798190	919093	359575	428680	624932	855606	511101	395459	311744	558727	1.21064e+06	0	623697	1.26954e+06	363379	0	689163	1.46523e+06	272193	551308
968	589.599	88.2308	1.91945	3	1.00757	492942	241527	507649	193058	448529	159730	355787	167779	251165	625254	263657	355014	67897.8	79095.9	244412	487204	40480.5	96067.5	79026.4	204407	0	59389.9	176736	309290	499974	0	380594	111987	0	673800	262689	74563.4	28652.2	94696.8	712795	385961	75966.6	263215	207262	148915	0	0	0	0
969	570.789	58.2578	2.35773	2	1.20338	0	0	0	35616.7	425211	53730	117959	99372.8	151339	124372	72120.5	0	0	16858.2	254175	0	0	10938.1	48770.1	0	0	26075	51984.5	67694.7	0	0	0	59681.2	55398.5	261265	375801	0	0	94376	244338	0	94991	0	0	45826.7	89371	133215	97872.8	0
970	691.329	52.2078	6.37162	2	2.38667	0	1.62196e+07	0	0	0	1.02185e+06	0	0	78884	0	0	26597.6	0	18968.5	0	0	0	0	85216.7	0	0	0	0	0	0	0	0	0	0	0	0	0	0	0	117839	0	0	0	0	72322.3	0	205404	25845.7	0
971	1258.3	105.146	3.78247	3	1.27864	0	0	1.44974e+06	1.99492e+06	635788	1.21119e+06	368715	2.28315e+06	1.6715e+06	0	321616	998604	385131	764517	399156	729637	164300	1.3277e+06	779375	844279	0	278319	1.68433e+06	263746	1.01471e+06	0	0	807770	388190	942950	139363	2.04108e+06	656092	1.45897e+06	514418	0	1.74588e+06	1.12965e+06	689436	1.68768e+06	0	0	510919	0
972	875.084	58.6437	8.85542	3	1.17205	0	703981	2.52986e+06	1.97012e+06	6.74684e+06	1.04086e+06	0	957469	1.3628e+06	347743	229234	1.34889e+06	186328	0	0	0	0	692582	179219	355808	0	0	0	2.49965e+06	364509	1.5802e+06	0	1.06016e+06	0	1.5073e+06	0	0	554755	0	1.39739e+06	764515	390346	857342	740468	583169	30657.5	27184.4	191975	237063
973	756.693	124.151	4.77568	3	1.01353	0	0	468969	0	0	0	0	0	0	0	0	0	0	0	0	662425	0	0	0	0	0	0	0	0	0	0	0	0	0	0	0	0	0	0	0	0	0	0	0	0	0	0	0	0
974	494.747	45.9812	6.27917	2	1.80333	0	108536	0	0	0	0	0	0	0	25362.2	0	0	0	0	0	0	0	0	0	0	0	0	0	0	91834.5	0	0	0	0	0	46170.2	0	0	0	0	0	46515.1	0	0	33173.5	221387	66672.9	123254	0
975	1203.14	47.2871	1.50908	2	1.03264	0	523627	237052	0	226121	0	318819	0	243712	980753	207905	0	0	0	0	0	0	0	17336.4	0	0	0	0	0	0	0	399687	0	233775	0	0	0	0	0	739947	0	0	0	0	0	440599	1.48927e+06	802215	250027
976	528.776	75.0082	1.8842	2	1.19489	0	34348.1	0	0	0	0	0	0	0	45610.6	5551.03	13157.3	0	0	65911.2	0	0	6504.6	0	18299.2	0	2936.12	24841.3	0	0	0	30143.3	0	0	67302.8	165848	15740.1	29057.2	35867.1	103796	101458	34096.5	94244.6	17814.7	0	49390	47443.7	0	10155.4
977	505.287	57.1927	3.1365	2	1.16799	0	0	164459	0	305719	0	0	57421	0	0	47567.7	78874.4	0	0	0	0	0	0	0	39727.7	0	25229.2	0	0	0	166846	108357	0	53633.4	134692	0	0	420413	0	0	119527	0	136112	34800.3	73966.9	35232	117252	0	0
978	762.826	51.5174	5.94852	2	1.29053	0	0	0	0	459411	0	0	0	0	0	0	0	0	0	0	0	0	0	0	0	0	0	28171.5	0	0	0	0	0	0	162169	0	0	0	0	0	0	0	0	0	241584	20190.6	0	229423	138429
979	571.785	65.2053	3.7912	2	1.01	0	404385	0	0	777196	243442	419705	222769	270377	315450	113542	121820	55324.6	71318.6	279099	450690	0	195409	0	144937	0	58179.2	57955.1	495633	338193	200542	407828	282120	115190	631021	182311	0	73785.1	124500	438022	475466	0	0	113791	140437	66914.4	187559	0	115665
980	628.814	30.5505	3.87028	2	1.02044	0	205365	241388	0	719762	171891	0	187574	65561.2	316456	146157	106109	21566.8	63025.2	0	0	0	56159.3	85678.5	0	0	24474.5	0	208440	0	265542	0	441709	134147	272043	388861	0	356444	114911	260046	0	0	0	134644	0	95742.5	129922	23065.6	56334.7
981	557.923	62.1889	3.49832	3	1.03675	0	361621	663275	510456	1.07332e+06	473735	406531	135875	262364	619307	29695.5	1.04616e+06	78463.7	129688	959677	0	0	76428	209038	209807	0	120112	115425	716805	86079.6	276928	732037	621315	149962	686183	157278	0	216843	215613	471420	333878	249830	391122	148452	630288	58282.9	195568	114551	94527
982	829.954	113.032	2.89452	2	1.18274	0	0	70910.5	0	0	50555.1	53028.1	0	99274.3	83797.6	0	0	0	0	0	73487.9	27954.8	0	0	0	0	0	0	0	0	0	0	0	0	76803.9	35404.2	0	0	0	31491	54251.5	0	0	0	0	62608.2	340086	0	56222.7
984	412.753	32.7488	6.91408	2	2.38342	0	0	0	0	0	0	0	0	0	0	0	0	0	0	0	0	0	0	0	0	1.14931e+07	0	0	0	0	0	0	0	0	0	0	0	0	0	0	0	0	0	0	0	42950.6	230196	11033.8	79574.4
985	806.723	110.829	2.38965	3	1.62877	88517.5	0	290694	183723	69766.2	124617	312025	0	208389	394108	0	250750	76881.5	0	0	184273	0	0	208287	271882	0	0	0	0	0	0	126786	0	0	288228	0	0	0	0	0	209884	0	209738	0	0	0	0	0	116086
986	579.298	57.8327	3.90535	2	1.54516	0	212143	0	0	0	222911	0	0	0	255788	0	72267.9	50778.7	0	0	0	0	0	0	26496.2	0	0	11079.7	0	0	0	140910	39315.7	0	0	0	0	0	0	0	0	27342.4	64827.8	0	0	37553.5	148599	26362	0
987	497.273	54.9502	0.1767	2	1.03252	0	0	0	0	0	0	0	0	11721	0	0	0	0	0	0	0	0	0	0	0	0	0	0	0	0	0	0	0	0	3153.51	0	0	0	0	0	0	0	0	0	3733.57	0	0	0	0
988	813.462	91.4576	2.95745	2	1.08719	99614.9	151930	74661.1	88205.1	102494	53514.7	119944	174113	102287	216366	67332.1	128831	26902.5	35637.6	232985	164388	37844.8	34276.7	42882.3	70322.3	0	20180.3	69329	170909	122872	0	83704.6	0	169002	300776	210781	0	202354	126034	236942	177340	247037	72993.4	112919	0	248950	369452	0	128757
989	538.798	107.716	3.21365	2	1.06994	23809.6	20181.6	76074	202805	153840	343149	130731	109690	240184	41396.6	0	88846.5	48522.2	46967.8	38042.2	548845	4694.49	47916.4	44110	45294.5	0	46671.3	105374	369374	122740	0	47073.7	121004	0	174107	55736.6	141473	32989.6	89939.7	472066	163308	0	182410	55002.5	0	20938.8	249517	0	117516
990	685.377	104.37	4.29172	4	1.08685	0	0	184388	156493	0	0	0	712339	140504	0	140335	224551	52454.1	140613	202019	53283.8	107567	57409	120044	54218.5	114791	48257.5	557744	90163.5	580332	0	0	221425	330636	190650	42002	114339	521717	601640	171411	0	1.66649e+06	471556	475515	683924	584181	0	882221	152575
991	679.324	91.1304	3.28985	5	1.0144	0	0	1.18091e+06	1.08405e+06	1.16278e+06	1.09896e+06	97086.6	754244	723534	0	0	671004	232221	227979	0	1.08961e+06	25186.3	346257	446223	232194	0	397735	312592	618628	350494	0	0	1.19827e+06	124582	394354	0	613342	524610	680107	422398	0	536441	601122	913175	991571	48209.5	0	124422	130737
992	498.745	79.7872	3.06193	2	1.09102	112509	68999.4	192550	496682	390714	357191	484836	0	353277	249521	0	220898	37907	37867.4	78725.3	0	0	155031	205776	0	0	64693.8	12007	652739	33010.5	0	48368.3	297769	0	305457	87426.8	120539	52016.9	42114.9	205808	247876	10723.6	120812	13147.9	0	0	41854.7	0	27444.9
993	727.762	62.437	7.86133	5	1.22513	0	0	2.23263e+06	0	2.65833e+06	233392	0	626359	637342	0	125304	0	0	409879	0	1.91689e+06	0	415080	0	0	0	658048	274478	1.89143e+06	0	929601	0	439577	0	0	0	0	209396	756048	0	0	597292	524836	611921	1.26532e+06	0	0	197338	47646.1
994	1016.87	133.603	8.40267	3	1.3387	0	0	927068	0	807196	0	0	2.08851e+06	1.59255e+06	0	0	1.24796e+06	845311	587486	568596	989644	0	743974	2.96335e+06	0	0	0	0	1.44928e+06	1.27976e+06	0	193197	0	0	1.14431e+06	200117	1.40386e+06	1.43697e+06	2.59579e+06	0	0	0	1.02644e+06	0	1.95967e+06	50365.8	25920.5	441621	54817.3
995	645.81	56.1598	4.98843	2	1.03154	0	169270	309570	0	322975	46817.7	96492	74987.5	149363	502170	98751.5	184426	42513	121128	0	0	0	75282.2	49052.9	57046.9	0	34857.5	38418.1	0	0	355449	207512	95837.5	57799.4	393933	130194	0	71064.3	80007.6	499444	334689	302279	94261.4	32899	97734.7	67887	86209.7	41942.3	70174.5
996	785.41	127.203	9.45938	2	1.07924	0	0	339227	0	293427	273659	254676	0	246131	0	0	0	0	0	212041	0	24733	0	0	0	0	0	0	371885	236571	0	187951	0	0	290574	182250	0	323547	247686	0	0	0	676423	0	0	337140	302918	353330	390568
997	726.86	93.6388	2.047	2	6.09558	54699	145704	29246.4	11288.4	13762.8	0	42429.4	0	13412.9	74665.1	54259.7	0	4078.14	0	0	0	159248	0	0	0	28605.9	0	18980	0	21793.8	0	0	0	0	0	193264	0	0	0	0	0	22640.6	0	13541.2	0	82253.5	205627	69807.8	19590.8
998	650.098	87.1207	3.9694	4	1.28616	121981	261654	0	100518	142498	0	0	442953	147799	316110	0	0	46650.7	74561.8	519850	0	103205	40677.5	95217.2	0	0	0	348046	0	408721	0	110758	121936	317204	299475	349348	79421.6	315083	241864	430831	129617	718487	0	244584	339907	513099	208752	475929	187791
999	809.89	81.118	2.76362	2	1.45467	0	0	459959	188421	234443	105987	94035.8	237298	250305	95111.9	91198	156218	30630.8	85139.9	126226	350609	3767.02	101998	72771	0	0	52384.7	193314	424988	138097	0	77839.4	233139	100748	265778	671020	127149	185141	151277	216855	64972.6	233997	143009	59885	303809	37763.7	97881.2	57603.7	77737.2
1000	619.281	5.54425	6.28538	2	1.13802	0	1.40222e+06	1.4279e+06	1.02876e+06	1.94666e+06	0	0	0	0	1.45591e+06	0	0	0	370857	1.45543e+06	0	0	0	0	0	0	0	0	831761	695445	0	0	0	0	0	0	0	0	0	0	0	0	1.16932e+06	437900	0	0	0	0	0
1001	627.278	88.4767	2.22363	2	1.05601	0	0	0	0	0	0	102634	0	43935.8	0	0	0	0	0	0	91086.6	19307.6	0	0	98036.2	0	0	0	40260.9	0	0	0	0	0	0	0	0	0	0	0	0	0	120575	0	0	28125.3	180339	0	0
1002	466.284	68.6467	3.88032	2	1.00434	332036	52123.2	172172	95852.8	479348	124979	123705	100446	126262	83648.1	26494.6	130970	26391	13527.9	202641	776335	0	50973.6	53505.4	107603	0	33757.4	37731.9	269074	0	0	210907	134040	0	110774	494952	0	150278	47147.6	95514.8	193596	47489.8	0	44283.3	95722.4	0	0	0	0
1003	411.219	42.8866	2.56368	2	1.86416	0	0	0	0	0	0	0	0	0	0	0	0	0	0	0	0	0	0	0	0	0	0	0	0	0	0	0	0	0	0	0	0	0	0	0	0	0	0	0	0	109082	298255	47038.1	20341
1005	1104.37	130.377	12.3428	5	1.08306	0	0	0	0	0	636431	0	2.44672e+06	0	0	0	1.27217e+06	605391	0	0	0	1.48809e+06	577441	0	0	0	1.33047e+06	0	0	1.46192e+06	0	0	0	0	0	0	1.26246e+06	0	8.40216e+06	0	0	0	1.56101e+06	0	0	0	0	1.48844e+06	0
1006	415.208	35.1168	3.15935	2	1.19262	0	108860	48582	0	0	39841.2	0	0	68054.6	72768.3	25866.8	56801.7	23522.6	0	0	0	0	0	46816.3	0	0	24319.9	3805.58	0	0	101047	81951.8	0	35398.9	0	107908	0	92985.4	0	205170	113093	68247.4	0	11251.4	107322	0	86620.9	50632	70898.1
1007	848.925	68.2651	3.6322	2	1.11005	0	0	0	0	0	0	0	0	0	0	0	0	0	0	0	0	0	0	0	0	0	0	0	0	0	0	0	0	0	0	0	0	0	0	0	0	0	0	0	0	0	0	0	0
1009	642.799	81.2274	5.3041	4	2.56372	0	0	79432.2	0	0	0	0	0	0	0	87792	51058	11283	19933.1	0	0	15189.8	0	0	15519.6	389805	0	98894.2	0	80282.1	0	0	43757.3	80320.7	0	85449.9	0	0	80831.3	71844.3	0	711836	38991	0	215553	0	318806	2.20943e+06	0
1010	512.294	59.0692	8.78947	2	1.11271	0	194397	508052	186863	789226	235218	0	230578	293563	309621	93347.9	163842	0	84402.6	332048	0	0	96868.2	85267.3	156327	0	51331.4	116658	539978	0	308111	245424	272753	141396	478847	163202	0	261224	138064	297975	251199	136297	182540	0	0	89044.9	228139	103712	112124
1011	504.757	80.3417	3.71015	2	1.17715	0	0	0	0	0	0	0	0	0	0	0	0	0	0	0	0	0	0	0	0	0	0	0	0	0	0	0	0	0	0	0	0	0	0	0	0	0	0	0	0	0	0	0	0
1012	606.974	69.5795	4.28505	3	1.09317	264948	183344	467025	429269	848574	195984	196485	221016	415726	217121	144619	325654	91133.5	90247.7	0	1.0836e+06	48571.8	164470	162982	155724	0	144530	135734	877208	0	0	175686	238526	200365	724918	128639	27263.5	285916	367883	599968	217897	254194	0	171447	274638	796368	1.26499e+06	203260	626450
1013	635.985	49.7168	12.7522	3	1.83337	1.04867e+06	409069	185747	168054	420607	35247.7	0	543833	0	15903.2	75240.7	0	20115.3	4728.51	0	0	23086.7	35280.7	0	94223.5	0	9014.19	87177.1	166371	0	1.23193e+06	57657	72485.2	65966.5	41032	0	0	193155	10290.7	27455.5	0	0	0	121125	455372	122984	105237	180896	144282
1014	489.292	79.2444	3.6298	2	1.20156	0	74088.3	0	0	261159	0	22051.2	0	0	2319.68	0	0	0	0	0	6895.94	0	0	0	207431	0	0	0	0	0	0	91.0714	0	0	0	0	0	3717.43	0	0	0	0	0	0	0	45198.9	68015	84189.2	66898.9
1015	569.791	105.636	3.56198	2	1.20919	386158	332983	79885.5	212894	445891	180563	196306	108204	246588	259587	99346.3	148676	63565.8	49346.3	542840	265071	12007.7	87681.3	93274.3	135676	0	23893.6	45395.7	460230	144939	0	335275	0	61743.8	234225	184210	87392	257015	87692.1	402139	0	160757	191063	109119	0	0	198601	54257.4	168882
1016	523.801	83.3335	1.64522	2	1.17322	111838	0	325692	268923	257131	92218.1	387375	110249	151498	92269.8	0	218005	15189.3	174486	51755.1	351720	5370.59	56905.4	111586	89123.8	0	60407.8	42124.4	517827	51741.1	0	69682.1	317863	0	232612	0	0	126414	91686.9	310911	85443.4	25287.6	95147.6	0	320065	0	0	0	1829.15
1017	556.663	77.0033	4.39453	5	1.05835	0	0	0	245039	0	0	0	293573	457417	0	51150.7	0	92243.5	93270.2	0	0	0	0	282875	0	0	65564.5	238447	0	251191	0	0	259102	0	0	94992.4	146654	0	0	0	0	235192	282401	135326	365113	0	0	0	0
1018	656.858	53.8213	2.5719	2	1.23757	0	147782	69013.2	0	662013	0	148642	138833	149216	133218	33007.8	0	31899.6	47899.7	0	0	0	64712.6	56878.5	0	0	51625.7	32755.9	0	0	364847	196367	61433.4	56008.6	182291	95994.1	0	0	45761.1	223966	88677.4	50865.2	0	45416.8	79664.8	61475.1	62456.8	48718.3	35537.7
1019	592.807	55.0148	5.99257	2	1.50357	0	0	0	0	0	0	0	0	0	0	0	0	0	0	0	0	0	0	0	0	0	0	0	0	0	0	0	0	0	0	0	0	0	0	0	0	0	0	0	0	0	0	0	0
1020	841.735	70.3407	2.42498	3	1.16973	0	233491	0	462771	1.47391e+06	286201	472053	172303	761940	501896	92333.8	155845	78496.8	58603.2	513621	751793	0	131797	217631	166462	0	114370	84923.3	1.49843e+06	0	0	86689.9	268234	158849	872370	301965	0	349970	305429	1.02189e+06	598801	165135	0	113441	0	33546	0	121079	114437
1021	468.751	51.9522	5.76595	2	1.13443	0	274100	804040	0	1.30478e+06	319708	403581	327442	504158	407468	0	170017	183964	0	0	0	0	179511	219878	0	0	81336.2	69359.2	0	0	419107	340026	288330	140141	681457	336223	0	164893	0	814966	506752	105575	0	99445.8	237187	0	0	0	0
1022	981.959	96.3189	6.93308	2	1.22726	588876	922912	263512	0	238286	0	498650	159777	136295	1.42866e+06	1.02519e+06	0	0	0	784041	415512	116332	86759.6	0	372006	0	0	111682	286626	302803	0	1.44543e+06	0	951032	0	1.66992e+06	107093	0	95980.4	503091	879303	0	679931	163521	0	0	811564	113063	293449
1023	459.274	44.8244	3.7334	2	1.03366	0	128571	164048	0	304887	73294.3	116886	41951.7	0	64772.8	0	37098.4	34784.7	0	0	0	0	47170.1	42473.6	0	0	17986.1	0	136949	0	72471.4	165251	45123.7	42333.3	159219	108566	0	126747	0	113874	61181.1	55499.3	0	23215.6	36899.2	26900.5	152770	30385.6	20136.7
1024	778.043	76.3087	6.02475	3	1.05741	1.39109e+06	355728	373640	480011	494716	499121	386140	152604	310439	726481	271988	1.21027e+06	64938.7	149999	768977	0	0	69702.8	123406	286520	0	100657	188903	336315	0	0	1.14523e+06	386665	231118	742718	317341	144434	192699	228682	553251	362695	353082	286449	268143	681508	0	154103	67825.3	47030.9
1025	883.185	115.418	4.27703	4	1.02874	0	287301	1.17695e+06	693223	367049	611761	503704	912489	758386	504016	825869	782717	296809	245394	248115	559707	207364	388721	813324	542067	0	280186	786575	367064	910394	0	120092	0	749019	908430	308787	376608	399654	648885	547413	0	3.55111e+06	633425	827760	1.24427e+06	73742.8	0	225434	22936.8
1026	628.761	13.9856	5.85353	2	1.58453	0	0	0	0	0	0	0	0	0	0	0	0	0	0	0	0	0	0	0	0	0	12948.6	0	0	0	513302	0	0	0	0	176239	0	0	0	0	165885	0	0	0	0	16355.7	36846.9	77070	113958
1027	488.207	56.2109	5.95927	2	1.01111	0	63337.2	169630	0	121930	36992.6	103809	51054.9	53590.5	117964	0	42997	9698.38	22580.5	63266.8	0	0	20038.6	38046.8	0	0	8927.37	17313	0	0	53795.2	0	21929.4	0	80868.1	36597.1	0	15616.2	40134.6	152582	66295.9	54416.3	51046.8	14359.7	45976.3	98405.2	140764	99173.8	101376
1030	538.27	31.8996	16.5166	2	1.07327	0	255900	477196	350474	827377	279017	0	241038	243156	246350	58863.9	82577.8	50709.7	77908.1	0	0	0	212763	60589.2	0	0	0	0	503455	0	85103.9	114287	176066	111933	563917	430768	0	146874	119647	631930	156257	59891.5	95710	56444.4	0	0	0	0	0
1031	655.797	99.6206	3.53862	2	1.02382	246269	84315.5	0	0	0	0	92235.2	0	28055	81688.4	0	88656	0	0	214294	0	0	0	0	69365.7	0	0	0	56674.5	0	0	62195.3	52184.2	0	56377.2	51779.1	19804.9	48547.5	30243.5	73295.6	74402	25480.9	38911.5	0	61143	343893	465159	325608	273288
1032	1066.96	134.768	3.81318	5	1.3754	0	0	308147	2.49362e+06	456178	0	0	0	606707	0	0	1.65077e+06	0	1.29698e+06	0	0	0	762783	0	2.66811e+06	0	0	0	0	2.18857e+06	0	0	0	0	0	0	2.29361e+06	0	8.32414e+06	0	0	0	1.14253e+06	1.29944e+07	9.88896e+06	60364.3	0	81667.5	33923
1033	857.064	81.2274	3.0677	3	3.26896	0	0	20740.4	0	0	0	0	0	0	0	0	0	0	0	0	0	0	0	0	0	0	0	0	0	0	0	0	0	0	0	0	0	0	0	0	0	0	0	0	71769.3	0	0	0	97617.4
1034	433.7	94.2222	1.81762	2	1.1786	163089	70480.7	0	35192.3	221832	58013.9	82748.1	28118.6	44706.5	102397	0	41718.3	6982.3	14147.1	81556.7	145711	2995.86	15417.1	21816.8	38215.2	0	8964.41	13308.5	99581.4	30554.9	0	30084	32452.1	0	98258.4	0	10994	29905.9	30585.7	92879.7	58321.4	25684.2	0	22557.3	32010.9	26859	92412.6	28840.5	34886.6
1035	871.135	87.6267	2.43122	3	1.33038	0	140203	85725.9	64088.1	0	0	0	380767	89121.4	0	166736	136908	11913.4	78580.3	555782	0	72830.4	27815.2	44623	0	0	14574.9	269124	93838.4	419828	0	0	91164.2	197042	277594	298416	83506	298999	234234	448200	48260.9	718514	81439.7	180973	190245	559968	81113.2	538808	190770
1037	493.252	43.3786	5.3017	2	1.05829	0	135034	49546.1	0	130277	40618.3	74583.8	54876.1	119041	69470.9	0	31376	17770.8	22784.6	0	0	0	19190	35640.6	0	0	10388.7	0	62560.5	0	101564	164732	55309.3	61243	80337.9	123976	0	147882	42789.1	182969	145346	90051.5	0	35825.1	73089.1	54683.1	45732	45640	38932
1038	1005.03	121.668	11.6168	2	1.34653	0	0	598718	422756	164274	183467	557883	106806	0	650554	147554	523891	312363	57593.2	136117	352857	161614	115655	435980	482060	0	101595	173056	346918	617115	0	113002	0	158706	811418	268879	0	101136	183388	183389	466975	0	805950	0	176169	126995	363619	0	231283
1039	534.261	66.9426	1.65633	2	1.0118	0	116975	9943.33	0	0	0	0	21198.6	16527.8	53278.3	14960.1	0	0	0	75621.5	0	0	0	0	15761.7	0	0	24939.4	0	0	0	30491.1	0	0	30975.1	0	0	70101.1	19134.8	33578.3	30220.6	101693	0	0	29095	54712.3	311854	44562.7	22492.7
1040	809.889	82.4459	1.71198	2	1.3028	36038.8	62612.7	418062	238627	117377	143519	74410	167833	110012	90426.8	54271.4	148699	47892.5	74255.6	83163.5	247687	3874.15	65819.2	37093.5	32262	128808	80278.1	68169.1	472392	60986.4	0	0	182195	44690.1	655550	84111.4	117067	275407	79751.6	97918.6	89969.4	149204	73802.3	112948	373651	40425.9	57209.3	80294.7	76789
1041	685.368	88.4179	2.50052	2	2.33565	251677	0	0	139545	227042	126477	289606	143928	0	238518	310683	80384.5	0	17477.6	630436	200170	0	63731.6	141682	0	0	44895.7	64489.7	270973	107788	0	0	280580	0	692300	8.87642e+06	124723	421207	100262	1.23377e+06	1.05034e+06	129961	241150	0	128200	78496.2	0	0	70727.8
1042	537.73	83.2343	4.13287	2	1.09745	256077	348620	59369.7	29812.3	51285.8	17236	152552	50854.4	0	372390	113519	42965.9	0	8293.97	213067	89786.9	50315.8	17957.1	12467.8	149433	262754	0	36658.2	30803	48359.7	0	233412	0	109575	81577.8	444629	0	0	20539.9	191315	163705	20560.6	49410.9	18404.7	0	41879.7	265443	0	35438
1044	723.873	44.2875	4.28147	2	1.16357	0	211594	77036.3	0	0	18201.1	258260	24411.3	0	509266	785980	110335	52589.3	0	0	0	0	9468.15	73236.9	0	0	11211.9	0	91593.3	0	106695	617454	34828.1	445660	157965	644265	0	95115	0	140435	492664	325989	0	115816	71324.6	57554.1	225996	19878.4	23494.7
1045	1063.76	136.454	14.4564	5	1.5618	0	0	0	0	0	0	0	904904	818043	0	0	1.0414e+06	0	761669	0	0	0	1.49419e+06	0	0	0	0	0	0	301129	0	0	0	0	0	0	2.82795e+06	0	2.7558e+06	0	0	0	691378	0	2.64452e+06	0	70865.6	0	40471.3
1047	600.275	83.6461	2.528	3	1.68675	487302	816095	43868.8	23736.9	107862	14558.7	0	106850	33743.5	193591	261529	51765.4	8391.57	42604.7	245359	0	3707.02	8155.1	14894	0	673411	11098.3	130544	71795.1	104836	0	297872	31553.4	153669	62791.1	264555	0	1.05896e+06	128299	155321	57156.4	1.00944e+06	26216.3	220283	459022	0	0	0	16848.6
1048	632.829	69.5795	2.99978	2	1.09221	201794	0	0	189670	455177	0	193717	158421	400951	165845	57792.9	116377	43048.9	39046.8	216100	589206	6867.08	158545	91318.9	80659.3	0	60049.3	61207.2	554021	51362.9	49561.8	89823.7	182218	0	452762	135114	71127.4	166946	231016	401524	183427	93447.6	0	0	0	449708	776814	111540	390135
1049	935.5	93.9545	2.13903	2	1.03577	455298	236333	1.09928e+06	483647	947716	575414	176634	635137	413615	290757	90580.8	280503	86990.7	138247	319132	1.06792e+06	15757.3	161438	227742	423111	0	83343.8	105882	763843	225329	0	347832	401339	137143	395275	436497	299636	1.01728e+06	341017	188190	260218	204553	272627	273131	1.45661e+06	145988	146968	0	174241
1051	482.272	49.1714	3.26023	2	1.04186	0	245030	0	0	340479	209481	105213	125716	293141	293320	190065	76797.2	89744.7	0	0	30995.2	0	79018.5	125723	0	0	42429.1	102561	279123	0	467698	237585	0	172070	500807	217415	0	234425	110040	237762	342955	197229	41899.5	250463	326737	69257.7	153247	72956	143504
1052	453.343	135.412	2.42783	2	2.05329	0	0	342358	0	292294	0	0	315224	385150	0	86146.7	252583	0	83596	894177	274935	0	111329	0	0	0	0	0	459879	159937	0	152993	0	0	402518	867710	230710	404176	289710	0	31691.5	0	278779	0	266137	9102.21	20706.3	4568.98	0
1053	468.254	38.8602	3.08503	2	1.09867	0	220848	88142	0	0	178667	52214.8	130001	0	112303	0	73878.3	41862.6	36646.4	0	0	0	42752.6	63080.8	0	0	14974.6	5981.08	121839	0	0	0	144335	56783	155208	374069	0	0	58892	203914	164187	0	66855.5	72174.2	89028.3	39432.2	63059.6	56077	65990.8
1054	643.674	108.085	3.99173	3	1.01204	195731	177312	163531	137926	224661	0	247949	126825	151018	166855	127612	137535	41738.1	41521	141084	297640	18080.2	44804.9	160158	95159.9	49690.1	51793.5	120666	213651	214998	0	297265	0	113723	316921	119863	50518.3	115819	87342.4	285683	278488	246246	95533.7	160760	205431	103550	119653	110540	92276.5
1055	575.93	23.0139	2.94875	3	1.06393	6.25214e+06	0	0	0	0	0	0	0	0	0	0	0	0	0	0	5.17676e+06	0	0	0	0	158521	0	0	0	0	0	0	0	0	0	0	603732	0	0	0	0	0	0	0	0	0	0	0	0
1057	511.727	23.7371	14.0013	2	1.15557	0	0	345724	0	854153	0	0	210490	146334	485003	0	163763	50099.5	137910	0	0	0	50750.3	153799	0	0	0	0	370482	0	0	0	178399	190334	382656	0	0	0	214192	0	459645	0	0	0	305934	150867	289729	99546.8	116721
1058	567.792	83.4313	3.81335	2	1.22882	260049	208774	76209	0	130961	65086.5	111795	0	0	319771	50931.2	89219.6	12673.4	18626.6	234390	0	23898.1	22834.9	0	89460.8	161243	0	33211.1	0	48175.6	0	107839	29160.5	0	137360	332474	0	0	36988.7	162766	186475	107090	51216	16917.8	47605.1	44271.6	189651	0	24656.3
1059	750.35	100.461	4.35863	2	1.03106	0	0	34850.9	0	0	0	115193	43610.2	0	213947	87921.2	36433.6	0	0	177547	0	99128.3	0	37191.6	89063.6	0	0	52538.2	0	115815	0	0	0	103918	0	282774	0	0	33644.3	0	113236	0	0	0	44641.2	217792	620465	267054	116710
1060	939.506	123.049	5.90127	2	1.24139	0	0	235250	490505	1.30922e+06	575959	367328	111930	0	140154	238699	554367	53689.6	116469	53070.7	565061	55055.7	143108	407951	334935	0	388003	0	686415	280664	0	230151	0	351692	430710	430253	0	991765	0	153634	603060	0	0	183685	390718	392533	171608	177984	478302
1061	428.235	39.6715	4.10183	3	1.12115	0	0	0	0	73037.7	23272.1	54210.6	0	55845.5	204874	0	25898.5	0	10869.6	0	0	0	13360	25266.8	0	0	3690.88	0	44068.5	0	39294.3	0	23446	0	71303.6	0	0	0	0	79823.6	99162	0	0	12586.7	40687	40139.6	140505	30304.1	15723.4
1062	479.302	65.2519	4.32297	2	1.0959	0	0	0	0	22391	10179.4	39528.5	18676.1	24099.4	109365	0	18746.3	3368.94	6729.18	0	36722	0	6933.78	0	31788.8	0	0	7610.05	30992.8	0	27661.6	0	0	0	40785.8	133837	0	11657.9	12090.2	0	64144.1	0	0	0	0	57916.4	187720	46095.3	22421.7
1063	885.174	105.814	5.14003	4	1.32708	0	0	571777	723820	134337	657196	0	795425	612785	0	0	645953	378097	224303	0	285773	0	396329	689163	354065	0	349887	844335	0	718450	0	0	647623	0	115723	0	354691	0	541464	164015	0	449342	475388	1.136e+06	918441	0	0	0	0
1064	544.933	83.1284	2.46118	3	1.0216	104723	45615.1	260262	114122	0	134888	79069	84264.6	80637.3	94838.3	45333.4	182422	57988.8	42041.1	72620.8	332470	6466.12	47282.1	100875	55266.9	125337	52697.4	93659.6	369084	61921	0	58439.7	127461	62027	232692	29132.4	74609.2	87849.2	69130.1	102785	67378.8	117137	62349.8	86176.6	178849	0	89796.7	0	78193.2
1065	776.817	92.3689	1.84572	2	1.21352	688968	535118	33009.7	0	134565	0	50792.2	0	66879.7	263131	1.06246e+06	67154.9	15247.3	21657.8	324005	32205.4	22432.9	20416.3	39700.2	44529.3	0	18238.2	158040	71031.6	356511	0	660210	26911.9	886789	201587	503168	37379.1	125311	226921	255138	150811	251143	124339	463322	71556.1	164892	501114	265557	34778
1067	837.447	96.043	9.32422	2	1.14904	0	0	0	0	0	198748	0	0	0	0	0	0	0	0	0	0	0	0	0	0	0	0	0	0	0	0	0	0	0	0	0	0	0	0	0	0	0	0	0	0	0	0	0	0
1068	742.876	124.872	11.3006	4	1.17654	0	0	511885	1.12137e+06	713769	1.1026e+06	288047	493937	0	0	123213	1.37627e+06	440806	0	92533.6	750742	77828.6	325863	533393	370765	0	538858	0	173733	194446	0	0	0	546871	206054	0	834791	380608	538145	394456	0	0	739003	940479	1.74049e+06	0	0	0	0
1069	551.792	33.1998	1.92845	2	1.22763	0	0	0	0	0	60862.2	0	0	0	0	0	0	0	0	0	0	0	0	0	0	0	0	0	0	0	0	0	0	0	0	0	0	0	0	0	0	0	0	0	0	0	0	0	0
1070	824.448	86.2958	1.60392	2	1.03507	0	0	0	0	0	0	0	275970	0	0	0	0	0	0	307340	0	0	0	0	0	0	0	0	0	0	0	0	0	163712	459928	0	0	0	0	0	0	0	243201	0	0	0	0	0	0
1071	1164.96	96.2878	1.57465	5	1.23615	0	0	0	0	0	0	0	0	0	0	0	0	0	0	0	0	0	0	0	0	0	0	0	0	0	0	0	0	0	0	0	0	0	0	0	0	0	0	0	0	0	0	0	0
1072	833.747	108.913	7.66408	3	1.04322	0	0	0	0	0	0	0	325770	0	0	0	403463	0	0	306774	0	0	0	0	0	0	0	286146	0	539603	0	0	0	0	0	0	0	682910	313143	0	0	1.10684e+06	0	0	0	0	0	112174	0
1073	561.3	53.6521	2.73633	2	1.05279	0	0	132603	0	388595	0	106778	97801.8	401037	0	47626.4	55922.8	13047.9	24059.8	124397	116933	0	43338	69752.1	0	0	23681.1	20846.8	431200	0	0	115137	153718	94993.8	154665	163376	0	0	173864	196089	180143	75512.8	0	60512.3	70612.4	16555	0	27458	84496.7
1074	411.746	14.9204	4.51472	2	1.14671	0	0	0	0	0	0	0	0	0	0	0	0	0	0	0	0	0	0	0	0	0	0	0	0	0	21309.6	0	0	0	0	0	0	0	0	0	0	0	0	0	0	36898.8	156858	20716.8	13792.3
1075	616.802	29.9102	2.15797	2	1.96384	0	0	0	0	0	0	0	0	0	0	0	0	0	0	0	0	0	0	0	0	0	0	0	0	0	0	24413.9	0	0	0	0	0	0	0	0	26629.7	0	0	0	18735.4	29510.1	253048	10021.5	8906
1076	648.342	90.6063	2.60763	3	1.616	0	0	0	0	0	0	0	0	0	0	0	0	0	0	0	0	0	0	0	0	0	0	0	0	0	0	0	0	0	0	0	0	0	0	0	0	0	0	0	0	0	0	0	0
1077	656.672	110.887	9.88747	3	1.04609	1.1502e+06	974817	1.90748e+06	1.11247e+06	1.14757e+06	731946	1.01015e+06	596492	574466	584828	359710	841726	181898	204535	1.20463e+06	2.41107e+06	102408	373120	448470	574316	0	215270	510015	1.78482e+06	795864	0	1.01334e+06	629049	442068	1.18819e+06	614763	407124	890384	367539	1.2149e+06	725393	673138	0	272277	432689	331616	279261	428718	958017
1078	553.297	70.9805	3.70298	2	1.34814	0	0	0	0	0	0	0	0	0	0	0	0	0	0	0	0	24238.6	0	0	0	151726	0	0	0	0	0	0	0	0	0	0	0	66943.8	0	0	0	168363	0	12539.6	0	342520	0	282396	94496.6
1079	482.285	76.8738	1.6464	2	1.23842	184128	32307.2	0	1131.55	13485.6	26976	2629.13	10209.2	138.848	18501.4	0	11041.6	0	0	29623.9	0	0	2887.52	0	0	0	0	0	35776.4	0	0	139.466	0	0	0	7134.54	0	5315.64	0	0	0	0	0	0	0	28091	53690.8	71162.2	77188
1080	706.351	92.1679	2.81803	3	1.03844	119927	249185	109700	40940.3	0	0	202358	64936.2	94892.5	399316	152863	92391.2	45173.8	16251.4	198423	99446.7	145699	28709.3	72539.8	140697	0	0	88345.2	93630.2	234987	0	112551	30497.5	147971	160706	291054	0	37812.3	35530.9	137504	161101	170680	99634.9	71476.7	83558.7	238608	506667	0	102252
1081	631.003	71.2817	6.02603	3	1.02864	510999	289269	350012	385295	1.12607e+06	319292	659575	203605	0	386067	180490	853569	111417	122875	768209	576333	0	122199	369522	178916	0	120892	174810	822622	0	0	353799	215951	394092	946663	292392	0	588764	120256	813500	594333	459622	390685	194011	0	168338	341271	190661	185703
1082	660.297	96.3189	2.1689	3	1.12296	73360.2	261462	72316.4	56687.6	40087.6	0	102845	48957.4	35283.9	111004	27002.7	59375.4	0	7566.56	91583.6	118474	48875	16399	19607.1	87999.5	0	3812.92	43484.6	81345.4	0	0	36916	0	30872.9	69804.6	146455	9652.91	0	23749.7	0	50670.1	0	9766.21	19032.6	0	111307	427369	46586.8	97611.2
1083	499.763	56.3287	2.055	2	1.23487	0	0	0	0	44271.9	9012.2	0	8263.21	0	0	0	0	857.901	5563.42	42445.3	0	4956.49	0	0	0	0	3387.17	2754.73	0	0	24227.2	0	15657.2	0	58144.1	0	13238.2	18093.4	8451.15	34840.4	205290	0	28937.6	0	31595.7	65632.2	124435	49565	165919
1084	908.973	75.5088	4.26808	2	1.77252	595353	737798	117531	183464	69430.5	223054	1.66731e+06	829245	422115	1.18339e+06	480930	130296	0	191034	751448	0	0	346453	331674	36896.1	0	12419.5	130901	1.13684e+06	0	0	0	34722.5	81362.6	0	0	445938	1.06362e+06	44681.1	1.00524e+06	1.14061e+06	1.06645e+06	420386	0	269217	266889	0	217490	79420.7
1085	590.931	88.2308	1.81962	3	1.18247	1.50969e+06	1.27499e+06	332406	142794	236978	85332.8	819270	70131.4	148361	1.28632e+06	386115	210613	66512.2	29826.1	443155	288697	84980.3	0	86182.5	331182	0	0	0	135237	300800	0	926264	73960.9	359344	0	785883	0	73885.8	62364.9	516659	670646	133446	304552	129874	122909	0	0	0	0
1086	503.25	67.4363	3.54505	2	1.0868	369175	142504	124089	68408.2	225197	44216.3	106494	68553.6	70370.1	114370	32720.1	55026.2	5020.56	27994.9	184811	0	0	0	34995.1	24611.5	0	10264.4	35858.8	117274	0	0	129337	48783.6	0	160501	0	0	0	66366.7	263652	0	117591	0	0	69771.8	52826.7	158237	69242.3	174154
1087	785.318	85.7706	4.93027	2	1.14403	1.80309e+06	2.10684e+06	74595.5	28134.7	121914	0	101254	119172	69702.4	389283	1.22602e+06	128006	7940.57	52460.2	806038	34337.2	15467.8	10527.8	31999.2	35193.5	0	0	363580	47811.1	226348	0	1.29668e+06	47993.9	775701	138849	1.17946e+06	59698.3	560125	366180	423175	281955	2.454e+06	104785	390452	345238	221229	0	91882.5	87598.8
1088	587.293	93.6388	1.5213	3	1.01543	170121	201221	130253	78987.3	164037	75260.5	171115	121922	74909.6	130124	0	62695.8	26603.6	26716.8	0	200495	18153	33270.7	84056.1	65062.1	0	18338.1	120903	180397	94719	0	0	69197.4	0	141509	0	49333.6	0	0	187066	98357.8	95039.9	77273.9	165652	173478	100070	0	41364.6	141906
1089	666.984	110.887	6.70128	3	1.29365	0	0	0	0	1.15149e+06	0	0	631712	0	0	213458	863037	144794	0	1.27967e+06	0	0	0	0	0	0	0	0	0	673520	0	0	547094	0	0	0	0	715957	0	0	678984	534207	0	0	0	0	0	0	0
1090	806.897	104.491	3.7227	2	1.12484	0	0	211601	0	0	0	0	0	136837	0	0	0	0	0	0	0	0	0	0	139755	0	0	0	0	0	0	0	0	0	0	0	0	0	0	0	0	0	0	0	0	0	0	0	0
1091	773.066	100.126	1.77133	3	1.06926	104069	0	0	0	0	0	0	0	0	0	0	0	0	0	368243	0	40778.8	0	0	0	0	0	0	0	216420	0	132424	0	138042	200316	0	0	0	0	0	185484	0	84579.7	0	0	140928	0	0	0
1092	660.879	47.9941	1.30048	2	1.42541	0	0	0	0	0	0	0	0	0	0	0	0	0	0	0	0	0	0	0	0	0	0	0	0	0	0	0	0	0	0	0	0	0	0	0	0	0	0	0	0	0	0	143796	0
1093	459.22	25.5319	9.5164	2	1.79911	0	0	260048	0	275253	0	0	58193.6	42788.2	161316	0	0	18967.6	0	0	0	0	12946	37141.2	0	0	0	0	31214.1	0	0	43955.6	0	0	22970.3	74255.2	0	0	0	115364	69955.5	0	0	0	44586.3	0	67849.1	13906.1	28860.1
1094	437.225	17.1359	3.596	2	3.26678	0	0	0	0	0	0	0	0	0	0	0	0	0	0	0	0	0	0	0	0	0	0	0	0	0	0	0	0	0	0	0	0	0	0	0	0	0	0	0	0	0	0	0	0
1095	652.86	106.086	4.65447	2	1.07697	46445.9	166873	94014.6	21426.6	0	0	20566.1	66921.3	23810.5	94632.9	137923	35315.8	0	10247.1	143836	23634	18071.4	6464.43	17997.7	12909.9	0	0	60464.9	16952.7	97659.9	0	90609.2	16110.6	154976	52912.4	210854	12310.8	57838	33298.6	110516	114700	143896	0	44716.9	78363.8	191456	381959	82984	78288.7
1096	888.462	120.406	2.59717	3	1.02185	0	0	640390	580153	121005	653992	128868	48012.5	818820	0	26990.8	489126	0	114042	120822	541600	206140	205828	388863	517360	0	182189	164226	513971	326245	0	0	283583	37963	352673	0	182748	144290	94885.6	0	0	0	305284	98061.7	163327	107815	11549.3	0	67519.5
1098	618.654	48.9764	2.73763	3	1.0029	0	335756	200550	0	544588	153632	513462	232619	454370	292469	207174	136068	76319.7	46856.4	0	0	0	126663	222331	0	0	52265.1	0	112480	0	244084	288984	145372	254559	338394	358833	0	187795	152302	508994	424165	173597	0	139426	183393	0	0	64204.9	16687.6
1099	1013.03	112.287	4.09767	2	1.04982	735414	976268	79962.6	54643.4	63639.3	0	103167	172743	88424.7	1.30022e+06	3.17097e+06	136596	53603.7	28009.2	1.28754e+06	0	82964.1	0	60858.9	37140.1	57389.7	0	123681	0	592094	0	886467	0	2.02914e+06	339962	1.76524e+06	0	367626	202448	484666	1.01648e+06	801008	263397	558022	184241	230704	833958	147347	175224
1100	1186.26	98.9254	3.2223	3	1.03217	0	0	2.66578e+06	2.35655e+06	1.09151e+06	787012	0	1.53143e+06	607544	0	0	827240	187820	569936	0	1.50975e+06	40186.3	1.21833e+06	264779	297736	0	374570	594943	835130	325923	0	0	672669	86167.6	136153	0	1.97265e+06	175434	1.19636e+06	403780	0	497608	466216	355977	576823	57612.2	0	0	125952
1101	442.241	10.1661	1.78202	2	1.72489	0	0	6476.99	0	41346.5	0	0	0	0	0	0	0	0	0	0	524765	0	0	0	0	0	213113	0	0	0	0	0	19869.6	0	0	1.23147e+06	0	0	0	0	1.184e+06	0	0	0	0	0	0	0	0
1102	537.769	99.8495	4.95485	2	1.06794	624189	292099	0	0	113741	30794.1	80250.1	110625	0	225872	30216.1	91640.1	0	45309.1	1.03823e+06	0	0	0	14798	29088.5	0	0	24852.5	0	82984.7	0	225972	0	0	99253.2	146080	30478	116876	42618.7	326993	138581	273773	0	0	166761	207261	296114	190687	100949
1104	630.653	52.1071	13.3242	3	2.11208	5.69766e+06	0	0	3.8778e+06	0	0	0	0	0	0	0	20922.7	0	11893.2	0	6.72258e+06	0	0	0	1.12293e+06	0	18145.2	0	9.71226e+06	0	0	0	0	0	0	0	697140	1.51445e+06	21033.2	107068	0	0	1.90924e+06	0	0	0	0	0	0
1105	502.238	51.9522	2.693	2	1.09716	0	178012	128679	0	0	52507.2	0	115695	0	0	0	0	0	29297.7	0	0	0	0	0	0	0	0	0	0	0	0	0	0	0	266367	342049	0	0	162324	335382	0	0	0	0	63299.2	67568.1	99626	29859.2	190912
1106	675.885	100.518	3.20047	2	1.06017	297230	164859	82865.8	0	217058	157974	281056	81798.3	88833.6	134786	72313.2	208266	43639.9	23974.4	216802	244916	0	29952	45310.4	23103.4	0	28863.3	56094.5	121427	65070.1	0	269338	83514.9	32290.7	193658	63424.2	56275.8	83587.6	51329.2	122515	202219	103948	158325	65604	76221.4	41496	34760.9	27326.4	138436
1107	637.324	56.4442	2.377	2	1.11014	0	0	0	0	0	0	0	0	0	0	0	0	0	0	0	0	0	0	0	0	0	0	0	0	0	0	0	0	0	0	0	0	0	0	0	0	0	0	0	0	0	0	0	0
1108	491.737	75.1799	4.38442	2	1.09241	297332	146629	50427.1	36099.4	286926	28639.5	127061	94261.4	85684.5	169881	27292.9	38351.1	5580.7	24314.8	234036	47457.1	0	0	25287.6	31792.6	0	10409.5	25218.1	98355.2	0	0	65924.7	36783.4	51245.5	163120	204064	32661.5	96580.3	95997.6	519277	142517	88514.6	51194.5	22562.3	48214	51927.4	66760.4	48117.3	50740.7
1109	458.73	39.6715	1.55543	2	1.02803	0	0	0	0	0	0	0	0	0	0	0	0	0	0	0	0	0	0	0	0	0	0	0	0	0	0	0	0	0	0	0	0	0	0	0	0	0	0	0	0	48356.2	81688.5	48282.3	54941.3
1110	813.907	56.1598	8.12397	2	1.13535	0	105354	236654	0	317317	150822	77094.1	283952	260599	823538	283031	0	68412.1	79053.2	280073	538448	0	152122	29336.7	52337.6	0	49996.2	64928.8	0	0	0	273462	124792	260498	245743	302329	0	353604	220184	338902	275810	361920	143082	88839.8	326529	106040	111479	71527.8	74306.4
1111	425.761	8.65058	11.9841	2	1.01607	0	0	0	0	391135	241884	503307	372623	426559	1.44703e+06	598072	336052	239145	130242	0	0	263300	95155.5	210376	872363	0	0	0	558978	662139	0	0	273793	0	622072	0	0	414463	0	972429	0	1.08269e+06	0	140453	0	0	0	0	0
1112	719.984	40.5919	7.18587	3	1.04513	0	1.14908e+06	822462	0	1.2094e+06	302569	737264	335704	477485	962994	0	281605	128763	103075	0	0	0	171904	243199	0	0	80871.1	159630	499023	0	534371	1.51394e+06	221616	851069	539003	841760	0	438392	211626	839714	0	317589	0	0	170405	211243	590973	190359	337957
1113	676.784	97.2839	2.13035	2	1.06671	44394.7	43779.6	0	0	0	0	0	7506.24	0	17996.7	31742.7	0	0	5464.7	56227.2	0	2497.36	0	0	0	0	0	37621.3	5978.78	34615	0	115021	7359.29	50285.5	15371.9	196213	10126.2	309821	32387.7	104209	34588.4	612256	7873.87	31144.9	762535	0	34251.3	0	9194.65
1114	710.58	72.5301	5.81312	4	4.08067	0	185829	0	0	0	0	0	0	0	0	0	0	0	47302.1	0	0	0	0	0	0	0	0	272461	0	202568	0	0	0	0	0	0	0	0	189776	0	0	0	140375	258500	0	0	0	6.19468e+06	0
1116	507.787	20.6314	3.18463	2	1.39612	0	0	0	0	0	0	0	0	0	0	0	0	0	0	0	0	0	0	0	0	0	0	0	0	0	552251	0	0	0	0	0	0	0	0	0	0	0	0	0	0	39970.3	337285	19805.8	34720.1
1118	977.508	95.8357	2.29748	2	1.09883	0	0	132576	0	0	0	0	84929.6	0	210647	0	0	0	0	0	0	0	0	0	0	0	0	0	0	0	0	0	0	0	0	186138	0	0	0	211369	0	0	0	0	0	117141	88373.3	0	0
1120	502.457	63.8274	6.76562	5	1.05967	0	0	541219	307392	453523	92158.5	60693.6	186163	231371	109056	44479.6	147259	75515.8	89536.1	0	491792	0	107406	111367	82326.3	0	70996.5	59974.7	462901	85585.8	219111	27685.6	140035	0	178161	84475.9	131843	126628	157816	221665	43633.8	184591	0	102876	227979	0	0	88342.4	52972.8
1121	419.186	40.7335	9.29167	2	1.1736	0	0	0	0	0	0	0	0	0	0	0	0	0	0	0	0	0	0	0	0	0	0	0	0	0	0	24952.1	0	0	0	155228	0	0	0	40179.3	39961.3	0	0	0	0	112661	265185	86183.8	28375.4
1123	1207.97	128.22	5.39747	3	1.64198	0	0	0	0	0	0	0	0	0	0	1.98116e+06	0	435644	0	4.75224e+06	0	1.09528e+06	0	0	0	0	0	0	5.00134e+06	0	0	0	0	0	0	0	0	0	0	0	0	0	0	0	0	440557	173500	1.66774e+06	150261
1124	830.903	85.1232	2.8087	2	1.32149	0	0	0	0	0	0	0	0	0	0	0	0	0	0	0	0	0	0	0	0	0	0	0	0	0	0	0	0	0	0	0	0	0	0	0	0	0	0	0	0	0	0	191774	0
1125	478.746	58.4774	4.5233	4	1.00463	0	154032	226492	189001	662351	187303	265764	147283	380270	137648	27028.6	126258	0	52204.8	150940	0	0	73809.3	117196	0	0	63583.8	51499.9	538465	0	260610	122937	189536	40735.9	335834	97635	0	306593	185175	252717	261880	84992.4	187937	81480.1	182845	0	0	63143.6	43061.7
1126	704.369	76.5819	1.5043	2	1.05863	45558.1	102445	63930.1	63973.2	45282.8	0	122462	60354.4	0	197755	0	40045.2	12712.1	13377.4	122519	0	0	21517.9	26856.1	47683.6	0	0	34080.2	42424.6	0	0	80102.3	0	57076	67391.2	0	0	23963	20431.8	70720.3	83162.1	85793	35437.2	0	0	0	408963	0	62224.9
1127	445.252	10.1991	2.81438	2	1.74703	0	0	0	0	0	0	0	0	0	0	0	0	0	0	0	0	0	0	0	0	0	0	0	0	0	75080.1	0	0	0	0	0	0	0	0	4507.71	0	0	0	0	0	29880.2	43719	16472.9	23415.1
1128	1313.66	47.2871	1.70402	2	1.17356	0	0	0	0	0	0	0	0	0	0	0	0	0	0	0	0	0	0	0	0	0	0	0	0	0	0	0	0	0	0	0	0	0	0	0	0	0	0	0	0	631294	1.89527e+06	1.15153e+06	347617
1129	566.622	47.6109	3.8809	3	1.03602	0	178331	143241	0	1.57848e+06	268850	687415	0	461597	299563	120583	112973	123877	104749	0	0	0	0	194899	0	0	77569	0	813170	0	529805	346393	304719	152162	614626	251303	0	0	450245	642387	0	194563	0	107870	0	0	0	41456.4	25654.6
1130	619.281	6.99407	2.68267	2	1.002	0	37490.9	0	0	153839	630925	1.36678e+06	796766	713868	0	1.24144e+06	835086	314746	0	0	0	0	303331	631419	0	0	0	8353.63	289364	16687.8	0	1.83571e+06	749765	0	962547	0	0	711524	378656	1.88076e+06	0	1.36377e+06	0	0	854178	0	0	0	0
1131	800.919	95.6997	3.83638	2	1.01223	232828	217175	140770	179055	322496	167727	259148	140079	188596	227109	90961.7	140339	45978.6	51723	332546	405385	12546.2	65085	159977	96611.8	0	58107.8	60042.5	328062	165751	0	173989	118716	80890.6	406330	186822	83605	193473	134507	310945	336656	140832	178056	110303	166302	206629	273316	209304	197600
1132	657.107	87.7395	2.30943	4	1.14547	0	0	0	54479.3	0	0	0	254362	0	0	116927	0	26286.6	0	226351	0	40184.8	17400.6	44052.6	0	0	26313.7	191226	57342.9	250947	0	0	0	0	192436	0	52162.8	142182	152688	164083	0	439723	176148	140251	190118	631756	117304	481227	159798
1133	516.79	66.7575	1.96025	2	1.02751	0	0	0	0	35030.6	22568	0	0	0	0	0	0	0	31160.9	11955.6	0	0	0	0	0	0	3647.14	0	0	0	0	0	0	4217.15	0	0	0	0	0	11077.8	0	0	0	0	0	22356.3	105401	32262	38529.6
1134	883.423	100.179	1.97133	2	1.27452	587879	491523	407267	289427	475094	216342	560737	248377	235779	548972	1.46597e+06	262710	99231.5	57086.3	835492	638109	43367.9	115993	128916	345819	0	36345.4	112427	509338	395610	0	1.48499e+06	152579	1.65894e+06	504892	1.17985e+06	161552	413954	191406	585543	1.03442e+06	437037	544362	363466	185797	52706.2	213406	0	187608
1135	560.786	75.8221	3.22112	2	1.06756	182659	191697	82006.1	0	0	30240.7	74156.7	42966.4	64984.1	253228	0	38728.1	8934.05	13117.9	175708	0	0	0	20224.2	56694.7	0	4622.3	0	0	0	0	67228.5	38634.3	17311.8	92619.1	218588	12112.6	0	0	107664	148303	57528.8	44334.8	0	0	35590.9	167598	35297.5	17752.9
1136	784.892	90.6063	2.22758	2	1.34301	49031.8	0	0	0	0	0	0	0	7044.68	0	15912.9	0	0	0	101530	0	0	0	0	0	0	0	20208.7	0	34106	0	53163.7	0	35960	0	121427	0	81025.5	0	78817.4	0	373904	15946.9	48847.7	79846	0	126826	409223	71445.2
1137	554.775	143.434	7.62592	2	1.20496	0	0	57750.8	0	91728.2	0	0	39695	43787.6	0	17934.1	14614.2	0	12870.1	71328.7	54522.5	0	0	0	0	0	0	0	72262.3	0	0	41333.7	0	0	58470.9	61714.7	50164.6	434129	55951.5	0	0	0	66429.9	23207.1	150713	214690	324232	321746	385377
1138	995.487	112.188	8.46845	2	1.1285	0	0	0	0	0	0	0	0	0	0	0	0	0	0	0	0	0	0	0	0	0	0	0	0	0	0	0	0	0	0	0	0	0	0	0	0	0	0	0	0	0	0	0	0
1139	428.678	47.4382	1.6075	2	1.02355	0	266059	24619.7	0	0	0	102969	0	0	152495	0	0	0	0	0	0	0	0	0	0	0	0	0	0	0	10279.9	0	0	0	0	0	0	0	0	0	0	0	0	0	0	32015.6	154522	0	34632.1
1141	650.858	59.6784	3.20548	2	1.05418	0	245760	128294	134151	435120	198827	519854	316861	129559	264005	0	150897	40573.3	129373	432323	0	0	115244	71280.6	66024.6	0	106763	133252	525045	89979.2	210676	409861	240366	117979	177937	205562	0	270727	131855	888622	138148	90640.7	197316	112937	126412	106446	159533	220318	106196
1142	883.457	128.22	9.96285	2	1.11908	0	0	270689	0	94930.3	0	0	0	52443.5	377059	0	0	0	0	393037	0	106272	0	108000	0	0	59555.7	0	0	302380	0	60796.8	0	0	252633	471732	0	0	447815	0	0	0	0	0	0	350221	947138	223608	186890
1143	901.467	129.274	12.9342	5	1.48809	0	0	229297	0	0	1.60068e+06	0	191977	0	0	0	612026	499724	0	0	0	427094	557463	1.30042e+06	557318	0	0	0	0	269039	0	0	0	0	0	0	528639	0	696846	0	0	0	0	813951	1.72496e+06	0	0	0	0
1144	1281.98	40.5618	1.87427	5	2.19058	0	0	4.01342e+06	0	1.28134e+07	1.60291e+06	0	2.39834e+06	0	0	0	0	0	0	0	0	0	1.26006e+06	0	0	0	0	0	0	0	0	0	750604	0	0	0	0	0	0	0	0	0	0	0	0	0	0	362797	527427
1145	730.631	40.5919	12.7913	3	1.08793	1.17902e+06	0	0	0	1.28973e+06	0	0	419563	0	0	0	231009	0	0	1.44798e+06	0	0	0	0	0	0	64961.6	148564	0	0	0	0	208991	0	0	0	0	0	0	0	0	0	0	0	0	113266	322030	81622.8	219200
1146	489.796	68.4837	3.06078	2	1.14485	89011	187564	135629	49891.1	416098	124304	196773	269370	171640	147369	15894	101187	18733.4	0	0	189967	0	0	80453.2	77478.3	0	36986.8	60950.9	171118	0	0	97010.2	160872	0	126298	0	17554.6	0	109168	94822.1	530910	89664.1	0	0	0	33825.6	143464	104515	42550.5
1147	489.259	66.8167	4.035	4	1.234	0	128643	246659	250819	671414	220685	269652	190467	272056	132150	50347.3	138379	75872.9	74422.4	169378	0	0	113356	223770	87619	0	86153.6	62819.5	535950	0	0	145721	365450	72977	301709	0	0	374017	195184	334587	397920	156531	0	136855	0	11795.9	0	50619.8	52299.9
1148	483.228	60.5055	2.90053	2	1.31899	0	0	0	0	0	0	0	0	0	0	0	0	0	0	0	0	0	0	0	0	0	0	0	0	0	0	0	0	0	0	0	0	0	0	0	0	0	0	0	0	34769.6	83234	161673	0
1149	433.242	52.9346	2.4498	2	1.47429	0	141037	86746.9	0	768451	208457	256525	127947	165340	245772	45595	0	19080.8	60047.1	0	0	0	46545.4	128243	0	0	27048.3	32510.4	0	0	199424	236903	153969	52658	190741	216525	0	0	86856.1	399400	147239	66921.5	0	57196	129729	0	0	0	0
1151	599.595	100.076	2.35153	3	1.34894	176429	0	328082	0	0	0	0	0	0	218859	0	0	0	0	0	0	0	0	0	0	0	0	0	0	0	0	0	0	39433	0	0	0	0	0	0	155627	0	0	0	0	0	0	0	0
1152	552.781	83.4313	2.11953	2	1.54626	0	0	0	0	0	125157	0	0	8843.53	62421.6	0	0	10058.3	0	0	0	0	0	18280.7	0	0	0	0	0	0	0	0	31402.6	0	0	0	0	0	0	0	0	0	44863.4	0	113741	0	0	0	0
1154	1325.05	121.612	2.73753	3	1.15256	0	0	138350	0	0	0	0	0	0	0	0	0	0	0	0	141774	71289.4	146148	52624.2	144209	0	0	0	0	0	0	0	0	0	89282.6	0	0	0	0	0	0	0	0	0	0	111930	66262.2	0	194837
1155	979.492	84.9666	11.6295	2	1.03075	196954	258593	521859	501537	249694	318759	105867	122327	480128	196068	381129	423337	18237.1	98961.5	459662	477076	8403.66	133169	102812	151011	0	71883.6	138111	1.05711e+06	173889	0	291716	502624	299017	864090	558408	251515	726490	513517	0	281516	535495	121987	178212	393873	101215	201539	97191	533842
1156	923.423	101.164	4.0684	2	1.09028	35164.5	123717	0	0	0	0	59399.5	45224.5	0	178150	0	0	0	0	153779	0	78409.3	0	0	0	0	0	31498.3	0	66792.6	0	0	0	55237.9	0	227358	0	0	0	0	92835.7	90674.4	49779.3	0	0	259275	673283	315736	123435
1157	966.973	118.105	4.27485	2	1.65727	0	0	184447	0	0	0	0	58953.2	135241	0	0	0	0	0	0	0	0	0	0	130288	0	0	0	0	0	0	0	0	0	0	0	0	0	0	0	0	0	0	0	0	0	0	0	0
1158	442.255	94.2849	2.85457	2	1.29158	78246.5	28363.7	0	0	50302.7	0	43931.3	0	0	32467.1	0	14240.1	0	0	63353.8	0	0	0	0	0	0	0	0	0	7203.07	0	0	0	0	0	0	0	0	0	20123.6	0	0	0	0	0	57235.8	134487	51011.3	38177.8
1160	698.372	114.957	2.30182	2	1.13114	86283.6	91691.1	73367.5	94615.6	103920	0	124064	59884.6	90541.4	122956	51693.8	64743.5	17667.2	26603.4	129171	144451	4532.45	32833.6	56892.6	53415.8	0	21835.9	30194.3	204779	72668.6	0	110916	0	0	163837	90870.5	32221.7	120334	65812.5	141229	126340	130162	43663.4	47427.9	84907.5	65186.1	95717.8	89254.1	97834.6
1161	744.405	119.376	4.8816	2	1.01495	0	0	0	0	0	0	0	0	0	0	0	0	0	8054.9	0	0	0	0	0	0	0	0	0	83329	0	0	0	0	0	0	0	0	0	0	43364.6	0	0	0	0	0	0	0	0	0
1163	592.62	100.126	4.05627	3	1.08606	543486	540338	320587	182684	412636	262408	457437	155719	186781	454089	182128	243243	54523	44115.8	346687	484373	40093.5	54493.9	103702	206993	0	49869.8	74008.7	266016	290451	0	529526	171321	254975	0	385836	48705.6	93926.5	91593.2	356067	348068	0	131693	114873	188980	13594	14634	0	54769.3
1164	704.381	95.1816	4.2669	2	1.03611	108322	353492	157482	126684	66892.9	185494	206357	52421.6	199890	59411.8	72193.7	0	60169.4	25095.2	324514	356470	13435.1	68134.9	64404.7	99772.5	0	42156.8	0	166797	100463	0	234913	0	53835.9	166204	101361	0	412844	91259.7	180483	144879	117254	0	0	377847	92454.3	116123	0	40160
1165	564.804	78.8867	7.59522	2	1.00034	386128	189226	0	0	526477	0	224029	0	0	316010	0	0	0	0	284086	0	0	0	0	124364	0	0	0	0	0	0	0	0	0	0	0	0	147342	0	0	224859	0	0	0	0	184517	270206	0	208478
1166	533.761	19.8997	2.2027	2	1.07416	0	0	0	0	0	0	0	0	0	0	0	0	0	0	0	0	0	0	0	0	0	0	0	0	0	0	0	0	0	0	0	0	0	2667.96	0	0	0	0	0	0	7448.45	41671.8	2165.16	0
1168	609.319	114.06	2.51317	2	1.1746	41820.1	75726.2	0	37047.5	30560.6	26524.6	114504	70858.6	57712.3	176268	542850	158374	50556.5	16620.6	0	53550.6	91380.9	0	42257.3	0	0	30365.1	170206	0	418725	0	269329	56031.9	443205	156745	105131	0	0	44098.8	101580	84996.6	159140	69977.4	114670	0	102170	177038	0	0
1169	569.794	67.8475	5.69733	2	1.00963	303045	510625	0	122652	358337	152622	0	119358	0	0	0	203532	0	0	368826	376871	0	76018.7	0	0	0	0	0	250327	0	0	355262	154227	0	0	266517	0	160637	109530	376581	0	249329	0	0	306502	45163.7	95670.4	49444.1	35545.6
1171	461.754	52.1592	1.85303	2	1.25445	0	20096	0	0	0	0	0	0	0	0	0	0	3374.06	3405.28	0	0	0	0	7818.28	0	0	3904.86	0	39360.8	0	0	0	1424.97	0	0	0	0	0	2325.46	0	56422.8	3695.49	0	0	0	0	0	0	244943
1172	617.636	65.15	9.22683	3	1.08152	0	382164	1.37445e+06	0	919940	193231	304597	462019	619152	459477	148256	682782	149321	349263	0	898272	0	152335	100694	162513	0	178297	242117	716773	550842	562407	433814	355829	361698	639016	189306	126416	371507	588158	622621	254595	308360	623870	309800	347292	61367.6	247400	33908.2	196306
1173	424.229	41.0504	1.54367	2	1.24882	0	38102	0	0	0	0	0	0	0	0	0	0	0	0	0	0	0	0	1645.44	0	0	0	0	0	0	0	0	0	0	0	0	0	0	0	0	0	0	0	0	0	10323.6	44165.4	2597.5	0
1174	712.717	94.7065	2.09513	3	1.02239	14989.2	102283	36102.8	43897.4	266698	20435.3	41284.1	0	30216.8	86926.3	69236.5	56702.1	19927	49495.5	119734	99619.7	50967.8	34056.4	50638.7	92157.5	0	22273.2	0	69398.2	190417	0	87368.3	68194.2	111844	176126	167569	40523.6	113966	74807.7	158904	40427.3	309901	123600	0	0	43071.9	92940	0	26001.5
1175	692.332	85.8342	4.60528	3	1.15297	0	132132	0	0	0	0	0	39187.3	41683.9	215740	52160	51540.9	15692.5	0	126992	0	85649.2	0	0	68464.1	0	0	49123.2	0	73239.3	0	29074.9	0	0	159054	190525	0	0	0	0	104980	0	0	0	70521.3	130456	337521	160750	52762.7
1176	706.659	42.2307	12.3092	3	1.14828	0	0	0	0	0	0	0	174512	456777	790832	0	567828	236929	196745	0	0	0	207139	276892	0	0	366922	378075	1.25586e+06	0	1.04768e+06	0	633549	1.65683e+06	1.49334e+06	691104	0	928711	588683	1.75098e+06	1.28837e+06	0	0	766578	0	156349	303466	201760	227088
1177	506.771	59.1808	2.79262	2	1.07026	0	284436	0	95598.3	0	45861.5	98174.9	95972.9	83194.3	131373	129639	81559.4	4094.44	31335.4	404236	0	0	0	0	122653	0	43369.2	71318.9	134801	0	0	278925	0	172530	168390	0	0	158243	121764	198958	417318	202169	265160	0	126370	52540.5	145825	76922	87285.7
1178	546.806	71.8083	2.5963	2	1.19096	0	199556	189623	143752	182580	45598.9	135557	51495.5	0	0	0	57482.9	40479.4	29635.7	0	249635	0	0	0	48932.7	0	27946	0	0	0	94757.1	136599	95367.7	0	0	0	0	198789	0	178404	0	68460.5	0	0	0	52666.3	61379.5	29627.5	70095.9
1179	581.838	58.1523	1.99547	2	1.00683	0	0	0	152142	101388	105340	94106.7	93021	110372	0	41661.8	100558	34622.2	24509.1	159746	0	0	49912	36845.5	23347.2	0	28159.5	30553.5	53462	0	70829.8	55831.5	110705	0	191950	129792	0	195869	50902.6	122155	72747.4	36606	109107	30919.2	66170	33624.8	51990.9	21141.6	22668.5
1180	534.617	68.8085	6.16067	3	1.41855	155498	113334	33563.8	87402.1	417815	73613.1	278112	78013.1	106737	343789	27552.3	206485	18081.2	24516.4	172111	181671	0	58833.9	78013.8	106695	0	24360.7	64881.8	272545	0	0	62247.9	107505	21600.1	189043	19976	0	128922	148366	255948	197294	94613.9	0	25136.7	101770	15158.4	43001.1	34279.1	32568.5
1181	877.984	83.1284	2.02517	2	1.07954	185749	78724.1	747456	110555	320535	100454	72616.1	141514	82688.6	160204	85527.6	187871	51107.3	86240.9	112770	396013	9002.39	43879.6	66203	53992.8	73666.5	88486.9	83483.4	593533	165709	0	118806	64648.9	68496.1	176578	142153	0	258601	70843.7	228917	120204	141980	114258	61769	267951	0	59041.6	0	70571.7
1183	1103.92	113.149	2.67243	3	1.01464	0	0	477426	1.42752e+06	107734	1.37191e+06	0	41169.7	630447	0	0	1.07664e+06	251189	240397	39495.1	725128	109359	681926	437765	396943	0	224792	179363	259540	273406	0	0	824257	0	116027	0	274014	696663	107300	0	0	2.63553e+06	424109	55455.2	46420.3	0	0	0	0
1184	675.687	112.287	4.1525	3	1.10149	155461	444777	69399.7	38502.3	14206.1	0	42504.9	125671	24066.8	200400	230081	59616.3	4260.71	18018.9	394109	0	46845.6	0	0	22602.5	0	0	127699	29816	192108	0	172158	13083.9	201386	123589	397471	0	57952.1	51926.6	206585	135697	139427	42569.9	49173.1	62584.9	255919	351729	190165	193893
1185	458.758	30.1042	12.4792	2	1.07965	0	398024	566836	0	698200	277742	0	168070	143627	317304	163831	169741	59336.3	68555.2	0	0	0	79625	69922.9	0	0	54450.3	0	202777	0	200734	0	0	106933	232562	241615	0	135893	65317.9	289601	0	150271	0	56398.4	0	0	0	0	0
1186	408.739	63.3677	6.23	2	1.02981	0	0	0	596996	682843	233322	217510	128610	470381	112794	0	224395	0	57810.1	171566	318897	0	84343.3	125329	129352	0	50437.6	193836	630073	58509.2	170124	0	218206	0	341417	144760	0	64588.2	120364	396818	0	0	0	44422.8	96345.9	0	0	0	0
1187	1109.25	109.357	4.57583	3	1.83838	0	184486	171921	355830	111153	0	0	1.12047e+06	177518	0	0	778030	0	339533	1.72107e+06	93205.8	41063	155768	0	0	0	45464.9	770403	0	719486	0	0	328837	0	297514	276514	263213	1.86525e+07	595007	351038	0	3.00599e+07	217217	221405	468589	42969.1	0	774695	0
1189	561.795	47.6109	1.98923	2	3.47211	0	0	0	0	0	0	0	0	0	0	0	0	0	0	0	0	0	0	0	0	0	0	0	0	0	0	0	0	0	0	0	0	0	0	0	0	0	0	0	0	0	0	0	0
1190	972.248	136.847	7.447	4	1.54645	0	0	976916	0	271662	0	0	1.3411e+06	553059	0	897216	731316	0	333176	728733	1.07299e+06	0	646164	0	0	0	0	0	0	654623	0	164856	0	0	1.28373e+06	264051	0	596280	1.38551e+06	0	0	0	596486	0	954084	37954.2	0	42440.6	27221.2
1191	671.34	63.0571	8.3455	2	1.07697	0	174079	0	130300	0	0	193816	0	0	0	0	70545	0	33339	0	0	0	0	0	0	0	43562.9	62518	0	0	0	0	0	0	0	0	0	0	0	0	0	0	0	0	0	0	242360	0	0
1192	568.809	40.9847	1.3108	2	1.16203	0	0	0	0	0	0	0	0	0	0	0	0	0	809.994	0	0	0	1365.51	0	0	0	0	0	0	0	3580.91	78564.3	0	0	0	181844	0	0	2250.66	46195.6	11781.7	0	0	0	48781.2	50487.8	101918	35608.5	53604.8
1193	671.867	84.0336	3.08588	2	3.513	0	73491.2	0	0	0	0	0	0	0	0	0	0	9755.01	0	0	0	0	0	0	0	0	0	0	0	0	0	0	0	0	0	0	0	0	0	0	0	0	0	0	0	0	0	0	0
1194	451.224	34.7473	7.3991	2	1.05267	0	0	0	0	0	83785.8	167846	0	23469.6	185226	47692.2	57307	16594.1	19230	0	0	0	0	0	0	0	13156.4	0	0	0	72217.2	136738	0	44935.3	0	0	0	114857	52927.6	349227	0	0	0	22427.6	73142.9	26325.2	87510.5	36177.2	37123.1
1195	868.412	50.8607	3.88312	4	1.24785	0	0	2.28659e+06	0	8.65282e+06	1.19162e+06	0	1.1522e+06	1.57971e+06	0	0	877464	0	365645	0	0	0	525777	0	0	0	981513	320740	0	0	0	0	1.23069e+06	0	829277	0	0	0	1.228e+06	0	0	574311	0	893448	1.12753e+06	0	0	139178	57201.6
1197	473.73	31.9649	1.54823	2	1.0809	0	0	0	0	0	0	0	0	0	0	0	0	0	0	0	0	0	0	0	0	0	0	0	0	0	0	0	0	0	0	0	0	0	0	0	0	0	0	0	83309.7	60453	77677.6	25455.8	28354.8
1198	556.316	39.8398	4.64397	2	1.06966	0	0	69446.1	0	0	27931.3	47814.1	0	68581.6	313706	126392	44329.7	0	17040.8	0	0	0	0	27097.3	0	0	8501.17	0	84450.5	0	127000	0	0	83194.3	110228	369630	0	0	0	117448	131794	0	0	0	57392.8	37979	157216	28449.6	12209.9
1199	1394.22	130.837	10.4747	4	1.85167	0	0	0	0	0	0	0	4.43846e+06	0	0	0	1.15424e+06	0	0	0	0	740181	849868	0	1.30783e+06	0	268738	0	0	683933	0	0	0	0	0	0	2.01484e+06	0	5.1848e+06	0	0	0	0	4.89623e+06	4.1569e+06	0	0	683481	0
1200	826.421	102.586	10.1326	2	1.0267	263708	492584	200833	208144	133754	91763.2	458834	0	142051	641709	231427	321246	77059.5	40223.3	347641	200514	137300	0	165008	232270	0	43342.2	0	0	330134	0	255847	148579	238219	240199	585229	0	0	132249	395413	457353	0	356500	0	0	0	1.03811e+06	0	129593
1201	544.014	77.2622	8.41883	4	1.11109	0	384852	101657	0	111988	0	93962	166377	84192.3	440032	0	117141	13360.2	49943.7	409846	0	0	0	75121.7	82891.8	0	11770.2	137570	90218.4	0	0	144248	63692.4	152682	199436	571627	38959.2	152756	116531	366507	269746	491551	131712	95864	274433	120709	174207	321213	85142.8
1202	479.782	40.8713	2.80065	2	1.05415	0	0	0	0	0	91204.6	0	0	89576.4	0	0	0	0	32450.3	0	0	0	0	0	0	0	0	0	0	0	0	39863.6	0	0	0	85889.7	0	0	0	131538	116440	0	0	0	64650.3	28251.3	53611.8	51749.7	42304.6
1203	942.106	77.5673	8.4996	3	1.16892	0	0	1.58132e+06	1.14463e+06	0	698059	0	0	0	0	767628	0	301208	0	0	514239	0	0	0	0	1.37585e+06	0	1.17653e+06	0	0	0	0	0	764824	283085	1.78331e+06	653180	0	0	771053	0	0	1.03062e+06	0	870134	0	915026	0	662830
1204	796.397	72.3259	10.3343	4	1.12567	1.03048e+06	262981	1.61228e+06	2.42575e+06	2.95014e+06	1.269e+06	311819	417026	690728	426940	243081	3.18102e+06	234708	505310	0	991768	0	218479	321065	260055	0	689735	366914	2.36027e+06	0	0	662501	1.492e+06	343219	1.50647e+06	149819	0	497579	894667	778790	303120	716673	681647	788548	0	73294.1	0	152962	120481
1206	563.815	91.285	3.47875	2	1.1454	307370	329009	260226	0	157308	0	581339	57593	114514	459427	104491	132454	42199.4	0	387320	294138	28381.3	0	94003.4	206363	0	0	40555	187878	120803	0	216669	0	228817	216644	360923	0	135122	0	439275	225811	102451	145449	92499.6	89707.3	0	0	0	0
1207	620.785	72.0171	3.4568	2	1.01116	574286	785963	180285	159577	428266	106678	345947	187167	270296	808181	327472	84808.6	26145.3	40755.8	689206	486452	0	87449.4	58089.6	224401	0	0	97591.2	0	0	0	596073	63851.8	535456	0	694149	0	0	161501	768003	387360	0	192048	92663.6	0	36710.2	170660	0	115236
1208	519.563	87.0118	2.513	3	1.16701	89610	191009	146985	0	78136.6	0	136270	0	77517.2	0	19349.6	68723.2	0	21235.4	110576	272493	19171.4	37607	55549.3	97074.7	0	14087.8	67874.6	93339.8	43806.3	0	0	56092.8	29576.4	114937	74492.1	35489.7	81979.8	49015	138330	95943.3	31635.9	20951.5	34863.9	39195.2	50502.9	68210.2	11937.4	76351.7
1209	829.462	105.907	1.82003	2	1.14889	0	0	38595.3	27743	8544.21	34337.7	26557.4	0	32743.5	22816.8	0	68926.2	35225	29967.3	17483.9	108230	42854.1	38308.2	117009	99566.2	0	37252.2	23195.5	97217.5	96698.4	0	0	80137.3	20800.5	141614	49232.3	68698.8	31443	26926.5	61303.8	79769.6	54776.2	138872	33747	59780	0	108221	0	50398.8
1210	680.861	91.1304	3.16538	2	1.06394	0	0	0	88874.2	82500	59731.9	113332	0	70974.7	123179	0	81379.9	29149.2	10615.6	0	161328	24082.3	35496.3	48810.7	90488.2	0	17758.8	10722.9	119102	60612.5	0	0	46970.4	0	119848	45943.1	21327.1	0	0	0	141456	0	75782.3	0	0	43050.1	273916	0	42496.5
1211	1282.59	84.6106	2.0976	2	1.04204	0	0	206040	0	0	0	0	339636	196802	0	86626.2	149570	44831.5	49868.4	0	101971	141180	143135	0	148591	0	13856.2	252700	0	251500	0	0	0	0	0	0	177953	0	110695	0	0	58443.8	155267	87210.4	0	0	0	0	358997
1213	502.26	92.7269	2.65447	2	1.30987	42158.2	14689	527457	542275	352939	275432	125947	0	155585	135848	0	189770	23668.1	15557.3	37303	838430	16099.4	89626.6	125751	66788.8	0	40626.7	12681.6	275610	35031	0	35973.9	149509	0	226462	19089.9	112058	21604.1	0	199895	116431	0	41412.4	0	0	0	0	0	12658.8
1214	913.995	101.978	3.90733	2	1.1041	0	0	179974	0	445028	188595	0	0	0	0	0	305035	41749.3	0	195362	127216	0	104111	96113.9	80715.3	0	74841.4	0	679283	0	0	0	0	195738	0	0	0	0	0	95753.4	47161.6	0	292619	0	0	129376	0	0	780147
1215	429.738	32.0213	5.78593	2	1.10503	0	297094	79561.8	0	196074	40222.4	0	62757.8	36205	135305	0	19421.8	15231.6	21627.9	0	0	0	55895.7	50125.2	0	0	0	0	69134.5	0	36438.1	81574.5	63674.9	0	102374	166857	0	0	62271.2	122958	71152.4	83682.9	41959.9	21546	33781.5	89144.4	149751	89823.5	36348.2
1216	558.299	68.213	4.55818	2	2.59993	0	0	0	0	0	0	0	0	0	0	0	0	0	0	0	0	0	0	0	0	0	0	0	0	0	0	0	0	0	0	0	0	0	0	0	0	0	0	0	0	0	0	0	0
1217	419.545	30.5505	3.92677	3	1.12663	0	118043	167838	0	397862	107317	0	91378.6	51243.3	218274	27317.4	78427.5	15092.5	0	0	0	0	23810.2	67912.1	0	0	14924.9	0	127591	0	134996	0	293667	37758.6	175714	174733	0	225770	0	122124	294472	127449	0	56734.4	0	43870.1	66960.2	8864.98	21450.3
1219	726.404	127.885	4.32455	2	1.1275	0	0	0	0	0	0	0	0	0	0	0	0	0	0	0	0	0	0	0	567526	0	0	0	0	332248	0	279843	0	0	0	0	0	187985	0	0	0	0	0	0	0	96236.3	198745	0	181585
1220	899.892	88.2458	2.84315	2	1.0542	1.71035e+06	1.3371e+06	577299	359706	513176	169855	925653	193586	325249	1.57088e+06	667648	411248	96795.1	85288.9	855669	517190	84229.5	127619	125789	462769	0	49314	132452	424588	503890	0	1.12609e+06	203258	0	689795	1.39807e+06	128932	138301	136623	1.00839e+06	1.05222e+06	177894	497575	204898	183810	0	0	0	11155.3
1221	681.379	108.755	2.94537	4	1.11726	0	0	236785	386428	34746.9	338965	0	0	300167	0	0	204830	143869	72512.2	0	132832	76971.5	124435	334071	173967	0	90382.8	71481.4	14865.6	99002.5	0	0	274717	0	0	0	123418	0	65030.4	0	0	113629	684366	65070.1	78486.5	76038.9	0	0	46873
1222	645.545	79.9545	2.02863	4	1.08846	0	0	0	0	0	0	0	0	0	0	0	0	0	0	0	0	0	0	0	0	0	0	0	0	0	0	0	0	0	0	0	0	0	0	0	0	833920	0	0	209074	0	0	912831	0
1223	499.227	23.0691	1.97915	2	1.40944	0	0	0	0	0	0	0	0	0	0	0	0	0	0	0	0	0	0	0	0	0	0	0	0	0	0	0	0	0	0	0	0	0	0	0	0	0	0	0	0	34043.4	52279.5	65574.5	81579.6
1224	853.443	80.8167	4.07375	2	1.05095	1.38987e+06	1.16047e+06	793826	653824	2.61362e+06	1.39098e+06	481016	785522	1.06779e+06	841858	334692	0	80491.3	202021	1.89437e+06	992119	0	231752	211460	678922	0	93955.1	164217	1.35636e+06	291622	0	0	522769	575612	1.01941e+06	1.50502e+06	290972	489831	676403	1.20337e+06	937326	608924	0	0	894180	234845	257055	0	564737
1226	927.5	82.5624	2.64403	2	1.08837	335859	174738	233170	412984	517753	198677	158218	168832	218143	189533	71788.3	199809	114378	60578.6	275065	344278	10078.8	66604.2	113152	87642.2	145293	37532.8	0	392165	73030.5	0	152612	137732	150635	395941	213948	147379	330198	282469	316776	323138	175851	278060	217685	104438	83302.7	127949	97814.7	72331.1
1227	899.422	122.729	1.88407	2	1.21634	0	0	0	0	0	0	0	0	0	0	0	0	0	0	0	0	0	0	0	0	0	0	0	0	0	0	0	0	0	0	0	0	0	0	0	0	0	0	0	0	252743	132826	153847	414921
1228	599.862	82.2844	3.34737	2	1.03644	231906	42527.9	102680	81786.2	441417	141662	130655	138755	40139.9	46109.2	16985.7	41316	13298.1	38864.3	274750	323123	0	21222.5	43893.3	11408	43683.8	8832.05	25524.2	126785	40543.9	0	174241	105025	65334.6	143233	87267.5	40047	115307	88035.1	124746	149593	38797.9	21210.4	58798.8	24233.4	209665	105166	0	88595.7
1229	1113.54	109.299	0.82615	4	1.05053	0	0	1.21707e+06	948039	0	588472	0	972660	484539	0	0	308051	0	97121.8	639613	761989	0	356882	0	548490	0	0	145133	245456	0	0	0	80911	0	427702	0	127292	0	0	0	0	0	0	0	0	0	0	0	129426
1230	661.34	68.5855	1.5718	2	1.01198	739035	372607	101880	0	296810	0	314356	198551	294300	174769	846862	54919.7	18825.6	83171.6	387956	0	0	38763.3	0	0	0	0	200604	255422	0	0	549889	361498	227596	228280	697795	0	1.6879e+06	271115	816378	142865	911059	0	228233	578302	0	65163	0	0
1231	413.259	45.2694	8.0062	2	1.27243	0	0	0	0	0	0	0	0	0	0	0	0	0	0	0	0	0	0	0	0	0	0	0	0	0	0	0	0	0	0	0	0	0	0	0	0	0	0	0	0	0	0	0	0
1232	552.251	38.3215	3.28645	3	1.13583	0	0	212967	68247.9	602785	190406	0	0	183257	127424	0	100535	0	23629.3	101309	0	0	39193.8	78312.1	44430.6	60846.3	38510.6	0	127149	0	178525	0	149318	0	180157	0	0	175653	79409.4	141601	0	0	0	89384	97781.9	388565	753245	50373.7	302764
1233	830.898	84.4039	1.47452	2	1.16363	106636	0	800830	423848	0	1.00127e+06	128002	159151	137545	0	71014.4	267370	34136.1	49579.8	194262	233089	0	212157	0	107628	0	79649.1	0	302447	0	0	77075.2	275221	73376.9	665907	333397	157735	298702	189010	226090	0	0	80306.2	82472.2	187650	88910.2	0	60739.2	325406
1234	1207.98	121.569	2.89957	3	1.61129	0	0	0	0	0	0	0	0	0	0	0	0	0	0	0	0	0	0	0	0	3.4038e+06	0	0	0	0	0	0	1.42336e+07	0	0	0	0	0	0	0	0	6.08307e+06	0	0	0	0	0	0	0
1235	529.593	55.5327	3.70145	3	1.41188	0	0	0	0	0	71431.5	0	15661.6	0	118651	0	19692.5	23944.1	2090.58	0	0	0	0	13048.9	12544.7	0	1070.94	6100.69	0	0	7940.92	0	27465.2	0	0	0	0	6794.8	0	23032.9	0	18633.9	49686.7	0	50708.6	11677.7	80545.5	7650.46	0
1236	631.802	36.9485	4.39577	2	1.61529	0	1.83879e+06	0	0	0	304998	0	28599.8	0	47994.1	0	0	26883.8	0	0	0	0	0	38866.1	0	0	0	0	0	0	0	64432.6	18505.9	0	0	28328.4	0	47799.7	0	30448.7	0	39727.5	0	0	47346.2	23297.1	97588.9	10382.6	0
1237	820.472	66.0165	6.8232	2	1.41043	0	67902.5	0	0	75747.6	37357.3	0	39069.2	71782.2	0	0	55414	22424.3	0	117812	0	0	0	0	77298	0	0	0	0	0	29989.5	0	0	0	711214	0	0	37770.8	21371.7	74824.9	0	0	0	0	0	0	0	0	0
1238	410.713	75.4517	3.54598	2	1.12353	0	56003.9	43229.7	0	32399	0	67725.4	17237.9	38199	184468	197517	61686.5	16428.3	0	0	0	0	0	20945.2	25060.1	0	8299.89	52416.2	0	0	0	194214	0	132037	73309.3	46840.3	0	0	16437.1	73638.7	0	71449.9	0	30265.2	0	28177.2	81802.4	12162.2	0
1239	473.273	57.1371	1.96733	2	1.04619	0	0	0	0	0	0	0	0	0	0	0	0	0	0	0	0	0	0	0	0	0	0	0	0	0	0	0	0	0	0	0	0	0	0	0	0	0	0	0	0	45720.7	72409.2	47384.3	58614
1241	1109.98	130.706	6.88958	5	1.59878	0	0	0	0	0	0	0	0	784153	0	0	1.70773e+06	734950	0	0	0	876638	569401	0	0	0	1.03825e+06	0	0	0	0	0	0	0	0	0	820783	0	5.8248e+06	0	0	0	0	9.40871e+06	3.12654e+06	98102.2	0	840781	0
1242	635.316	55.131	4.69543	2	2.09843	0	0	122044	0	0	23713.7	87913.6	47396.2	50836.8	0	0	0	9268.46	0	0	126526	0	0	44759.2	4271.93	0	10977.9	1.58532e+06	24532.1	0	0	125288	83715.9	24548.9	767188	128313	0	0	0	0	0	118670	0	17549	0	41094	42449.1	48138.6	58638.5
1243	680.826	78.2136	4.16257	4	1.15855	0	0	0	212897	0	0	0	0	297524	0	0	269727	93083.1	101933	0	0	0	0	160268	0	0	95289.5	235723	0	346038	0	0	0	0	0	0	109387	0	181758	0	0	332647	201976	162782	377342	0	0	0	0
1244	560.807	41.5361	1.84832	2	1.38062	0	0	0	0	0	0	0	0	0	0	0	0	0	0	0	0	0	0	0	0	0	0	0	0	0	0	0	0	0	11488.7	0	103457	0	0	0	0	0	0	0	0	63271.9	106696	83010.7	0
1245	530.722	75.3926	5.92005	2	1.01999	120787	216018	42475.8	18214.2	23158.9	8246.59	82272	26177.6	33761.5	212061	88881.9	24106.5	0	4295.1	122127	52683.7	0	10006.9	0	79818.5	0	0	16633.6	0	0	0	169730	0	70422.9	48393.7	281429	8375.14	0	14774.3	102244	98832.4	14629.5	47440.6	16806.3	0	22163	183030	24866.1	22629.5
1247	523.801	84.1927	2.01245	2	1.60698	8514.45	0	78940.4	15830.3	20198.7	141774	20706.1	4705.61	15899.7	9631.15	0	40908.6	2628.24	12777.1	19407.4	27212	1515.23	1607.41	10411.6	2661.71	0	8257.11	3593.78	58309.3	4801.41	0	4222.46	45273.6	0	38385	0	0	9182.42	32403.1	28575.8	16507.1	0	0	0	0	31862.8	75985.9	0	111321
1248	920.477	130.245	7.50165	6	1.15613	0	0	0	0	0	0	0	1.51521e+06	0	0	0	664497	0	0	0	0	774188	349430	1.09601e+06	0	0	751583	0	0	718258	0	0	0	0	0	0	858831	0	4.71327e+06	0	0	0	912646	0	0	115277	0	936654	0
1249	721.041	55.8777	6.30567	3	1.01567	0	75859.7	43539.2	18111.6	49749.3	0	72331.9	32089.5	45806.3	136221	45822.2	0	7770.74	6050.27	109008	0	0	7852.26	29941.6	0	0	4755.42	21287.3	0	0	28109.6	61142.6	18960	30469.3	49589.4	116460	0	38189	19951.5	54617.9	64429.6	78175.9	0	14302	0	51198.6	252094	88544.6	25102.4
1250	513.769	24.8675	2.87627	2	1.29854	0	0	0	0	0	0	0	0	0	0	0	0	0	0	0	0	0	0	0	0	0	39593.6	0	0	0	88964.6	0	0	0	0	0	0	0	0	0	0	0	0	0	0	49794.5	68465.2	49245.3	31108.9
1251	1218.08	92.1679	2.82067	2	1.22647	80699	428634	0	66638.5	0	0	197225	157606	126635	575110	123171	110760	22788	21207.5	696497	0	146365	39521.7	41524.7	220507	0	0	133874	92103.9	234828	0	38572.7	0	60566.1	205081	966890	53099.9	0	49725.8	319161	303273	150330	130130	53432.1	44744.6	337448	575577	0	221247
1252	636.972	68.3277	13.4576	3	1.20676	1.10215e+06	492899	849978	531010	1.19739e+06	817201	0	489480	449899	1.00887e+06	321669	623825	118226	207562	0	0	0	121439	775328	186083	0	123553	194045	766732	0	0	680348	1.4001e+06	258230	730405	344408	98137.5	1.79084e+06	378788	1.0791e+06	856664	513465	0	321074	417165	99396.1	402844	168368	203425
1253	677.609	95.882	1.52018	4	1.97416	0	0	0	237076	0	143873	0	132260	158128	0	0	259654	27008.5	0	0	192865	19331.2	37426.8	214109	125151	0	37007.3	90517.1	56945.8	123442	0	0	265022	11099	0	0	35072.3	1.5726e+06	80097	0	0	2.6777e+06	46803.2	66695.5	0	0	0	11830.7	11060.3
1254	738.328	127.066	6.37912	2	1.12818	0	0	0	0	0	0	0	0	28682.8	0	0	0	0	0	0	0	92907.9	129473	812351	0	0	77652.2	0	0	297663	0	1.40941e+06	0	0	0	0	202467	324525	192747	0	0	0	519454	206614	274383	0	229742	0	0
1255	1264.9	143.748	2.33643	4	1.49414	0	0	0	0	1.29798e+06	0	0	1.40679e+06	0	0	0	0	0	1.20921e+06	0	0	0	0	0	0	0	0	0	1.1186e+06	543863	0	0	0	0	517161	0	1.96698e+06	782035	4.69809e+06	0	0	0	1.66653e+06	4.27347e+06	0	0	0	0	0
1256	546.612	94.5962	2.67912	3	1.07921	123371	252770	35228.3	4085.45	29024.5	3338.57	32236.9	108802	15967.6	214437	103915	62329.7	3541.52	11674.9	155696	31044.1	37569.2	4984.43	14621.2	11315.5	0	3653.05	112819	32935.8	180488	0	114480	9266.75	100445	91216.8	104978	11180	11512.6	41509.1	230993	51417.3	172771	14253	81467.9	83360.9	89498.3	254252	230337	46153.2
1257	541.28	102.093	2.35933	3	1.03958	15320	17379.5	120443	42028.8	73389.8	54062.3	129609	0	54471.7	59105.1	0	79551	27625.9	9509.9	13640.9	261200	62142	29733.8	55777.2	120943	0	14919.1	19840	0	69890.4	0	23598.9	22397.1	0	114280	14833.5	13453.6	0	0	62904.5	0	0	0	0	0	28696.3	121588	0	45593.7
1258	754.363	110.249	2.67835	2	1.14122	0	0	0	0	0	0	0	0	0	0	0	0	0	0	0	0	0	0	0	0	0	0	0	0	0	0	0	0	0	0	0	0	0	0	0	0	0	0	0	0	0	88620.5	0	0
1259	533.767	68.0167	1.85305	2	1.14051	86943.9	182279	48665.1	0	37933.1	0	92131.6	22410.5	55747.5	153360	137200	0	14650.3	0	0	38713.7	0	0	17712.8	64252	0	0	24524.5	0	0	0	217002	0	124576	0	0	0	0	0	0	161304	0	0	0	0	35068	240973	0	28962.6
1261	743.33	127.139	8.14765	2	1.16605	0	1.74997e+06	945979	592377	830147	578973	2.2748e+06	0	0	0	0	0	0	17351.2	1.44341e+06	1.43047e+06	130249	193619	474226	879082	0	198635	0	1.10159e+06	906509	0	1.97585e+06	100710	1.43736e+06	1.24097e+06	2.48244e+06	283549	442238	340993	1.83792e+06	0	0	784094	422424	459812	82030.6	82494.5	92253.2	213839
1262	603.806	54.0678	8.73047	2	1.20594	0	193033	0	0	0	66626.7	0	84164.2	82035.2	257794	0	0	27459.1	0	0	0	0	0	0	0	0	0	0	0	0	0	99166	77997.5	56863.7	0	0	0	0	0	125538	42532	56560.4	0	0	0	45579.9	119256	38322.3	43148.7
1263	519.918	35.2445	11.3704	3	1.05253	0	266626	0	0	83103.9	31066.8	0	66732.4	0	0	0	0	0	0	0	0	0	24158.7	0	0	0	0	0	29349.4	0	0	0	52832.4	0	156184	436193	0	0	0	0	0	151497	108039	0	0	22280.6	53751.3	59103	23506
1266	772.92	82.9738	5.571	2	1.92128	154259	139141	165308	257845	460522	154441	141371	171275	232014	208508	91165.3	75428.5	37484	48040.5	374131	313219	13241.3	97356.5	112069	362596	234651	73637.9	47360.9	517736	206434	0	200533	292258	159439	359248	1.80981e+07	445671	501165	124103	603791	487001	168623	82450.4	218501	159994	79752.4	73531.6	0	205207
1267	606.856	75.6149	2.88038	2	1.24979	155934	76758.7	317816	0	298685	137868	114816	115136	120968	126915	46852	266020	36756.9	34769.9	446782	448930	0	87109.4	56231.9	47933.9	0	0	46894.8	261538	0	0	122561	136334	63084	447800	122916	0	232259	149668	201033	0	281868	0	0	0	182955	98951.4	216255	328713
1268	616.335	86.1851	3.06833	3	1.01791	0	0	0	0	0	0	0	0	0	0	0	191944	0	0	0	0	0	0	0	0	0	0	0	0	0	0	0	0	0	0	0	0	0	0	278495	0	0	0	0	0	181283	166391	0	148287
1269	575.3	108.024	5.28218	4	1.11557	31405.6	66143	428016	298226	213787	273865	303839	0	302422	272643	0	244516	120823	60751.4	84616	393390	96135.6	92201.8	210914	252618	0	64795.4	84900.4	254005	215432	0	78826.5	223902	0	304077	75332.7	66873.7	60487.7	53390.9	128313	116201	112736	175765	66429.2	92009.5	58270.3	25487.4	0	65682.3
1270	698.871	43.6201	2.42142	2	1.0839	0	80469.9	31356	0	26506.9	9757.03	33864.6	20869.4	27481.3	130404	0	13633.5	6844.54	7271.3	0	0	0	11716.5	17724.1	0	0	3177.93	0	12940.7	0	30479.1	53628.1	8835.92	33217	64922.5	174623	0	12061.4	14731.7	106097	0	40839.2	0	9307.91	18882.6	81466.9	166259	94823.3	44011.2
1271	1126.58	129.274	9.86752	4	1.71624	0	0	0	0	0	1.98031e+06	0	0	0	0	0	722833	366835	0	0	0	549289	770262	1.02127e+06	915438	0	865689	0	0	473618	0	0	0	0	0	0	0	0	731115	0	0	0	416392	549193	878360	0	0	0	0
1272	482.231	114.135	3.09822	3	1.1504	0	0	0	0	0	0	0	0	0	0	0	0	0	0	0	17450.9	19371.8	3000.59	0	25259.7	0	0	9023.38	0	0	0	12230.1	0	0	0	29554.3	0	0	0	0	0	0	0	0	0	63131.6	260601	0	62938.6
1274	638.844	65.9027	4.8453	2	1.01139	0	197897	174336	0	299014	98498.6	383203	195894	123862	160360	74945.1	0	36069.7	43222	343741	0	0	124777	0	84649.2	0	0	0	448211	241172	0	194134	105052	104469	267085	118150	0	0	96518.8	387423	250874	0	0	0	102587	56448.1	0	81236	81505.3
1276	904.418	28.2251	6.65457	2	1.00585	0	113841	248146	0	359496	0	0	73366.2	114281	118595	0	94800.5	27089.7	0	0	0	0	52062.9	86251.6	0	0	31482.8	0	176019	0	153309	198083	107309	56356.5	181035	87794.6	0	147643	0	224307	0	0	0	65283.6	99441.2	145365	165060	151795	191408
1277	635.675	79.7872	3.03998	3	1.07503	238317	187557	287192	277499	554240	229161	213252	60450	206414	803099	35486	146659	28600.4	44482.6	0	0	0	73948.2	98980.5	70194.5	0	89284.1	0	682726	98157.2	0	83747.5	0	72430.9	271562	88570.3	111513	304918	161584	163831	196708	168601	0	0	90758	0	72992	0	73418.4
1278	415.729	74.9575	3.1193	2	1.05004	1415.66	6084.02	0	0	0	0	14744.7	0	56015.3	6050.4	0	0	1219.09	4094.59	88611.3	0	0	0	0	17290.6	0	0	0	12313.7	0	0	0	0	0	9427.33	0	0	0	0	0	7450.46	0	0	0	0	26915.1	35517	0	44335.6
1279	531.751	47.3474	6.59288	4	1.20627	2.31624e+06	0	0	1.72943e+06	0	0	0	0	0	0	0	0	0	0	8430.01	3.18498e+06	118085	0	0	541265	0	0	0	0	892558	0	0	0	0	0	0	0	0	0	0	0	0	1.38296e+06	0	0	0	0	0	0
1280	1004.5	90.1916	6.14232	2	1.26762	2.72562e+06	1.24713e+06	838261	829776	1.63024e+06	347973	1.33468e+06	370755	1.10512e+06	1.46867e+06	3.93942e+06	773483	701905	89598.5	3.46874e+06	1.10851e+06	64274.4	171660	672636	749822	0	90369.2	102338	1.2616e+06	1.15262e+06	0	7.21762e+06	0	4.21114e+06	1.38456e+06	3.67397e+06	309242	1.92095e+06	437685	1.9702e+06	4.89017e+06	1.69564e+06	2.23089e+06	730115	571148	0	522737	69481.8	489185
1282	690.818	58.5887	2.12217	2	1.06995	0	467788	268450	179690	1.28749e+06	125095	261480	239163	276586	572536	607182	221059	0	122681	785432	0	0	49862.4	98597.2	127350	0	77228.4	138634	659851	0	639682	606326	187749	0	579253	395543	0	511468	363161	902671	488704	477042	431751	218929	285424	0	0	0	0
1283	691.866	32.631	3.035	2	1.07648	0	184105	238680	0	359752	87427.4	0	110699	63094.9	99382.5	123395	47471.1	26053.7	44247.4	0	0	0	58276.7	57173.6	0	0	0	0	154171	0	111723	157650	93256.9	68352.3	142488	244094	0	112483	55803.9	290187	145060	107569	286114	44083.7	83554.1	48372.5	94590.7	69640.6	61511.7
1284	691.859	61.7961	2.08887	2	1.13064	0	0	72148.8	0	0	24160.7	79399.2	53893.4	59665.7	0	53240	0	10142.2	0	0	0	0	21348.5	25875.2	0	0	0	48816.3	0	142006	88429	0	22814.7	107615	0	0	0	0	0	0	0	0	226259	0	0	88081.5	498282	85507.8	37353.9
1285	713.436	99.4512	3.71132	2	11.5675	0	0	0	0	0	0	0	0	0	0	0	0	0	0	0	0	0	0	0	0	0	0	0	0	0	0	0	0	0	0	0	0	0	0	0	0	0	0	0	0	0	0	0	0
1286	645.796	84.1336	3.88198	2	1.05213	263069	336351	385590	234803	288216	0	383012	0	200229	357448	0	230698	0	64885.3	296524	373593	0	66624.6	159983	247109	943531	40341.9	120890	255525	0	0	120603	131084	271351	0	0	64964.1	153156	189918	403162	167254	0	0	135280	239187	0	292441	163794	180054
1287	661.32	70.1667	6.57165	3	1.11	1.34334e+06	379022	0	0	0	0	0	120681	143300	0	188042	0	0	96239	551982	199446	0	0	0	94174	0	42782.9	69509.2	0	0	0	674329	0	256967	0	162252	0	194911	255789	423630	0	209846	0	157874	0	54265.1	78493.3	65293	44035.7
1288	925.95	55.0757	5.94378	2	1.10255	0	0	241696	0	747841	62460.5	95338.7	478428	0	280707	0	0	14853.3	98683	0	0	0	35026.7	67140.4	35052.7	0	51612.3	75678	0	0	318825	0	226745	0	257867	239642	0	356735	222300	265398	222433	298245	203691	71175.4	268230	105519	350760	186531	308096
1289	540.921	31.073	8.92897	3	1.08872	0	81287.7	63215.2	0	153679	155951	0	39968.6	50217.8	107686	68796.5	31421.2	18764.9	12580.4	0	0	0	10111.3	30747.8	0	0	11469.7	0	67243	0	77623.3	108623	0	46549.4	116725	154733	0	78811.9	0	109157	0	78645.9	49288	38927.1	0	30527.4	55279.9	29730.3	52854.7
1290	538.264	51.9522	1.71553	2	1.12415	0	35711.5	0	0	0	0	0	0	0	0	0	0	0	0	0	0	0	0	0	0	0	0	0	0	0	0	0	0	0	0	0	0	0	0	0	0	0	0	0	0	98708.8	230865	71287.5	42995.4
1291	422.729	25.2461	1.88545	2	1.48477	0	0	0	0	0	0	0	0	0	0	0	0	0	0	0	0	0	0	0	0	0	11562.4	0	0	0	0	0	0	0	0	115963	0	0	0	0	7292.4	0	0	0	0	40021.6	54494.6	39196.3	32797.5
1292	808.689	94.9414	2.02388	3	1.32842	42753.1	189286	24378.4	8113.05	23395.1	0	25970	86532.9	27818	37000.9	181139	66045.3	8823.46	9936.97	96517	0	31402.7	9175.27	28004	36158.9	0	5089.57	155449	0	82323.5	0	34472.4	0	233918	37405.3	120955	15363.7	70022.3	93370.7	64711.2	11028.9	335850	49065.4	116031	119154	566475	151636	0	124656
1293	579.33	43.9311	2.46925	2	1.03394	0	117360	63059.6	0	123869	83943.2	44273.9	50566.8	0	67130.9	0	64618.4	11631.9	15400.4	0	0	0	15380.2	34884.8	0	0	19022.8	0	104281	0	65516.3	471563	55955	10657	85410.8	51707	0	88413.9	0	107541	102051	24940.4	0	25708.7	75252.7	25627.9	118168	23872.9	32386.1
1294	779.374	35.2445	8.81828	2	1.00314	0	244405	0	0	44434.2	24918.6	0	58484.2	0	0	0	0	0	0	0	0	0	31690.4	0	0	0	0	0	31795.5	0	0	0	35517.9	0	100558	593697	0	0	0	0	0	100014	72039.5	0	0	0	54628.4	106361	30771.4
1295	499.763	61.9055	4.4362	2	1.02032	0	0	44070.6	32471.2	179152	34462	121789	53942.9	171799	0	0	0	9729.05	0	0	48927.4	0	0	0	0	0	14589.5	43388.1	103550	0	244685	93360.7	0	95858.9	119484	69008.7	0	84762.1	69699.5	0	0	80295	202317	0	0	69091.6	231531	68442.4	67396.6
1296	402.709	21.5322	3.92783	2	1.3156	0	0	0	0	0	0	0	0	0	0	0	0	0	0	0	0	0	0	0	0	0	0	0	0	0	0	0	0	0	0	0	0	0	0	0	0	0	0	0	0	15370.5	81275.6	7192.57	0
1297	639.356	101.217	1.8665	2	1.58138	0	21784.8	0	0	0	0	0	23504.9	0	0	0	0	28265.8	0	0	0	0	0	27291.7	23008.7	0	0	0	0	0	0	0	33915.6	0	0	0	0	0	0	0	0	0	0	0	22476.4	9659.58	116889	0	0
1298	618.669	82.5624	2.85522	3	1.15215	238613	116973	158343	159005	326971	103838	110772	105803	110806	131725	45152.3	133875	67331.8	35850.8	0	214060	0	29347	72805.7	56030	134873	27076.6	63112.5	325978	65437.7	0	107814	65589.8	73090.2	384816	85309.7	50860.8	152732	154826	294561	160797	109641	129514	122383	81056	53985.9	81739	0	33795.1
1300	737.32	114.06	3.10333	2	1.03588	0	0	0	0	0	0	0	0	0	0	0	0	0	0	0	0	0	0	19621	0	0	0	0	0	0	0	0	0	0	0	0	0	0	0	0	0	0	0	0	0	0	0	0	0
1301	565.315	71.6489	3.89543	2	1.29902	220523	120397	86821.9	63679.3	431289	74428.6	0	0	0	281644	722311	76319.7	58501.5	39128.1	0	0	0	0	160851	0	0	139171	123899	425297	0	0	595252	106039	1.30149e+06	390649	122003	0	159481	165354	357472	279377	243668	102994	341860	0	0	54447.3	0	36733.6
1302	566.285	68.3277	0.257467	3	1.02343	0	0	0	0	0	0	0	0	0	0	0	0	0	0	0	0	0	0	0	0	0	0	0	0	0	0	0	0	0	0	0	0	0	0	0	0	0	0	0	10091.6	0	0	0	0
1303	875.459	133.57	4.87452	2	1.15507	0	0	101077	0	33848.1	128210	0	0	144177	0	23620.2	110400	83258.9	17380.7	17215.1	79213.5	0	52871.7	150014	0	0	35189.1	0	74725.6	53329.5	0	0	0	0	71633.7	0	0	40478.1	44628.5	0	0	0	204952	51934.6	0	81992.3	240000	0	72995.2
1304	593.79	45.8635	2.37535	2	1.07627	0	273970	178963	0	668972	58048.7	372233	63734	43450.8	130493	0	0	25047.4	33404	0	0	0	25399.9	96025.1	0	0	25744.9	0	180801	0	0	224778	0	137342	98760.9	172459	0	103140	77052.5	191537	202746	100049	0	55108.9	91569	13063.2	53455.5	34158.4	43286.9
1305	853.952	96.2521	5.01788	2	1.12191	49410.7	382205	0	0	0	158087	830772	105300	105141	1.18677e+06	239378	0	0	226199	97696.9	0	35643.2	47962.7	363863	0	0	0	0	0	0	0	0	0	464298	0	0	0	89754	0	1.0084e+06	1.49056e+06	870044	0	0	0	451939	0	363879	0
1306	725.363	101.39	4.04188	3	1.04626	116883	78718.3	550186	495620	779022	400378	250755	291519	353278	85700.6	39079.8	255236	80704	198410	220441	809626	8763.4	176061	162400	122257	0	107774	200055	987468	193567	0	70676.4	437939	109723	369436	103148	460355	696508	409766	473957	74072.8	225292	304708	145273	454971	64172	102556	160196	117191
1307	1115.59	124.464	4.5309	5	10.8564	0	0	0	0	0	0	0	0	0	0	0	0	0	3.06584e+06	0	0	0	0	0	0	0	0	3.26746e+07	0	0	0	0	0	0	0	0	0	0	0	0	0	2.03555e+08	0	0	0	0	0	0	0
1308	763.39	90.2956	2.16692	2	1.00927	0	130454	74179.5	50106.9	0	39426.4	72236.3	42091.2	0	171306	0	60506.3	14741.6	12161.5	158319	102188	32914	0	0	87978.4	0	8314.9	41195.5	66902.9	176843	0	0	28736.8	0	108523	188512	0	0	13914.4	123311	96124.5	0	43452.9	22535.7	35294	0	359198	0	54732.9
1309	756.389	91.1851	2.64797	3	1.02784	18759.7	96658.1	88206.8	66938.7	51299	0	106366	0	0	132403	51783.1	67768.3	21678.8	19930.3	121062	0	44765.9	28496.6	49300.5	55583.4	0	17653.8	0	0	124106	0	31631.3	0	42872.3	132555	119746	0	0	0	121852	47479.3	124420	0	0	0	161873	277242	0	74760.7
1310	1602.47	40.5618	2.13563	4	1.4516	0	0	3.37056e+06	0	0	1.20709e+06	620201	0	0	1.47146e+06	0	0	0	612799	0	0	0	0	0	0	0	0	282894	814407	0	0	0	414948	0	1.18887e+06	0	0	307501	0	0	0	0	0	0	0	247082	352536	0	0
1311	804.689	95.2414	2.87122	3	2.82218	0	0	13930.6	0	0	0	0	0	0	0	77203.7	0	0	0	0	0	14997.3	0	0	15522.4	0	0	43957.2	0	35263.6	0	69190.4	0	0	0	89862.4	0	56137.6	18444.5	0	0	248029	0	22965.3	77280.7	1.64932e+06	30320.4	1.32408e+06	90685.9
1312	813.752	131.267	11.2053	3	1.13106	0	0	0	0	0	0	0	0	0	0	0	814482	0	39763.3	0	0	0	0	0	979138	0	0	0	0	0	0	0	0	0	0	0	0	0	0	0	0	0	0	0	0	0	0	0	0
1314	579.302	102.875	5.39643	4	1.05067	0	0	0	0	0	0	319862	0	0	0	0	223575	0	0	0	0	101030	0	0	160020	0	0	171026	0	0	0	0	0	0	0	0	90090	0	0	0	0	0	0	138822	245597	0	0	171529	0
1315	515.298	72.8222	2.78925	2	1.74858	0	0	0	0	0	0	0	0	0	0	0	0	11153.3	0	0	0	0	0	19699.5	0	0	0	0	0	0	0	0	0	0	0	0	0	0	0	69913.6	0	0	0	0	0	0	0	0	0
1316	600.798	90.1428	6.04678	2	1.1629	0	0	0	0	0	0	0	0	0	0	0	0	0	0	0	0	0	0	0	0	0	0	194641	0	0	0	0	0	0	557003	0	0	0	0	0	0	0	0	0	0	0	0	0	0
1317	724.345	68.2651	8.31917	3	1.04481	947761	204991	318300	458504	1.3018e+06	515157	218548	118788	270288	208964	142172	1.01411e+06	51499.5	86000	960058	319732	0	59821.4	108820	187680	0	129862	103884	491425	0	0	695095	745096	128319	660942	112688	0	249144	202149	344098	242440	176487	0	228636	462209	196400	190065	218211	90693
1318	1113.26	114.238	4.75508	3	1.05795	0	0	676727	1.37601e+06	146866	1.32708e+06	0	85538.4	643038	0	0	766932	239924	268213	0	622079	136704	532118	359601	420197	0	194639	228818	252883	296049	0	0	1.02152e+06	0	119376	0	411120	654972	145902	0	0	1.28017e+06	402226	72003.2	0	0	0	0	0
1319	673.831	71.3418	7.85482	2	1.052	267188	135392	141614	84826.7	386660	241829	339955	0	97440	335480	61853.2	344545	33848	39801.2	246296	152462	0	0	74510.3	151282	0	49461.6	31468.6	143996	0	0	232495	0	0	0	258912	0	66028.1	108463	181829	299578	133901	107385	0	0	94807.5	114191	84530.7	53132.8
1321	690.819	56.9213	4.71663	2	1.23542	0	0	0	0	0	0	0	0	0	0	0	0	0	0	0	0	0	0	0	0	0	0	0	0	0	0	0	0	0	0	0	0	0	0	0	0	0	0	0	0	103563	465502	165229	152238
1322	781.069	73.5684	3.10683	3	1.01973	0	0	75517.5	0	0	0	0	0	53589.8	0	0	0	13271.7	0	0	0	0	21538.2	45229.3	47068.4	0	0	23810.7	0	0	0	0	0	0	0	0	0	0	0	0	0	0	40065.9	0	0	0	0	0	0
1323	916.945	84.8619	2.48787	2	1.31815	210394	99658.3	470438	456066	933607	256093	199256	115063	446544	131001	52971.3	142073	54359.3	100767	315267	811716	14159.4	124434	0	123789	0	84352.8	63092.3	3.23448e+06	169029	0	0	407131	128950	875110	183085	195730	155176	167760	317632	271263	72423.2	215163	78276.9	0	55266.8	134635	0	179577
1324	519.936	99.6206	2.47517	3	1.76581	28011.5	62523.1	6387.28	0	0	0	7399.73	19856.4	0	5893.52	0	0	0	0	14371	0	0	0	0	0	0	392.471	0	0	8967.56	0	16487.5	0	0	0	0	0	62263.7	9017.03	0	0	83285.4	0	0	50018.3	412962	47092.8	87255.3	42404.9
1325	524.793	79.5444	2.05617	2	1.118	8243.93	2526.62	0	0	0	0	11145.3	0	0	0	0	0	0	0	0	0	0	17043.8	0	33613.1	0	0	0	0	0	0	0	37606.1	0	0	0	0	0	0	0	0	0	23371.1	0	0	25988.3	43736.5	26487.7	27177.4
1326	819.354	98.4697	2.38983	3	1.01678	251281	594340	0	167193	89008.2	106695	651499	145267	204348	556905	652078	0	75927.5	31449.7	440835	243196	0	51608.3	143444	460484	0	18927.2	117635	86236.8	437204	0	159542	71369.4	533174	275866	894446	48900.1	63336.8	76426.9	418943	0	171776	334373	106477	180895	0	0	0	147807
1327	529.264	100.022	1.91038	2	1.24187	62499.6	31997.7	99899.2	28258.2	0	58501.7	0	26361.5	61010.9	0	228925	174908	50826.9	11599.5	0	111097	10113.3	7567.07	38128.1	0	118959	68053.8	70044.8	106023	277434	0	270363	51028.1	222959	179398	0	6649.88	0	32329	80660.6	55326.1	50168.1	25252	160443	47750.6	0	0	0	0
1328	892.114	96.3999	9.36105	3	1.16101	49455.3	323707	239610	197489	142586	140073	307472	171328	201379	301912	192813	226933	74624	0	303519	260878	281761	70891.2	167693	248377	0	40164.6	156786	213053	308144	0	81324.1	0	178342	283140	443910	95503	104425	109092	252831	189141	290422	228479	140367	199999	553894	0	384745	0
1329	595.65	58.9117	2.29062	3	1.0517	0	0	125406	133906	586253	278314	254289	98488.3	407324	322466	170888	319641	26822	65029.7	293720	0	0	0	61678.7	78893.8	0	54148.4	60637.1	428362	0	465993	0	0	92757.6	561247	369093	0	167736	323317	319296	128399	260334	225168	182312	0	71392	86726.3	42731.8	137953
1330	860.729	81.8301	2.81435	3	1.46108	0	270658	42166.3	0	0	0	39836.8	175254	59632.8	0	234358	51518	12585.2	20112.5	190652	0	37883.1	20347.6	30581.5	46440.7	647383	9417.11	176494	0	88232.5	0	0	0	164261	0	215845	95294.1	0	137735	137497	0	198270	69328	87739.2	147757	0	0	494446	153846
1331	904.668	127.296	1.97447	5	1.53882	0	0	182608	1.26197e+06	21323	62295.7	0	2.28398e+06	0	0	0	679615	161576	28668.8	0	0	250303	0	717552	0	0	449036	42478.4	0	976615	0	0	0	858186	0	0	949592	0	2.16076e+06	0	0	0	118267	0	4.35666e+06	12734.5	13733.8	81034.8	0
1332	563.269	74.5426	6.90773	5	3.59333	0	0	0	0	0	0	0	0	0	0	0	0	0	0	0	0	0	0	0	0	0	10768.1	0	0	0	0	0	0	0	0	0	0	0	0	0	0	0	21592	63087.8	0	0	0	0	0
1333	902.787	82.5016	6.79362	3	1.29599	0	123423	0	0	0	0	58183.4	34185	32672	187801	53592.3	50163.3	12478.4	0	185545	0	117146	0	25018.1	83016.4	316742	0	43651.7	0	78454.1	0	0	0	0	51358.3	253827	0	0	0	68037.8	46069.3	98402	0	0	26695.7	142596	201422	255814	92940.4
1334	1035	65.5765	7.77087	2	1.06968	0	676395	0	0	3.56262e+06	435571	336333	539462	820476	210195	124137	285748	60982.1	87468.7	1.23111e+06	1.63792e+06	0	423908	109901	211934	0	0	98711.4	1.54753e+06	190413	1.21311e+06	326248	454316	119690	796379	629192	0	446831	401180	1.2259e+06	745063	132730	0	0	135073	16866.8	22118.2	91262.7	111583
1335	704.009	93.4737	2.21932	3	1.00129	0	0	35252.7	14596.8	0	0	25039.8	19193.1	31999.3	0	0	23803.2	7898.19	7654.85	0	17557	0	12249.8	0	24827.4	0	0	12861.5	0	31031.5	0	0	0	0	0	0	0	0	0	0	0	0	18205	0	0	48877.2	289788	0	31911.4
1336	657.89	48.4036	4.0775	2	1.28978	0	511800	148468	0	291693	91868.1	202923	101471	174451	867500	401357	117908	46395.1	66009.8	0	0	0	51824.6	55221.8	0	0	29544.4	0	227518	0	0	283665	0	203465	0	867638	0	135412	78618.4	0	0	277109	0	0	0	0	0	0	0
1337	553.766	19.7558	2.40188	2	1.05352	0	0	0	0	0	0	0	0	0	0	0	0	0	0	0	0	0	0	0	0	0	0	0	0	0	0	0	0	0	0	0	0	0	0	0	0	0	0	0	0	21664.5	153404	10807.7	10670
1338	533.258	55.9879	2.41067	2	1.08092	0	0	0	0	0	0	0	0	0	0	0	0	0	0	0	154492	0	0	0	0	0	0	4174.53	0	0	0	0	0	0	0	14599.9	0	0	0	0	37826.4	0	0	0	0	0	0	45093.5	25636.6
1339	610.509	78.4809	3.24988	5	1.10603	0	0	0	0	0	0	0	0	0	0	0	0	0	0	0	0	0	0	0	0	0	0	0	0	0	0	0	0	0	0	0	0	0	0	0	0	0	0	0	0	0	0	44491.1	19131.5
1340	606.973	55.2552	4.76758	3	1.06945	0	178617	462615	0	581152	81816.1	148377	135735	242259	146658	97869.9	225277	62998.3	70947.3	0	0	0	77199.4	96402.8	57459.9	475321	73918.1	60548.1	0	0	242131	200111	117594	134919	333390	101145	0	81532.2	172019	290642	132637	156073	103932	82344.7	197153	539948	979239	207975	562392
1341	567.803	27.9632	2.38277	2	1.25623	0	0	0	0	0	0	0	0	11897.1	0	23675.9	0	0	11203.4	0	0	0	0	0	0	0	75814.6	0	0	0	31267.6	336338	10260.6	0	0	220270	0	87524.5	0	224094	207530	0	0	56622.5	129192	13133.3	94452.2	66191.5	24554.6
1342	466.284	69.7629	1.703	2	1.3727	10177.6	5010.26	5248.14	5156.43	153968	969.715	428.528	0	0	16009.9	0	0	0	0	17608	0	0	1107.94	0	0	0	0	0	0	0	0	0	0	0	0	0	0	0	0	0	0	0	0	0	0	10359.1	71838.6	0	28147.3
1343	670.355	121.612	4.91638	3	1.12841	0	0	135884	56044.7	24095.4	73336.5	0	0	0	0	0	61600.7	28468.2	12518.5	0	167825	66615.4	39288.9	69333.8	172649	0	16914.8	47264	78564.9	68185.7	0	0	0	0	75805.6	0	23851.4	42055.6	0	48722.6	0	0	53115.4	16486.7	0	78836.1	136939	0	184739
1344	673.319	58.043	2.31582	2	1.07838	0	385325	308243	374733	1.78454e+06	308860	205265	166902	161839	827899	268421	119707	55366.2	103459	700359	0	0	73996.3	48049.4	0	24052.9	81930.2	143190	75657.1	0	0	898132	288002	157192	0	213344	0	92512.7	294658	551154	0	0	0	163812	567869	62932.6	292544	0	89191.9
1345	853.948	126.184	3.3489	2	1.04379	0	0	259332	139344	163620	76556.1	182112	134833	0	0	109350	102149	26250.2	0	166091	269978	11920.3	70135.6	70311.2	52198.7	0	41586.8	0	199524	122185	0	0	0	138465	147459	123279	132557	801370	138016	215262	130271	0	94765.5	0	174790	122196	92243.7	112033	236192
1346	850.417	99.8495	2.30983	2	1.51333	0	1.41189e+06	0	0	0	0	0	0	0	102399	0	0	17187.4	0	0	0	5700.82	0	44850.4	30106.6	0	0	0	0	0	0	79595.5	50358.7	0	0	0	0	0	0	36424.8	53569.9	84813.6	43595.3	22540	54263	0	73521.3	0	0
1347	494.748	49.7168	3.83285	2	1.15833	0	538005	131250	0	0	46814.2	301443	53527.4	101760	576945	66872.9	72980.6	27660.2	14898.3	0	0	0	22504	38989.2	0	0	8319.98	0	73597.7	0	75222.8	201206	38023.2	79087.3	181943	850050	0	0	29577.1	237198	411251	60517.9	0	0	50986.6	0	0	0	0
1348	646.101	91.5708	1.3007	4	1.16831	0	0	246024	149148	99867.8	203211	75119.1	0	233390	26092.7	0	141178	78807.6	49952.7	0	295997	72718	111849	194020	111266	0	60738.6	45510.9	193928	144933	0	0	193073	0	259766	0	88532.2	0	44001.9	0	0	55830	260279	46517.5	0	104719	34899.9	0	132093
1349	486.894	114.071	2.68282	3	1.05387	17396.5	78237.7	55938.4	16587.6	0	0	84296.4	17991.9	14477.1	49211.6	0	12092.6	0	0	9463.79	26196.6	31578.6	5002.08	8188.1	35257.7	0	0	11177.6	0	22509.1	0	0	0	0	25587.4	59268.8	0	0	0	20499.9	17797.9	0	4984.11	0	0	47228.3	202650	0	31136.1
1350	751.059	94.0026	3.54217	3	1.06449	50675.1	0	80857.6	37125.8	103839	37577.1	128254	49770.1	73447.7	0	101144	75273.8	42521.3	25763.6	186851	98266.4	0	32588.8	43128.9	83402.5	0	11276.1	55361.4	132849	173124	0	0	31303.5	78538.8	154093	188842	0	122721	57130.6	96719.5	76543.7	101422	88937.2	0	97802.5	0	94911.2	0	35920.3
1351	625.648	61.1141	6.849	3	1.01275	0	0	431734	191374	560703	0	214361	0	0	0	0	235875	40604	0	0	0	0	49370.5	54067.2	0	0	49336	0	350055	0	0	0	0	0	0	0	0	0	0	0	0	0	0	0	0	31830	79917.4	34020.9	37626.6
1352	720.33	60.3524	8.56847	3	1.25489	0	0	0	0	0	0	0	0	0	0	0	0	0	0	0	0	148141	0	0	0	0	0	0	0	0	0	0	0	0	0	0	0	0	0	0	0	0	0	0	0	0	0	1.36451e+06	0
1353	653.358	72.8725	5.43515	2	1.01521	194182	235540	246998	0	654912	148723	123326	159739	262280	481887	0	102757	27122	92747	0	261983	0	71026.3	86884.3	69581.9	0	0	51276.8	643523	0	0	215301	100737	68600.4	279169	0	0	137634	121131	261981	312314	0	165081	0	0	46713.6	82247.4	0	78253.2
1354	645.328	68.0167	7.42788	2	1.13062	445593	276200	114535	71018.3	0	35397.2	567411	73577.1	146425	482597	259916	136511	41148.3	74968.2	0	433116	0	0	39560.5	78483.3	0	40353.2	188928	297288	0	0	429709	94388.7	296477	632308	0	0	1.3704e+06	464425	482781	472511	766201	0	220994	253897	66055.4	0	41526.5	66149.7
1355	670.314	133.315	9.02232	2	1.17357	0	0	161615	0	126933	0	0	250298	276881	0	0	168609	59945.2	97453.8	81551.8	282610	0	159373	0	0	0	0	0	399185	115900	0	37081.4	0	0	254675	35049	340161	105635	226077	0	0	0	156461	0	292667	85443.8	69109.6	0	160418
1356	581.836	53.3476	3.97787	2	1.181	155727	0	0	0	0	0	167506	0	0	0	0	50770.8	0	35526.2	0	0	0	0	64173.5	0	0	0	31542.9	0	0	0	0	0	0	0	0	0	22158.9	134952	0	0	0	0	0	0	33378.9	68112.8	27644	34543.5
1358	599.346	62.0263	2.73698	2	1.44009	0	0	0	0	0	0	0	0	0	0	0	0	0	0	0	0	0	0	0	0	0	0	0	0	0	0	0	0	0	0	0	0	0	0	0	0	0	0	0	0	0	0	0	0
1359	797.353	111.737	2.03147	3	1.26365	0	82668.8	214678	111687	0	82012.7	137455	145261	142601	75027.3	70961.9	162723	65247.4	0	61957.7	81610.1	152404	0	107624	193647	0	42777.7	139005	0	248617	0	0	60422	89607.6	139805	125840	37193.8	0	54210.6	98734.4	0	52793.8	140922	79949.1	137994	96820.8	0	0	15940.4
1361	751.371	44.5828	1.52325	3	2.06664	0	0	0	0	0	0	0	0	46477.7	0	0	0	0	7480.16	0	0	0	0	0	0	0	0	131209	0	0	0	0	0	0	3793.62	0	0	0	113240	480255	0	0	0	8321.7	0	0	0	144137	38870.8
1362	810.878	31.073	2.664	2	1.11198	0	42734.4	26260.2	0	102996	22789	0	27997.8	20458.7	36946.3	32254.7	14491	4642.39	7041.53	0	0	0	5443.97	8478.79	0	0	5667.86	0	44744.6	0	49288	0	0	20984.3	50868.7	93785.6	0	45812.2	15702.9	67242.9	0	41295.1	23973.1	22273.8	0	20062.3	36574	45332	72176.1
1364	950.214	97.1757	2.32183	4	1.10032	0	0	519013	0	115460	0	0	0	0	0	0	0	0	0	0	0	432308	0	0	429810	0	0	0	0	638872	0	0	0	0	0	0	0	0	0	0	0	0	0	0	0	0	0	0	0
1365	805.435	91.0271	4.16043	2	1.09193	301849	410340	99162.6	451704	691447	233833	418193	283358	242282	455064	32762.9	180163	20802.2	87097.9	1.56151e+06	561177	16217.7	183316	151777	146901	0	0	59698.2	1.08439e+06	68201.5	0	58577.8	237852	0	519879	389006	164373	476949	293544	1.39687e+06	1.14011e+06	176322	303813	78238.5	160654	55082.5	128415	0	211326
1366	437.219	67.7886	3.27527	2	1.04364	0	102336	27698.4	9939.82	0	0	42565	15575.9	22464.2	122817	0	16929.5	3815.95	0	0	0	0	5130.51	0	35656.3	0	0	9165.47	19044.4	0	0	19186.6	0	0	37822.6	0	0	0	8378.45	49102.4	39592.6	0	0	0	10097.3	0	100363	18480.6	0
1367	466.245	33.4417	3.41477	2	1.39644	0	127658	30922.3	0	224288	26959.3	0	29710.1	26161.1	218696	39526.1	12695.1	5058.72	45936.6	0	0	0	20048.9	50248.2	0	0	6454.45	0	43557.5	0	24055.9	30989.5	22706.1	73370.3	38438.5	32769.4	0	67519.4	10601.8	196632	310631	146454	15788.9	8524	0	45450.3	27629	49316.4	18902
1368	423.206	23.2195	10.3243	2	1.06926	0	0	358373	0	1.0159e+06	312973	0	209280	420333	1.02124e+06	0	497936	116065	117278	0	0	0	93983.2	603005	0	0	0	118515	1.38067e+06	0	0	0	609598	265023	1.04512e+06	0	0	0	451065	0	0	0	0	133961	560816	0	0	0	0
1369	603.631	96.3791	2.11088	3	1.23505	68129.5	89298.8	88910.7	138203	48283.6	0	93846.2	32823.8	59208	159196	574868	209188	70397	14422.2	0	95317.1	77934.5	9237.89	58622.4	45448.8	0	40173.7	159297	81666.8	370322	0	225749	24228.1	289497	184615	44984.3	0	0	41475.3	128849	83705.2	331051	32232.7	203862	66134.3	58523.4	130412	0	17106.2
1370	947.106	77.8331	7.82047	3	1.16964	0	0	1.31042e+06	948613	658720	535292	0	904472	919828	0	0	939483	212564	189211	672113	501664	0	392084	419020	0	0	93776.1	487412	0	617833	0	0	0	532216	323137	2.01744e+06	445712	0	371960	790400	0	971367	729045	207129	374119	0	0	0	0
1371	899.936	136.948	5.48568	2	1.25132	0	0	489033	697749	300409	166879	0	963428	669024	0	0	453138	0	345810	723385	924226	0	655804	0	0	0	185767	0	1.36688e+06	131748	0	0	83245	0	709589	218268	1.62383e+06	865834	839049	0	546705	0	602882	305064	580267	45458.1	0	0	62551.4
1372	632.832	55.3119	3.04912	2	1.24258	0	81246.7	58878	0	411850	76724.9	121793	77833.3	139397	53552.3	27952.7	42467.9	19060.2	21519.8	121250	0	0	31727.3	42241.1	34349.5	0	25901.5	20953.8	0	0	187404	0	76413.7	20573.2	173575	75179.1	0	121117	86180.9	157215	66065.6	50405.7	81061.8	35062.4	41580.5	196670	395453	48006.9	191679
1373	544.787	31.8996	5.33557	2	1.27244	0	44923.4	211229	0	317337	72396.4	0	94090	61253.6	66257.6	35449.3	51333.3	62231	19540.2	0	0	0	65922.5	32023.7	0	0	25380.9	0	165655	0	73526	112286	63340	21798.4	157505	519794	0	108894	53865.9	335503	87849.9	59861	118650	35401	63558.3	28340.9	323355	36455.3	76093.1
1374	537.253	84.4577	2.70187	2	1.19904	92296.7	0	0	0	50181.3	0	89091.3	0	33128.6	195565	103038	0	0	0	128565	59213.7	38398.6	10905.3	0	82730.6	0	0	16944.6	0	55684.9	0	241193	0	78996.5	0	302792	4002.28	9275.76	0	95349.9	186941	0	70867.2	0	0	37680.4	353139	0	33755.6
1375	818.917	112.379	2.71518	2	1.11962	0	0	75094.6	65174.2	0	50477.5	0	0	75613.4	0	0	85440.9	27899.3	0	0	0	0	0	39856.6	0	0	15154.4	0	0	0	0	0	0	0	0	0	0	0	0	0	0	0	94802	0	0	33575.6	300182	0	25251.4
1376	563.291	22.9281	3.15395	2	1.40345	0	0	0	0	0	0	0	0	0	0	0	0	0	0	0	0	0	0	0	0	0	57131.1	0	0	0	0	0	0	0	0	0	0	0	0	0	0	0	0	0	0	90753.3	221597	29710.8	84465.8
1377	545.768	38.3215	3.3309	2	1.34085	0	628738	0	0	0	429784	0	0	0	0	0	0	0	0	0	0	0	0	63655.7	0	0	0	0	0	0	0	0	0	0	0	0	0	0	0	0	0	0	0	0	0	0	0	0	0
1378	532.31	79.7247	2.24513	2	1.04036	50806.3	0	0	0	0	7191.06	7134.86	10555.4	5000.94	0	0	0	4681.61	0	0	0	0	14440.1	64643.3	39521.7	0	0	5160.68	0	0	0	0	301364	0	0	787.243	13792.1	0	0	0	0	0	41679.5	0	13904.4	61230.4	25132.7	35566.8	56969.8
1379	613.645	55.8777	6.39165	3	1.27034	0	0	0	0	0	0	0	0	0	0	0	0	0	0	0	0	0	0	0	0	0	0	0	0	0	0	0	0	0	0	0	0	0	0	0	0	0	0	0	0	0	0	0	0
1380	550.597	28.4136	4.73595	3	1.05955	0	702265	313943	0	153418	0	0	127003	195638	506994	320725	0	43770	48339	0	0	0	57682.9	0	0	0	19639.1	0	0	0	145428	286643	61467.7	196148	0	1.27987e+06	0	60777	82070.4	453574	250932	57558.8	0	62688.9	183345	0	0	37482.8	18199.2
1381	586.972	89.3563	1.27872	3	1.25897	205168	86901.8	82788.8	57498.5	305663	82882.4	118786	70878.2	105147	124838	32086.1	87988.3	26551.7	28517.8	93813.5	253726	0	23671.2	59672.3	48513.5	0	35995	43680	183896	92003.9	0	94543.3	50560.4	0	206517	0	25968.9	58525.7	56044.1	198807	87049.5	91026.2	104462	89177.2	79592.1	52729.6	136511	40131.1	54680.5
1382	827.872	40.9847	7.53248	2	1.09278	0	32087.8	0	0	0	0	0	0	0	0	0	0	0	0	0	0	0	11699	0	0	0	0	0	0	0	0	0	0	0	0	53904.3	95357.2	0	0	0	0	0	0	0	0	549163	654523	69037.2	381016
1383	415.729	73.8926	2.67408	2	1.21581	28382	57111.9	79083.2	134128	246790	72132	174667	96216.8	94713.6	58763	0	0	12326.3	26359.1	50643	167592	0	41205.1	29369.7	105728	0	15247.2	15623.7	190568	0	0	0	81937.1	0	43655.5	24558.2	43734.9	31750.7	38188.3	137527	37481.3	0	34832.4	0	0	0	3484.44	0	0
1384	609.606	89.4851	1.48387	3	1.098	694314	511362	309601	147470	282782	116039	386291	101009	159105	631782	210224	215004	45959.5	49844.1	287498	359692	43966.1	58470.7	65384.2	174819	0	0	77903.1	193195	257234	0	408053	93521.8	161111	434139	446426	47877	37969.2	80759.8	474568	417794	64010	166786	88469.3	100063	0	0	0	0
1385	907.889	88.2308	2.44112	2	1.06911	1.90946e+06	1.5393e+06	497875	265415	417214	123507	987887	123728	241900	1.6427e+06	703445	342022	87962.5	60831.5	850407	423044	81156.8	72652.2	119933	434795	0	33116.8	93013.4	264817	412684	0	1.17357e+06	125411	0	467839	1.37292e+06	67509.7	117348	105061	866071	1.02567e+06	171099	420199	193873	168766	0	0	0	9613.06
1386	434.554	49.2287	2.32985	3	3.07344	0	21186.1	16968.5	0	0	0	0	0	12159.7	0	0	0	0	0	0	0	0	0	0	0	0	0	0	0	0	0	0	0	0	9417.28	0	0	0	0	0	0	0	0	0	0	0	0	0	0
1387	453.237	29.3009	2.95063	2	1.08367	0	23027.1	0	18528.3	0	0	0	0	0	0	0	0	0	25235.1	0	36211.8	0	10300.4	0	0	0	8919.09	0	0	0	0	47154.4	0	0	0	88996.3	21271.9	0	0	0	112495	0	0	0	39452.5	61466.4	128784	49123.8	41220.7
1388	650.284	59.2938	3.26465	2	1.60642	0	0	0	0	0	0	0	0	0	0	0	0	0	0	0	0	0	0	0	38498.5	0	0	0	0	0	0	0	0	0	0	0	0	0	0	0	0	0	0	0	0	0	0	0	0
1389	1122.58	114.012	2.80437	3	1.41985	0	110206	849774	487170	194420	0	217629	443586	235144	0	0	190907	22454.2	0	247046	723827	38521.4	308636	93568.4	162051	0	0	126961	335250	104791	0	0	257241	0	382748	0	441495	122578	97032.6	457276	141848	0	154452	19269.3	0	169559	63000.7	0	295607
1392	592.62	84.6106	3.20968	3	1.0159	292940	360771	43959.4	16449.9	104491	21653.6	49047.5	60075.2	35274.4	98382.7	73757	48019.5	0	18155.5	212002	48967.7	0	5536.09	0	28993.1	0	0	77850.2	64769.9	57618.7	0	161474	37954.3	82241.5	122756	143099	24894.7	120515	144801	145860	93263.4	130203	19940.5	122546	104771	107934	173525	0	123056
1393	590.302	36.0044	2.30377	2	1.04842	0	174046	0	0	0	33232.2	0	46118.6	0	212784	0	0	0	0	0	0	0	24488.6	42771.1	0	0	23475.9	0	59957.2	0	0	142096	47590.9	0	103434	280681	6966.16	0	29260.3	0	0	159792	45673.2	0	77128.1	80616.5	264355	61674.4	41104.8
1394	461.747	43.9311	4.69362	2	1.40119	0	60112.9	60427.6	0	0	0	0	0	0	36957.7	0	0	0	0	0	216993	0	12568.7	0	0	0	4710.32	0	0	0	0	0	0	0	0	0	0	35294	0	0	0	0	0	0	23149.6	0	0	0	14643.2
1395	749.402	106.958	3.49577	3	1.15429	0	0	0	258364	0	132611	985099	38117.7	0	1.30082e+06	0	0	0	39691.1	0	561265	174996	52463.1	148940	408939	0	0	0	504222	0	0	0	0	0	0	747942	0	0	0	0	0	350860	0	0	0	0	0	0	35449.3
1397	930.971	80.9964	5.97237	2	1.00645	423990	386621	934190	626552	429206	414763	391351	467067	380723	314079	182040	457885	82067	349937	504743	786735	20516.6	336953	201864	243391	0	118258	101365	1.10579e+06	150905	50133.4	218148	498410	126594	570790	214713	458128	826745	265668	442926	448821	345170	322201	297373	425331	124988	203464	194553	220349
1398	755.899	96.8119	2.43647	2	1.008	0	0	94419.5	323774	390550	288409	171050	82574.9	259128	0	0	177880	41777.2	39967.1	119217	270847	11955.6	164868	44028	74968.8	0	43724.4	51012.7	535929	91510	0	79095.3	134882	0	154313	218321	170278	177380	48180.4	221901	134284	0	52421.2	112485	153831	0	186062	0	52985
1400	618.268	25.0053	2.45737	2	1.58332	0	0	0	0	0	16272.1	0	0	0	0	0	0	0	0	0	0	0	0	0	0	0	0	0	0	0	0	71611.5	0	0	0	0	0	0	0	0	49783.8	0	0	0	0	16591.9	213858	8024.03	5693.49
1401	814.021	98.4697	1.824	3	1.0397	231889	585074	379430	177164	98435.1	142440	660847	138850	202888	572629	735331	255717	84532.9	33749	450295	269915	246389	56896.2	164188	453649	0	21086.6	0	112737	461119	0	151486	75447.1	590808	280524	912374	47037.7	63246.3	85907.4	427629	189910	186729	326009	116371	171803	0	0	0	130856
1402	941.518	71.2817	2.905	2	1.16239	101187	153261	147054	451564	1.2226e+06	409579	351525	265348	493124	172152	0	0	48856.6	112890	620311	588676	0	184949	78512.4	0	0	95747.3	109530	1.52839e+06	0	0	0	504431	0	0	0	0	420832	535892	685809	264398	162486	104095	64528.4	0	0	0	0	0
1403	1263.25	48.1647	2.00812	2	1.13209	0	0	0	0	0	0	0	0	0	0	0	0	0	0	0	0	0	38803.3	0	0	0	0	0	0	0	0	0	0	0	0	0	0	0	0	0	0	0	0	0	0	347113	2.10741e+06	438972	257479
1404	517.269	77.7767	4.39453	2	1.06039	477561	343056	0	0	0	94529	233881	0	0	0	0	0	0	0	0	0	0	0	0	0	0	0	0	0	0	0	0	0	0	0	0	0	0	0	0	0	0	0	0	160028	0	0	100325	0
1405	893.795	114.461	3.22572	3	1.27524	213288	814846	186011	165601	119768	0	68865.7	621515	142729	382350	440844	274011	34959.6	153994	1.53495e+06	75758.4	69383.2	55183.2	48187.2	47423.7	0	31077.9	416018	304533	661182	0	130946	440146	355579	536952	967260	118943	852706	399674	575895	172155	2.48364e+06	121199	315482	836151	464649	0	575508	162286
1406	579.047	73.2444	15.9912	4	1.02758	0	0	0	0	0	58511.3	0	0	67378.1	0	0	0	25104.5	20590	0	91893.3	0	22864	0	0	0	14241.3	37873.7	0	0	0	0	0	0	0	0	0	0	46470.6	0	0	0	70651.1	0	0	0	0	0	0
1407	490.707	30.6569	2.72405	4	1.14034	0	121160	273297	0	526768	120617	0	72376.5	105879	89029.2	60833.1	122732	36031.1	25569	0	0	0	38437.8	77535.4	0	0	31153.7	0	211096	0	108233	155510	155615	54598.7	145195	102046	0	152015	59086.2	147728	120249	119024	125174	64925.9	0	1479	0	13113.6	15966.6
1408	605.303	95.5815	2.69263	2	1.2383	0	0	57656.9	0	59558.4	19835.1	0	83546.4	47399.2	126214	841951	126534	48790.2	20837.6	133684	37513.3	32558	9030.25	30246.5	0	78770.9	23887.2	223612	51461.4	559879	0	134066	37404.5	486950	157995	99222.4	17625.3	147283	104228	141757	122036	706320	42801.8	316467	145559	60385.5	32791.4	0	0
1409	714.853	91.285	2.65538	2	1.06997	0	0	0	0	0	0	0	11050.3	0	0	0	0	0	0	65550.7	0	59029.5	0	20361.5	30649.7	0	0	16144.1	0	0	0	0	0	19313	76906.6	163375	22638.4	0	0	96093.9	0	106409	0	0	0	0	65720	0	57798.6
1410	599.863	81.4992	1.20613	2	1.10976	351552	74446.9	113769	110614	155175	62166.7	118506	52590	58148.1	80053.5	29508.2	86206	11344.9	26271.6	194106	143364	4681.11	16910.6	82259.3	37974.4	15060.1	22400.3	25834.6	96125.8	131767	0	253005	114075	78682.4	184142	120646	21707.3	276548	130782	241770	548103	90932.4	59487.5	56310.7	58268.5	0	0	0	789.689
1411	616.274	71.5259	1.93722	2	1.03779	138227	84065.1	95938.9	126289	100790	35359.9	149674	68253	81264.8	128781	109858	69459.3	19127.3	0	83297.4	297539	0	24798	26636.6	27650	0	11579.3	20024.7	158266	0	0	207317	0	218384	0	115543	0	0	79761.9	0	70148.6	65459	0	35402.7	0	34937.5	98755.2	42776.6	55732.9
1412	630.348	118.841	5.2551	3	1.00912	70561.2	0	49388.6	20871.9	20591.8	0	26754.8	121459	25739.5	122044	108769	43220.9	3260.03	15071.1	205839	0	25002.7	7026.94	10478.6	9715.95	0	5680.38	77897.2	29804.1	132955	0	0	0	108250	84882.2	178241	14075.5	70655	68747.5	138390	94799.6	0	21084.3	64499.9	118779	213870	214102	165141	79771.5
1413	431.753	39.727	2.4399	2	1.02093	0	0	43220.7	0	0	0	0	33930.8	0	31925.6	0	0	3547.81	0	0	0	0	0	6360.35	0	0	4730.37	0	0	0	0	0	0	0	0	0	0	0	0	0	28299.4	0	11039.7	0	0	32780.3	38577.4	34015.9	19825.3
1414	453.738	23.7371	3.33267	2	1.58212	0	0	0	0	0	0	0	0	0	0	0	0	0	0	0	0	0	0	0	0	0	0	8043	0	0	0	0	0	0	0	0	0	0	0	0	0	0	0	0	0	0	53232	0	0
1415	893.421	133.647	2.20838	2	1.08582	1.31597e+06	1.56681e+06	37387.3	0	113762	0	264387	239657	70322.5	2.45056e+06	0	71122.5	421446	81005.2	276924	25995	155055	17416.5	983188	0	0	0	0	99823.6	96408.3	0	73120.3	0	2.27014e+06	50005.8	66144.4	72966.1	2.07137e+06	226810	1.71589e+06	13936.6	82778.6	41951.7	0	880645	783024	0	503153	167827
1416	817.44	108.699	3.52097	4	1.14491	0	0	0	0	0	101544	0	1.30345e+06	250877	0	0	454597	93852.6	356811	436413	91086.6	89837.6	111362	134805	0	0	93623	963776	138461	1.02774e+06	0	0	429068	0	301783	0	251652	1.22512e+06	822838	147265	0	0	630924	893653	0	103171	0	661847	29094.6
1417	677.802	116.251	3.14757	2	1.74518	19456.3	0	0	0	0	0	0	0	0	0	0	0	0	0	22078.9	0	0	0	0	0	0	0	0	0	0	0	14643.5	0	0	0	23317.5	0	0	0	0	0	0	0	0	0	52364.5	95003.1	149058	134146
1418	842.425	109.357	3.40387	3	1.13646	113532	273376	559184	430705	262750	303688	347530	440144	426981	224679	355021	399162	107270	198857	313760	381939	60166.7	197142	231855	248598	0	109857	347023	264197	569106	0	157927	323141	331539	720422	487515	316859	0	313250	640764	199295	0	519719	257103	531710	238620	0	144308	105935
1419	424.253	23.7703	7.11555	2	6.62948	0	0	0	0	0	0	0	0	0	0	0	0	0	0	0	0	0	0	0	0	0	0	0	0	0	0	0	0	0	0	0	0	0	0	0	0	0	0	0	0	0	0	0	0
1420	452.263	42.3551	1.22598	2	1.30238	0	0	0	0	0	0	0	0	0	0	0	0	0	0	0	0	0	0	0	0	0	0	0	0	0	0	0	0	0	0	0	0	0	0	0	0	0	0	0	0	0	0	0	0
1422	414.218	59.4573	4.23587	2	1.08289	0	2.70966e+06	0	0	0	56356.8	0	13805.6	10809.5	38360.3	0	0	0	0	0	0	0	0	14730.6	0	0	0	0	0	0	0	7344	0	0	0	0	0	0	0	0	0	7777.31	0	0	0	0	0	0	0
1423	500.751	59.5182	3.10065	2	1.05915	0	0	20404.8	0	193718	0	0	0	0	122934	28212.7	39800.9	11906	6452.84	106545	0	0	0	0	40326.6	0	7582.98	33193.8	0	0	0	0	0	0	216511	0	0	0	22016.8	0	63882.9	0	79869.2	30939.2	0	54213.1	36053.2	26028.2	40232.8
1424	1207.98	126.764	1.81323	3	1.00846	0	1.83408e+06	32943	2.58501e+06	1.60663e+06	0	1.96068e+06	0	0	0	0	0	0	0	0	0	3223.87	0	0	0	0	0	0	5284.16	0	0	1.067e+06	0	0	2.22194e+06	0	0	0	14155.8	0	0	0	2.05443e+06	7.78512e+06	0	0	0	0	0
1425	659.32	64.7302	1.70473	2	1.09119	0	123226	335617	0	435899	65473.9	272064	45699.7	137141	252554	75405	211294	19146.7	13447.4	404226	324068	0	23658.2	193476	40001.7	43501.3	25130.2	37291.4	193225	333881	181623	185422	294831	103045	134885	64195.5	80809.5	281300	98384.4	191952	157048	0	0	48681.8	137597	35801	83643.2	35716.5	78690.9
1426	506.261	55.2552	4.37368	2	1.01652	0	0	0	0	191206	0	0	31460.1	91020.1	0	13617.2	0	0	0	111882	0	0	0	0	0	0	10352.9	0	0	0	416823	0	38314.6	16103.9	46373.2	0	0	0	57465.6	83170.5	63592	0	0	18185	43881.8	23162.2	115948	23349.8	49084.4
1427	657.32	29.5911	12.6313	2	1.1869	0	0	420536	0	1.07909e+06	346641	0	110016	250588	351543	248603	176507	69587.6	77755.9	0	0	0	90228.4	181729	0	0	132489	0	395024	0	566591	0	0	422389	534237	500897	0	299274	524505	719415	0	0	0	183496	0	0	0	0	0
1428	534.262	76.4264	1.38047	2	1.09454	49245.1	165268	0	0	0	0	0	0	0	58154.7	0	0	0	0	58857	0	0	0	0	0	0	0	11877.2	0	0	0	0	0	0	0	95342.1	0	0	15345.2	19229.6	0	0	0	0	0	108240	360882	35776	29178.5
1430	815.406	101.277	1.5222	2	1.15815	0	0	0	0	0	0	115627	0	0	204235	0	0	40672.5	0	0	0	0	49833.6	0	117263	0	0	0	0	0	0	54696.5	0	79683.4	0	98730.6	0	0	0	176030	183550	0	0	0	0	0	0	0	115017
1431	494.048	55.3119	4.1192	5	1.16677	0	67504.6	359608	3505.36	330909	57339.5	44849.6	98691.7	138341	64955.8	17819	88425.7	42770.5	41254.4	0	0	0	46429.4	37544.8	31144.6	0	36027.8	30865.4	11236.8	0	109478	0	61649.1	0	138842	40466.1	0	60104.1	87805.6	117146	38440.7	70626.7	55099.8	38128	177342	0	0	36558.2	19073.3
1433	714.874	74.7215	3.77968	2	1.20208	118522	57697.6	190815	195474	520116	54144.1	158835	168316	312631	537405	77870.5	72777.6	39953.6	20418.2	190146	0	0	0	107860	78177.1	0	19110.9	44525.7	0	0	0	0	0	73634.3	407962	48859.7	74635.4	85981.8	349904	295490	138575	172595	0	0	0	213307	0	0	218838
1434	482.788	70.3407	2.18172	2	1.20338	90305.7	38175.4	0	116277	132263	19168.2	0	29245.6	75070.5	0	0	0	0	5367.8	0	176148	0	5714.61	20250.4	37857.2	0	7877.18	15534.9	165539	0	0	36481.2	0	0	80749.5	0	0	57480.1	40281.2	47814.7	0	54282.1	0	18552.7	0	10911.2	172811	15026.9	19281
1435	504.299	69.5187	3.5471	2	2.17949	7317.12	17929.2	30269.5	13535.5	57010.7	4956.26	31869.5	0	8214.22	32375.7	808.885	2389.65	0	3528.85	17791.7	16258.8	0	6772.9	1309.98	5659.46	0	0	0	43174.1	0	0	2988.33	3696.61	0	12256.1	0	0	0	0	0	0	0	0	0	0	0	41343.7	28524	23964.5
1436	692.315	95.2971	3.823	2	1.55028	0	776694	0	0	0	0	0	10456.7	0	86848.9	0	19713.5	26242.5	0	0	0	4599.88	0	13511.4	15717.5	0	0	0	0	0	0	25706.9	22242.6	0	0	0	0	0	0	0	0	0	36445.7	0	0	0	119117	0	0
1437	725.382	124.872	5.69668	3	1.04616	0	30653.3	380172	96547.7	126982	148601	787192	17802.2	0	0	107298	170156	68585.3	0	296135	330178	141333	40466.1	143889	402716	0	40600.5	0	226251	203713	1.75889e+06	140985	0	183485	322041	442146	0	119544	115510	350225	642229	0	200943	0	373962	26958.8	26472.9	0	33115.9
1438	951.483	78.6586	2.23202	2	1.31834	192818	0	1.96219e+06	4.04538e+06	1.9727e+06	1.19455e+06	790572	0	1.07763e+06	399278	0	687622	321015	193204	308219	4.02409e+06	0	0	304786	0	0	277103	0	2.58978e+06	297473	0	0	0	202384	1.60336e+06	0	0	0	246558	653741	685211	153702	0	0	124768	29433.9	0	0	41135.7
1439	675.884	113.711	1.57403	2	1.14993	131399	94986.1	81206.6	231015	248497	30883.2	37905.8	58364.8	68034.6	119886	48166	68244.5	35995.5	14944.9	155789	100781	25591.5	51046.5	44443.8	42785.2	0	21299.3	46701.8	127033	0	0	164599	178297	42288	364265	81366.2	43607.3	60541.7	51742	116363	131603	31444.9	83625.9	67157.1	40758.9	17496.2	36737.6	26140.8	68533.2
1440	719.888	130.837	2.84428	2	1.03472	0	0	0	0	233232	0	0	0	0	0	83192.7	0	0	0	114607	0	11900.6	27806.9	57044.2	64162.2	0	46313.5	0	214238	0	0	151862	0	0	190176	122315	68182	176371	98003.6	0	0	0	0	81038.7	0	149428	209341	158190	160858
1441	979.822	87.2485	2.12978	3	3.2037	0	0	0	0	0	0	0	0	0	0	0	0	0	0	0	0	0	0	0	0	0	0	25424.6	0	0	0	0	0	0	0	0	0	49241.3	0	0	0	59472.3	0	0	0	212029	0	1.31191e+06	91964.6
1442	795.778	109.459	4.09137	2	1.01255	0	791346	364652	0	0	0	0	0	130944	396464	232763	189809	0	47151.2	0	0	0	0	30307.2	0	0	11296.3	0	205102	222258	0	0	50266.9	0	0	0	0	0	0	0	415752	0	128446	0	0	0	0	0	0
1443	499.764	55.4231	2.1655	2	1.10844	0	0	0	0	420286	64778.2	62091.4	85337.3	0	87776.3	0	0	11780.6	28273.4	381457	0	1080.07	0	30483	56292.9	0	22451.4	40640	0	0	374152	0	39475.8	0	136881	0	4091.49	94814.5	69134.3	88180.2	22960.2	175762	87885.3	27268	176015	10360.5	38273.4	8043.53	18179.4
1445	607.273	86.3496	1.84823	4	1.05613	0	0	59118	18244	0	0	0	0	0	0	0	0	0	4568	0	18868	41210.6	0	33015.9	0	0	0	0	0	49406.9	0	0	15916.7	0	0	0	0	0	9999.19	0	0	0	36598.6	11377.6	34231.7	22121.3	0	0	31182.2
1447	468.743	32.0213	1.79547	2	1.05923	0	0	0	0	0	0	0	0	0	0	0	0	0	0	0	0	0	0	0	0	0	0	0	0	0	0	0	0	0	0	0	0	0	0	0	0	0	0	0	50449.7	26576.1	47694.1	33978	33217.4
1448	755.726	100.719	3.25335	3	1.39943	0	0	0	0	313715	0	311361	0	394974	253043	166773	0	0	0	0	0	0	0	0	0	0	0	0	482148	0	0	0	260809	0	0	99092.9	0	0	0	230862	0	0	0	0	0	77311.5	0	0	81048.3
1449	735.368	92.2814	4.21558	2	1.81556	0	0	0	0	0	0	0	0	0	59752.3	0	0	0	0	0	0	17239.1	0	0	0	0	0	15849.9	0	0	0	0	0	0	0	60952	0	0	0	0	0	0	0	0	35273.7	771899	1.89092e+06	0	204527
1450	658.827	66.2007	2.69733	2	1.01238	0	343608	257579	220217	729695	227067	705840	321941	357524	354575	176067	245780	49085	93293.7	418617	287860	0	48055.7	0	150767	0	66132.6	95490.7	491735	0	0	455512	637496	195945	478432	0	0	317714	294553	520029	407588	140742	0	93260.6	199972	94221.5	131816	277796	250479
1452	431.263	15.8946	4.20138	2	1.00173	0	0	0	0	0	0	0	0	0	0	0	0	0	0	0	0	0	0	0	0	0	0	0	0	0	33098.2	0	0	0	0	0	0	0	0	0	0	0	0	0	0	77420.8	192505	48088.1	30798.4
1454	614.793	58.4774	3.78767	2	1.2505	0	0	0	0	0	0	0	0	0	0	0	0	0	0	0	0	0	0	0	0	0	0	0	0	0	0	0	0	0	0	0	0	0	0	0	0	0	0	0	0	0	0	151836	0
1455	844.97	86.9693	2.2121	2	1.25388	224573	0	423968	545734	323039	274887	0	167010	271752	387584	0	251992	219654	154121	444592	757854	0	135519	0	183912	0	250171	141546	594937	220554	0	121358	364730	0	322744	241645	389840	632306	235834	541859	479406	461402	235880	268109	182844	106240	0	60332.9	193811
1456	554.274	37.4237	1.72732	2	1.7684	0	4.25322e+06	0	0	0	259440	0	16730.9	36936.2	0	0	0	0	0	0	0	0	0	49154	0	0	0	0	15935.8	0	0	0	0	0	0	0	0	0	14714.2	0	0	0	16098.1	0	0	13574	62657	10978.4	0
1457	619.281	9.63875	2.52643	2	2.36883	0	0	0	0	0	15732.1	0	0	0	0	0	0	0	0	0	0	0	0	0	0	0	189849	0	0	0	0	0	0	0	0	1.05451e+06	0	0	21311.3	103646	1.54551e+06	0	0	0	0	0	0	0	0
1458	961.967	99.5122	2.47202	2	1.12003	56320.4	88771	64159	67879.7	47309.5	47435.6	54591.8	45637.8	0	97920	51267.5	0	0	0	141009	83598.6	0	0	0	90395.7	0	0	0	62377.5	0	0	43673.2	0	93252	102415	202395	0	59371.3	0	106901	129886	0	0	0	0	66453.3	207450	0	41533.5
1459	962.832	108.699	1.81782	3	1.10623	0	0	212299	188552	71027.3	134102	80887.6	176351	197083	56868.1	99691.8	258033	74899	98611.9	246815	247820	178698	103162	181464	221279	0	46022.2	204224	129055	278877	0	0	192532	117471	214727	162573	158797	146382	150495	247430	0	444727	170888	121446	156375	158093	0	188494	87070.8
1460	624.002	93.9545	2.54367	3	1.09157	238510	109312	484075	146748	402508	242744	122573	227983	160849	164222	39260.7	144723	46254.4	51902.8	136465	483531	11235.8	51525.2	120959	189117	0	39386.4	60743.4	280258	121098	0	165230	144059	58652.4	219258	149150	71328.5	281541	136196	138046	105407	93075.5	113383	138156	599906	60222	68688.7	53611.6	53937.8
1461	606.317	75.5626	2.52772	3	1.41239	370046	368850	75592.9	104078	64779.5	119008	818105	298652	215516	646724	190605	84863.5	0	84689.5	289981	0	0	113011	190642	31775	0	11404.1	71988.7	429646	0	0	0	0	38391.2	0	0	110676	353769	42659.9	454665	502442	485198	203431	0	179479	144700	0	70519.5	0
1462	462.242	48.0467	2.74802	2	1.12871	0	0	202227	0	177507	0	0	0	0	0	0	0	0	0	0	10529.1	5779.21	0	0	0	0	0	0	73975.9	0	0	0	0	0	0	0	0	0	0	177108	0	0	0	0	0	0	0	0	133090
1463	564.288	63.7099	3.50203	2	1.02401	0	141943	105632	71695.7	0	63529.9	117851	0	77422.9	143992	0	166808	13732.4	0	147509	0	0	0	87561.3	44366.6	0	11297.9	19525.3	0	0	0	179930	43515	56290.3	106625	112380	0	93239.5	0	0	125619	0	0	0	0	64953.8	0	50813.3	119883
1464	411.727	34.1284	1.85342	2	2.12184	0	0	0	0	0	0	0	0	0	0	0	0	0	0	0	0	0	0	0	0	0	0	0	0	0	0	0	0	0	0	0	0	0	0	0	0	0	0	0	38179.6	35916.4	56502.3	22377.3	43956.7
1465	571.266	58.5887	1.5211	2	1.27796	0	356802	0	0	0	0	0	0	54846	105606	0	0	34356.1	0	0	0	0	0	0	0	0	0	0	0	0	0	0	0	0	0	0	0	0	0	0	0	0	0	0	0	0	65968.1	0	0
1466	615.859	112.44	3.04908	2	1.3453	0	208375	168822	0	0	0	0	0	89198.1	0	0	0	0	0	0	0	0	0	0	53950.8	0	0	0	0	0	0	0	0	0	54925.8	0	0	0	0	0	0	0	0	0	0	0	0	0	0
1467	616.802	26.4607	1.6591	2	1.56266	0	0	0	0	0	1.09295e+06	0	0	0	0	0	0	0	0	0	0	0	0	0	0	0	0	0	0	0	0	0	0	0	0	0	0	0	0	0	0	13642.2	0	0	0	0	0	0	0
1468	743.331	120.471	6.54315	2	1.28188	2.65165e+06	0	0	0	0	0	0	0	0	1.69162e+06	0	0	0	0	0	0	0	0	0	0	0	0	0	0	0	0	0	0	0	0	0	0	0	0	0	0	0	0	0	0	1.7462e+06	142856	2.29093e+06	77611
1469	686.839	105.847	6.06262	2	1.09806	103909	126554	109904	53863.8	88505.5	47401.3	127781	45408.9	71325.1	185595	542171	176791	73638.8	17054.5	83109.4	112980	44766.8	10860.2	58803	58488.4	0	38716	122294	95907.2	354269	0	305348	78684.5	497529	137506	105315	0	72004.9	40342.4	126769	136457	239887	0	141767	148247	68806.9	0	52304.3	29989.9
1470	605.303	100.719	3.38457	2	1.57031	0	0	172169	0	78176.1	82303.2	129553	0	121726	77582	161049	208821	121629	0	62841.2	153545	52169.4	0	78686.7	66199.1	0	81318.5	69114.4	134209	264909	23489	79538.3	68272.1	114685	168916	0	0	0	18974.8	0	0	100702	0	91086.8	0	19684.3	0	0	18118.6
1471	1116.57	89.2787	1.22738	4	1.64877	0	0	0	0	0	0	0	0	0	0	0	0	0	0	0	0	0	0	0	0	0	0	0	0	0	0	0	0	0	0	0	0	0	0	0	0	0	0	0	0	263795	300887	0	0
1473	473.253	33.8207	3.168	2	1.36307	0	53000.5	0	0	180614	34785.4	16957.8	0	38408.9	47042.1	9726.98	20817.2	10154	17598.6	0	0	0	23531.1	13692.6	0	0	9732.56	0	0	0	39488	44147.8	40053.1	0	78933.7	33310	0	52892.4	24967	89614.3	56854.8	47787.5	0	12714.4	58443.6	49328.3	75464.4	59153	39329.9
1474	1186.61	134.543	9.00783	3	1.30062	0	0	659165	0	443593	0	0	1.78105e+06	808497	0	0	1.01577e+06	480929	614822	666237	838082	0	866106	0	0	0	0	0	859409	827074	0	165075	0	0	1.34285e+06	284591	1.37979e+06	661991	1.62845e+06	0	0	0	665252	0	1.31365e+06	23801	0	93900.4	30309.8
1475	653.108	92.5434	2.7646	4	1.03963	0	0	207971	196416	115641	185653	0	0	238168	0	0	120205	86625.3	41664.9	0	232572	0	66005.6	171748	0	0	38126.7	40522.4	92805	0	0	0	117357	0	0	0	48646	0	0	0	0	80933.4	360403	34873.9	0	118942	38561.7	0	124131
1476	961.442	33.5062	4.45732	2	1.02957	0	0	0	0	212206	0	0	0	0	0	0	0	0	0	0	0	0	60963.7	0	0	0	0	0	615562	0	0	0	315799	0	339535	0	0	0	0	0	0	0	0	0	0	33454.1	63285.9	66184.4	87971
1477	411.189	66.6966	2.744	2	1.20579	0	0	0	0	0	0	0	0	0	0	0	0	0	0	0	0	0	0	0	0	0	0	0	0	0	0	0	0	0	0	0	0	0	0	0	0	0	0	0	0	0	51410.8	0	0
1478	632.831	85.5157	3.54417	2	1.03545	399834	180443	281909	210650	776547	273108	302585	219150	278538	320968	106246	221558	61923.2	100014	436176	745149	28110.3	81341.4	0	179317	0	61583.6	88671.3	490977	215345	0	169845	0	0	480852	215331	148774	249604	208912	453432	293932	168139	443422	107828	192964	207194	315748	131752	0
1479	576.28	57.7225	5.46117	2	1.01009	0	95829.5	315833	155590	709726	60751.8	39708.5	0	124744	91334.3	0	90539.4	9415.2	42387.6	0	0	0	33420.2	26565.2	34412.6	0	72462.1	23399.5	0	0	92682.3	88784	212168	0	203391	0	0	45604.1	0	111281	218955	0	109764	41120.9	57823.8	20395.9	100097	0	85121.5
1480	827.871	38.2604	2.61992	2	1.23411	0	87164.7	0	0	0	0	0	0	0	0	52727.2	0	0	0	0	12795	0	0	0	19239.5	0	0	0	0	0	0	52848.2	0	0	0	0	0	0	0	0	0	0	0	0	0	312552	627011	47611.4	275867
1481	724.39	58.3097	3.63737	2	4.46655	0	0	0	0	0	0	0	0	0	0	0	0	0	0	0	0	0	0	13682.1	0	0	0	0	0	0	0	0	0	0	0	0	0	0	0	0	0	0	0	0	11716.3	0	0	0	0
1483	550.244	38.093	8.40915	2	1.01254	0	539628	103227	0	123539	33333.3	0	50933.4	59485.9	443698	328176	36595.1	37211.1	16022.2	0	0	0	29561.6	47108.2	0	0	5218.64	0	0	0	0	489031	0	370671	128394	897887	0	0	36490.1	275038	357431	0	330897	111754	0	19416.6	89829.5	12156.4	15322
1484	526.756	89.4851	1.54047	2	2.27107	0	0	0	0	0	0	0	0	0	0	0	0	0	0	0	0	859.106	0	0	2202.51	0	0	0	0	0	0	0	0	0	0	0	0	0	0	0	0	0	0	0	43490.1	0	0	0	0
1485	755.356	58.7497	9.2633	4	1.00514	0	0	286269	545926	1.56906e+06	951608	246720	167450	335038	308458	127144	1.35388e+06	0	124039	795739	0	0	52512.7	145928	170564	0	241055	101204	553335	0	360937	532509	915969	232600	687780	0	0	475875	330004	376804	179065	229775	355245	385208	681217	0	0	51272.3	0
1486	529.749	78.8867	1.93543	2	1.10063	0	0	0	0	0	0	0	0	0	0	0	0	0	0	0	0	0	0	0	0	0	0	3044.21	0	0	0	0	0	0	0	75035.2	0	0	0	0	24415	0	0	0	0	17278.6	81711.4	15868.2	10285.7
1488	542.762	45.5642	2.10825	2	1.09056	0	163229	45007	0	0	0	39081.2	20175	34594	129819	44231	18869.7	6854.03	8963.18	0	0	0	7916.15	15043.1	0	0	0	0	0	0	59115.2	78599.2	0	0	0	159827	0	0	0	62538.6	102492	46901.7	0	0	19360.9	16380.1	101442	29013.5	0
1489	707.349	68.5404	1.92497	2	1.19718	0	0	0	0	0	0	0	0	0	0	0	0	0	37328	0	0	0	0	0	68864.1	0	0	0	0	0	0	0	0	0	0	0	0	0	0	0	0	0	0	0	0	0	0	0	0
1490	677.342	82.5624	4.52017	4	1.19366	0	84507.7	0	0	0	0	121668	102743	0	178935	65164.4	0	0	10359.7	0	104266	96124	0	100389	84730.7	287127	0	40450.6	0	95025.5	0	34172.5	0	0	0	148261	0	0	0	0	0	0	0	0	57682.7	128556	208400	164533	67740.3
1491	634.356	117.664	5.4626	2	2.34046	0	0	0	0	0	0	0	0	0	0	0	0	0	0	0	0	0	0	0	0	0	0	0	0	0	0	0	0	0	0	0	0	0	0	0	0	0	0	0	0	0	88790.3	0	0
1492	640.664	73.6226	3.7673	3	1.00987	445841	193800	218577	420487	736374	257448	358075	125759	212188	144921	74473.3	436483	69211.5	86370	382100	628209	0	80692.1	96814.4	115005	0	78557.3	88944.6	449357	0	0	0	338764	89668.6	0	90594	0	246351	133449	290541	0	187413	186461	107961	0	21231.4	0	0	51468.6
1493	677.868	42.5913	3.13888	2	1.05394	0	0	0	0	0	0	0	0	0	0	0	0	0	0	0	0	0	0	0	0	0	0	0	0	0	0	0	0	0	0	0	0	0	0	0	0	0	0	0	0	0	0	0	0
1494	923.478	97.6082	3.24402	3	1.05614	0	0	364060	315450	273950	0	173989	339056	280116	57579	127862	240379	85058.8	108968	123177	278581	67424.8	199905	170071	211114	0	63564.2	235995	154253	283063	0	0	216680	117821	335253	0	240636	180079	222245	240295	0	392218	314224	148782	314372	302692	105256	0	173835
1495	533.753	54.4753	3.05183	2	1.37285	0	0	0	0	0	0	0	0	0	45445	0	0	0	0	0	0	0	0	13410.5	0	0	0	0	0	0	0	0	16857.6	0	0	0	0	0	0	0	0	0	0	0	0	0	18023.1	0	0
1497	576.305	82.3434	8.11983	3	1.73206	0	43290.4	0	0	0	0	0	0	0	87813.8	0	0	0	0	89742.6	0	28225.6	0	0	33211.6	0	0	0	0	65264.2	0	0	0	0	85305.5	70619.2	0	0	0	0	0	0	0	0	0	881413	2.68661e+06	84910.2	202101
1498	446.229	26.7082	6.34492	2	1.0793	0	412128	432915	0	845931	0	0	21124.5	9749.77	244254	0	139952	16793.3	12582.6	0	0	0	119454	176122	0	0	0	0	411973	0	41903.8	0	18691.1	50769.7	332618	0	0	0	54406.6	0	0	0	0	14337.2	0	0	0	0	18609.8
1500	722.347	118.224	5.13358	2	1.21254	51662.8	0	96240.8	32060.4	30234.9	0	94961.8	38105.6	40464.6	0	143159	54868.8	16151.1	13288.7	97137.8	114614	58011.2	50935.7	0	115744	0	0	34690.4	120952	102275	0	250354	0	125394	113277	0	18191.1	0	29220.5	111870	283624	0	216053	45743.8	0	35947.5	254123	0	45687.8
1501	848.402	96.3557	3.7132	2	1.23095	69338.3	96911.8	151791	77618.8	90193.4	0	105442	69816	113583	191724	874943	256465	89058.6	22919.6	0	138681	77428.5	22674.2	74838.3	61227.8	0	63801.4	211345	132976	575232	28251.7	238565	87672	402261	221664	70206.7	0	48372.2	73730.5	164706	117433	487661	78349.4	347393	99481.8	67951.1	190247	47047	28097.3
1502	1079.48	41.1591	11.1717	2	1.03244	0	1.52458e+06	975453	0	1.1409e+06	319368	2.08901e+06	396979	569930	2.0076e+06	2.55019e+06	481647	286472	119745	0	0	0	223506	371795	0	0	83738.6	181372	574664	0	670642	4.20089e+06	0	3.59697e+06	693965	2.09737e+06	0	937623	379080	1.08228e+06	2.16959e+06	731185	0	689361	331261	168349	748681	144008	308426
1503	628.258	84.6493	2.22853	2	1.0296	422579	221558	299670	162374	223699	61835.1	203579	98411.9	84271.3	354714	111347	186658	32072.1	33395.8	125926	207957	18218.1	61539.7	65883.9	122400	0	18882.6	61103.7	125119	76834.7	0	280887	81601.8	83522.6	191359	248399	80214.6	53971.1	72866.1	317274	228196	145471	104500	39081.3	130621	0	0	0	0
1504	642.688	102.644	2.58612	3	1.16637	0	79967.2	262053	99009.5	147500	92058.7	283154	180934	253533	146229	35137.1	151665	45998.1	66439.1	81740.9	447802	6044.07	33188.8	84209.9	63363.1	0	53078.6	37512.1	276138	71353.2	0	71243.4	84342.2	69614.2	229069	35812.2	183280	201567	113760	87956.7	170836	79876.7	61935.1	89057.2	155297	26842.2	78847.6	33048.7	37975.2
1505	404.216	78.6035	2.40198	2	1.02613	0	61877.5	0	0	0	0	60818.3	0	0	94128.6	0	0	0	0	0	0	0	0	0	29141.7	0	0	0	0	0	0	0	0	0	0	75637.7	0	0	0	0	0	0	0	0	0	20227.9	148962	0	0
1506	405.878	29.1108	2.46548	3	3.55016	0	0	0	0	0	0	0	0	0	0	0	0	0	0	0	0	0	0	0	0	0	0	0	0	0	0	0	0	0	0	0	0	0	0	0	0	0	0	0	0	0	0	0	0
1507	471.734	25.311	7.20343	2	1.34354	0	0	0	0	0	0	0	0	0	0	0	0	0	0	0	0	0	16507.5	0	0	0	0	0	0	0	98657.1	0	0	0	0	0	0	0	0	0	0	0	0	0	0	55902.4	78838.9	42190.1	51537.7
1508	611.784	58.7497	2.50965	2	1.01833	0	339098	213399	112346	648104	81279.4	210634	183420	148316	384205	250658	106280	0	93988.7	466106	0	0	43167.2	71978.2	108078	0	35896.2	78726.8	360065	0	343591	420396	124923	119012	362507	354852	0	282083	219878	675805	288923	293635	380900	105006	187628	0	0	0	0
1509	400.729	29.4745	2.2723	2	1.17177	0	0	0	0	0	0	0	0	0	0	0	0	0	0	0	0	0	0	0	0	0	0	0	0	0	0	0	0	0	0	0	0	0	0	0	0	0	0	0	0	37707.8	148742	31999.7	39318.3
1511	808.351	93.2462	1.80967	3	1.18613	0	0	0	0	0	0	0	0	18330.4	0	0	0	0	0	0	0	0	0	0	0	0	0	0	0	0	0	0	0	0	0	166847	0	0	0	0	0	410753	0	0	134646	476695	0	1.21574e+06	0
1512	444.732	71.0382	2.16285	2	1.15517	0	0	0	0	0	0	10073.1	0	0	24901.3	0	0	0	0	0	0	0	0	0	16749.7	0	0	0	0	0	0	0	0	0	0	28147.6	0	0	0	0	0	0	0	0	0	0	142800	0	11775.2
1513	482.284	75.8729	1.63767	2	1.06411	156889	146587	240423	114868	381395	76818.6	52484.6	111885	72159.1	172164	0	42563	22168.1	28139.4	102424	0	0	87935.4	81111.4	67505.7	0	22534.1	14772.9	321938	0	0	41258.4	42502	21027.4	115978	292942	71219.7	209187	71604.2	90097.4	57363.6	106606	59782.8	29266.1	0	311.17	0	0	417.15
1514	670.527	86.6925	4.8185	5	1.4059	0	0	472998	450706	0	434960	0	500882	519868	0	0	422829	259932	185234	0	151087	153763	262871	132517	0	0	134883	339937	0	427306	0	0	317731	0	0	0	144788	0	191943	0	0	249346	245765	222033	0	0	0	0	127228
1515	477.737	80.9423	5.33518	2	1.37651	192840	318789	56391.4	22663.4	22079.2	14995	214549	18667.8	30117.6	450098	28483.4	27193	7232.94	0	184374	0	0	8239.88	13417.2	0	0	0	0	0	0	0	153301	0	36682	56171.1	443711	0	8591.79	0	105099	220298	0	35861.3	3659.64	0	0	0	0	0
1516	570.785	77.6717	4.18443	2	1.31955	0	52047.1	0	0	0	0	0	0	0	127699	0	0	0	0	0	30542.6	0	0	0	0	0	0	0	0	0	0	0	44234.3	0	0	0	0	0	0	0	0	115695	76162.2	0	89261.7	0	89323	0	0
1517	774.909	129.608	6.13023	4	1.307	0	0	0	0	65496.1	0	0	92523.3	0	0	0	422232	0	0	67804.3	0	0	0	0	0	0	0	0	0	0	642763	0	0	0	0	21568.5	0	0	0	0	0	0	0	0	0	0	0	0	0
1518	827.74	73.6226	10.6064	3	1.10367	181187	167184	292829	470469	789108	141959	110802	213633	352920	136792	68755.8	0	65434.9	97869.1	0	926390	0	161235	74810.3	82632.9	0	96963.4	75481.3	899764	0	0	94416.4	181389	77704.2	384378	98890.2	97348	168849	243241	455480	241852	163484	184239	122292	0	0	0	0	75332.8
1519	556.292	79.4915	9.08583	2	1.06392	465073	196928	0	0	591038	0	215698	0	0	0	0	0	0	0	0	0	0	63231.6	0	164552	0	0	0	0	0	0	0	0	0	0	0	0	0	0	0	0	0	0	0	0	86155.4	158077	84965.9	148819
1520	461.58	32.568	6.40583	3	1.04596	0	0	197834	0	293649	79017.1	0	72670.3	79288.6	89367.9	41855.7	58276.9	32242.3	33714.6	0	0	0	32949.8	71318.2	0	0	20366.5	0	167096	0	103190	137957	105379	34727.5	0	133206	0	120840	55131.9	162270	129672	119320	267302	36361.2	0	27855.3	64615.5	27788	26739.1
1521	653.347	56.8574	1.3918	2	1.16935	0	58780.3	116389	56333.6	224393	69216.7	168403	38996.6	181193	112756	37148.5	57121.3	17671	19345.1	143258	0	0	18353.7	50972.2	46874.4	0	27820.5	20316.4	0	0	94572.2	117283	53373.6	34758.8	152994	61203.9	0	115308	69256.5	925968	32117.2	57350.3	202999	26057.1	0	19423.4	84033.6	68900.7	41163.8
1522	625.98	54.0116	4.08087	3	1.17186	0	396005	664427	0	791398	81172.8	399963	148574	447365	751703	368248	316378	70463.3	174738	0	0	0	89994.9	92722.7	0	724351	107867	82908.9	0	0	732301	533603	238372	155704	1.06247e+06	443792	0	0	182179	940247	730887	410222	0	124762	159360	31416.9	50521.2	20337.9	40418.3
1523	617.807	45.6847	4.15028	2	1.02104	0	134824	69815.9	0	0	17165.3	80065.6	31649.4	49124.2	197452	0	0	16167.2	13972.2	0	0	0	12452.4	29548	0	0	8459.02	0	47062.8	0	0	152311	0	0	82196.7	152950	0	25604.6	17001.6	105933	116566	87775.8	0	25974.5	38159.4	52417.8	171277	46369.7	20509.1
1524	556.716	19.4175	12.089	2	1.06504	0	0	1.62233e+06	1.20576e+06	1.82108e+06	420727	538418	328310	581754	322048	0	748322	214877	97151.9	0	0	0	212509	483701	389177	0	0	0	997061	294127	0	0	1.24059e+06	293392	1.06931e+06	0	0	0	266344	0	866206	462214	0	317601	438344	0	0	0	0
1525	538.269	54.4175	2.3643	3	1.04079	0	72655.7	130736	0	198789	87168.9	74049.1	92759.8	104256	90388.2	46900.9	80474.6	25148	29095.2	95776.1	0	0	42047.9	33121.8	0	0	28263.5	44915.6	0	0	66007	30848.2	59156	52640.3	309109	0	0	0	84174.8	239996	91239.9	99744.9	0	57158	140181	35145.6	100439	43546.5	36320.4
1526	434.287	56.2109	0.5578	2	1.15618	0	0	0	0	0	0	0	0	214.069	0	0	108.358	0	0	0	0	0	0	0	0	0	0	0	0	0	0	47872.6	0	0	201.097	0	0	0	0	0	23348.2	0	0	0	0	29190.3	29547.6	18709.9	12296.5
1527	466.257	26.4174	2.31018	2	1.04234	0	0	0	0	0	0	0	0	0	0	0	0	0	0	0	0	0	0	0	0	0	0	0	0	0	0	0	0	0	0	0	0	0	0	0	0	0	0	0	0	28360.5	133726	22227	23430.4
1528	585.846	63.1161	4.81567	2	1.02776	0	57154.2	127251	118439	189002	93487.6	122814	158881	38491.3	345865	0	38384.4	18732.5	34985.4	218509	0	0	0	27316.6	29950.2	0	0	40696.6	0	96923.9	0	93823.4	226368	60535.7	559126	78491	0	109420	64637.8	277143	170591	0	0	0	94056.1	43063.6	0	139147	60289.7
1529	729.027	83.382	3.49812	3	1.05185	0	0	64832.3	44806	0	30610.7	39946.3	0	43934.9	0	0	44018.5	22148.7	12605	0	95644.1	39587.9	21184.6	41026.1	44250.3	0	9909.73	0	101007	36810.4	0	0	25170.7	0	130791	0	0	0	13670.7	52820.7	0	147233	30302.2	0	0	77775.1	187007	0	90605.5
1530	414.193	71.9775	3.43518	3	1.05268	222263	235964	78988.9	66588.5	195314	57987.9	152603	62746	119138	0	0	28639.2	10377.2	17388.7	128763	199673	0	25382.1	55652.8	75148.3	0	11787.5	36827.8	144961	0	0	0	40509.8	0	0	113325	0	0	66281.3	218547	117836	30014.7	30057.2	0	0	22755.1	65083.4	0	39791
1531	564.033	45.9812	2.06562	2	1.28695	0	0	0	0	0	0	0	0	0	0	0	0	0	0	0	0	0	0	0	0	0	0	0	0	0	0	0	0	0	0	0	0	0	0	0	0	0	0	0	0	0	0	0	0
1532	1308.14	100.076	1.78218	4	1.00696	0	0	730119	0	1.50311e+06	1.56096e+06	0	1.04089e+06	332690	0	0	0	0	205517	0	2.34139e+06	0	687511	0	0	0	0	0	0	0	0	0	333980	0	0	0	785632	0	0	0	0	0	0	0	0	0	0	0	235630
1533	523.231	47.1431	5.18938	2	1.12328	0	0	0	0	0	0	0	0	0	0	0	0	0	0	0	0	0	0	0	0	0	0	0	0	0	0	0	0	0	0	325956	0	0	0	0	0	0	0	0	0	71569.4	290818	21117.2	71177.6
1534	801.086	145.815	2.38135	3	2.04218	0	0	0	0	0	0	0	145980	0	0	0	0	0	0	0	0	0	876831	0	0	0	0	0	0	0	0	0	0	0	0	0	626696	0	374025	0	0	0	886366	417309	455210	0	0	0	0
1535	938.171	132.139	4.87703	3	1.47972	0	0	1.12628e+06	0	355943	1.26415e+06	0	451206	62234.7	0	353939	2.24944e+06	0	0	366333	56657.3	160383	195866	0	0	0	141773	0	494738	253805	0	392720	0	0	308819	85034.3	400239	156065	874350	0	0	0	295239	932535	3.47932e+06	235883	31646.6	965276	47566.5
1537	599.291	23.8344	3.0055	2	1.18104	0	0	0	0	0	0	0	0	0	0	0	0	0	0	0	0	0	0	0	0	0	0	0	0	0	371809	0	0	0	0	0	0	0	0	0	0	0	0	0	107698	27094.7	62937.2	18467.7	45592.2
1538	818.094	124.528	16.8668	3	1.35154	228416	0	321781	0	0	160780	194913	923943	235179	481616	0	268648	52464	0	1.65545e+06	206303	93104	163823	132436	206367	0	0	0	325571	224075	0	76103.2	0	136641	435585	1.57923e+06	387327	792733	419825	846414	619546	0	284242	176885	521806	249863	242232	327401	152289
1539	586.953	95.0076	1.75333	3	1.00714	106453	69865.3	29275.3	0	104188	14864.9	28577.4	0	33088.6	31348.4	53335.7	19796.9	7425.66	7265.9	92208.1	34519.3	5665.84	4049.96	0	23233.4	0	7356.52	0	49008.7	45961.4	0	63657.3	15491.5	75558.7	78449.2	48549.3	0	34890.8	68313.6	55792.8	37737.5	39444.7	28039	118805	0	96525.7	0	104714	61711.4
1540	929.823	124.464	4.57542	6	11.7576	0	0	0	0	0	0	0	0	0	0	0	0	0	1.66953e+06	0	0	0	0	0	0	0	0	1.87585e+07	0	0	0	0	0	0	0	0	0	0	0	0	0	1.26873e+08	0	0	0	0	0	0	0
1541	1059.55	118.592	2.49947	5	1.26759	0	0	110735	0	0	0	0	172215	0	0	0	0	0	0	0	0	0	0	0	0	0	0	0	0	54386.4	0	0	0	0	0	0	157430	0	165216	0	0	0	0	0	0	0	0	0	0
1542	849.415	127.688	5.40732	3	1.524	0	0	0	154270	0	0	0	0	0	0	0	148966	0	0	116228	0	608568	0	0	0	0	0	0	0	0	0	0	0	389776	115545	258605	0	0	0	0	0	0	120532	0	123123	250661	43127.9	434002	32411.6
1543	529.745	83.2856	2.52368	2	1.08114	117879	134473	0	0	0	0	77492.3	23864.2	0	151761	83401.6	0	0	0	54177.2	0	20527.5	0	0	57188.1	143845	0	17361.7	0	0	0	122697	0	125430	29382.1	165580	0	0	0	56753.4	0	0	0	0	0	27093.7	194418	0	0
1544	539.292	94.7065	2.67908	2	1.06709	56456.4	63339	68973.3	60937.9	45052.8	69130.3	61076.2	38177.8	84141.7	96423.1	0	48286.7	7068.52	28581.3	101007	69294.7	8210.06	16454	0	66239.4	0	9886.7	15506.5	94748.3	46541.4	0	0	36326.3	0	133044	88882	23626.9	45086.8	37375.8	93924.6	66836	56538.8	0	47590.8	45491.3	64918.6	79587.6	0	140833
1545	644.861	116.433	1.69962	2	1.02129	0	0	49112.6	28914.8	0	17189.6	16496	0	25946.5	75229.3	0	32544.6	12682.9	3539.84	0	41765.2	23831.6	11323.9	34401.1	59632.8	0	5534.38	0	21009.5	86831.4	0	0	0	7725.94	0	0	0	0	4625.29	17544.3	0	0	24367.9	0	3520.92	37764.6	210695	0	49527.9
[truncated: 11,758 more rows]
[truncated: 145 more columns]
