# Supplementary material for: Peptides from the Variable Region of Specific Antibodies Are Shared among Lung Cancer Patients
Source: PLoS One. 2014 May 1;9(5):e96029. doi: 10.1371/journal.pone.0096029 (PMC4006902; doi:10.1371/journal.pone.0096029)
Supplement: Data S2 — Data matrix consisting of peptide features detected by the Progenesis analysis software, the abundances of these features in the serum samples, annotation with peptide sequences and alignment results with an immunoglobulin sequence database. The data was divided into three segments to improve tractability, this is segment two. (ZIP) [file pone.0096029.s010.zip › Supplementary Data S2_DdeCosta et al_20130715.xls]

## Sheet: Supplementary Data S2
						Raw abundance
						Cases
						NELSON 1																																								NELSON 2
Feature #	m/z	Retention time (min)	Retention time window (min)	Charge	Max fold change	Fab32	Fab39	Fab41	Fab51	Fab74	Fab75	Fab87	Fab91	Fab93	Fab20	Fab29	Fab52	Fab65	Fab15	Fab27	Fab44	Fab49	Fab54	Fab85	Fab89	Fab28	Fab57	Fab63	Fab1	Fab19	Fab23	Fab33	Fab53	Fab79	Fab11	Fab34	Fab66	Fab71	Fab72	Fab4	Fab13	Fab21	Fab59	Fab62	Fab90	Fab114	Fab149	Fab100	Fab108
17027	755.344	99.0524	0.583633	3	1.24841	0	0	0	0	0	0	0	0	0	0	0	0	0	0	0	0	0	0	0	0	0	0	0	0	0	0	0	0	0	0	0	0	0	0	0	0	0	0	0	0	0	0	0	0
17028	737.334	107.372	1.43722	2	1.98848	0	0	0	0	0	0	0	0	0	0	0	0	0	0	0	0	0	0	0	0	0	0	0	0	0	0	0	0	0	0	0	0	367245	0	0	0	184444	0	0	0	0	0	0	0
17030	1083.58	127.688	1.72863	3	3.29304	0	0	0	0	0	0	0	0	0	0	0	0	0	0	0	0	0	0	0	0	0	0	0	0	0	0	0	0	0	0	0	0	0	0	0	0	0	0	0	0	0	0	0	0
17031	835.914	74.1311	1.18373	2	1.19132	0	0	0	0	0	0	0	0	0	0	0	0	0	0	0	0	0	0	0	0	0	0	0	0	0	0	0	0	0	0	0	0	0	0	0	0	0	0	0	0	0	0	0	0
17032	491.295	34.5012	1.30448	2	1.20492	0	0	0	0	0	0	0	0	0	0	0	0	0	0	0	0	0	0	0	0	0	0	0	0	0	0	0	0	0	0	0	0	0	0	0	0	0	0	0	0	7113.77	0	0	0
17034	989.44	125.246	1.1248	3	1.18898	0	0	0	0	0	0	0	0	0	0	0	0	0	0	0	0	0	0	0	0	0	0	0	0	0	0	0	0	0	0	0	0	0	0	0	0	0	0	0	0	4933.82	0	54030.4	0
17036	539.768	75.0082	0.9102	2	1.0364	0	0	0	0	0	0	0	0	0	0	0	0	0	0	0	0	0	0	0	0	0	0	0	0	0	0	0	0	0	0	0	0	0	0	0	0	0	0	0	0	0	0	0	0
17037	586.855	80.5214	1.108	2	1.08165	0	0	12967.2	95.5513	0	0	2451.96	0	0	0	0	8259.08	0	0	2891.68	0	0	0	0	0	0	0	0	0	196.991	0	0	0	0	0	0	0	0	0	0	0	0	0	0	0	0	0	0	0
17038	1197.61	86.2409	1.47612	2	1.30966	0	0	0	0	0	0	0	0	0	0	0	0	0	0	0	0	0	0	0	0	0	0	0	0	0	0	0	0	0	0	0	0	0	0	0	0	0	0	0	0	0	0	0	0
17040	838.156	93.1435	0.906067	4	1.97539	0	0	0	0	0	0	0	0	0	0	0	0	0	0	0	0	0	1256.65	0	0	0	0	9782.65	0	0	0	0	0	0	0	0	0	0	0	0	0	0	0	0	0	0	0	0	0
17041	685.577	76.4264	1.79685	2	1.03713	0	0	0	0	0	0	0	0	0	0	0	0	0	0	0	0	0	0	0	0	0	0	0	0	0	0	0	0	0	0	0	0	0	0	0	0	0	0	0	0	0	0	0	0
17042	1021.52	124.7	0.53635	4	3.81532	0	0	0	0	0	0	0	0	0	0	0	0	0	0	0	0	0	0	0	0	0	0	0	0	0	0	0	0	0	0	0	0	0	0	0	0	49167.9	0	0	0	0	0	0	0
17043	625.823	102.363	1.10145	2	1.36992	0	0	0	0	0	0	0	0	0	19118.9	0	0	0	0	7556.73	0	0	0	0	0	0	0	0	0	0	0	0	0	0	0	0	0	0	0	0	0	0	0	0	0	0	0	0	0
17044	429.228	13.9856	2.19045	2	2.44818	0	0	0	0	0	0	0	0	0	0	0	0	0	0	0	0	0	0	0	0	0	0	0	0	0	0	0	0	0	0	0	0	0	0	0	0	0	0	0	0	0	0	0	0
17045	837.964	78.2136	0.477583	2	1.45903	0	0	0	0	0	0	0	0	0	0	0	0	0	0	0	13542.8	0	0	0	0	0	66524.9	0	0	0	0	0	5738.4	0	0	0	0	0	0	0	0	0	0	0	0	0	0	0	0
17047	400.209	27.7963	1.20188	2	1.07836	0	0	0	0	0	0	0	0	0	0	0	0	0	0	0	0	0	0	0	0	0	0	0	0	0	0	0	0	0	0	0	0	0	0	0	0	0	0	0	0	0	0	0	0
17048	801.703	55.8777	1.61168	3	1.126	0	0	24662	0	58113	6932.92	0	11765.3	0	0	0	0	0	3920.91	0	0	0	4874.18	0	0	0	3302.15	0	0	0	18969.6	0	5045.68	0	13236.1	0	0	0	8205.8	0	0	0	23475.5	0	5632.48	0	0	0	0
17052	922.488	78.1655	4.13162	2	1.08042	0	0	0	0	0	0	0	0	0	0	0	0	0	0	0	0	0	0	0	0	0	0	0	0	0	0	0	0	0	0	0	0	0	0	0	0	0	0	0	0	0	0	0	0
17053	493.73	40.8713	0.868933	2	2.22715	0	0	0	0	0	0	0	0	0	0	1550.16	0	0	0	0	0	0	0	0	0	0	0	0	0	0	0	0	0	0	0	0	0	0	0	0	0	0	0	0	0	0	0	0	0
17055	969.44	47.9558	1.88127	2	1.17135	0	0	0	11041.9	0	0	0	0	0	0	0	0	0	0	113838	89349	0	0	0	18917.4	0	0	0	0	13912.7	0	0	0	0	0	0	0	0	0	0	0	0	95932.4	0	0	0	0	0	0
17056	570.24	60.7222	1.19637	2	3.02002	0	0	0	0	0	0	0	0	0	0	0	0	0	0	0	0	0	0	0	0	0	0	0	0	0	0	0	0	0	0	0	0	0	0	0	0	0	0	0	0	0	0	0	0
17058	913.882	117.664	2.21957	2	1.49537	0	0	0	0	0	0	0	0	0	0	0	0	0	0	0	0	0	0	0	0	0	0	0	0	0	0	0	0	0	0	0	0	0	0	0	0	0	0	0	0	0	0	0	0
17059	1017.15	65.9027	3.39783	3	1.15874	0	0	0	15816.7	46884.5	13219.6	0	0	0	0	0	0	0	4501.93	0	0	0	8957.01	0	0	0	0	0	65670.2	0	20816.3	0	0	0	0	0	0	0	5205.39	0	0	0	0	0	0	0	0	0	0
17060	820.416	133.671	0.04645	3	2.21782	0	0	0	0	0	0	0	0	0	0	0	0	0	0	0	0	0	0	0	0	0	0	0	0	0	0	0	0	0	0	0	0	0	0	0	0	0	0	0	0	0	0	141.513	0
17063	613.267	40.2405	1.47223	2	1.7374	0	0	0	0	0	0	0	0	0	0	0	0	0	0	0	0	0	0	0	0	0	0	0	0	0	0	0	0	0	0	0	0	0	0	0	0	0	0	0	0	0	0	0	0
17065	760.846	43.1384	1.08245	2	1.42062	0	0	0	0	0	0	0	0	0	0	0	0	0	0	0	0	0	0	0	0	0	0	0	0	0	0	0	0	0	0	0	0	0	0	0	0	0	0	0	0	0	0	3643.86	0
17066	456.541	40.4265	1.1286	3	1.40466	0	0	0	0	20333.3	0	0	0	0	0	0	14671.6	0	0	0	0	0	0	0	0	0	0	0	12343.6	0	0	0	21125.5	0	0	0	0	0	0	0	0	0	0	724.284	0	0	0	0	0
17068	436.564	64.6702	1.36598	3	1.75077	0	0	0	0	0	0	0	0	0	0	0	0	0	0	0	0	0	0	0	0	0	0	0	0	0	0	0	0	0	0	0	0	0	0	0	0	0	0	0	0	0	0	0	0
17069	460.895	53.1662	1.93113	3	1.11097	0	24645.4	8665.63	0	26874.4	0	0	2523.01	2790.93	7416.19	0	0	863.639	0	0	0	0	0	0	0	0	703.362	946.144	0	0	8389.64	16703.9	4671.89	0	0	5244.45	0	0	5106.25	7893.31	0	2986.71	0	0	0	0	0	0	0
17070	869.448	76.3087	2.04583	2	1.0855	0	0	0	0	0	0	0	0	0	0	0	0	0	0	0	0	0	0	0	0	0	0	0	0	0	0	0	0	0	0	0	0	0	0	0	0	0	0	0	0	0	0	0	0
17072	1201.89	107.656	1.6159	3	1.38308	0	0	0	28416.3	0	0	0	32099.4	0	0	0	0	0	0	0	0	0	15060.4	0	0	0	0	0	0	0	0	0	0	0	0	0	0	0	0	0	0	0	0	0	0	0	0	0	0
17075	673.315	116.677	1.47393	3	1.32011	0	0	6656.22	0	0	2167.49	4561.25	3455.74	0	0	0	0	0	0	0	0	0	0	0	0	0	0	0	0	0	0	0	0	0	0	0	0	0	0	0	0	0	0	0	0	0	0	5394.2	6724.93
17077	1222.6	100.94	0.924833	3	1.3338	0	0	0	0	0	0	0	0	0	0	0	0	0	0	0	0	0	0	0	0	0	0	0	0	0	0	0	0	0	0	0	0	0	0	0	0	0	0	0	0	22374.1	0	0	0
17078	416.751	131.396	1.16925	2	1.17598	0	0	0	0	0	0	0	0	0	0	0	0	0	0	0	0	0	0	0	0	0	0	0	0	0	0	0	0	0	0	0	0	0	0	0	0	0	0	0	0	0	0	0	0
17079	444.75	19.4514	1.62913	2	1.10468	0	0	28971.7	0	50007.8	0	0	8414.75	0	0	0	0	0	3875.75	0	0	0	5354.28	0	0	0	0	0	22504.9	0	0	0	13250.5	0	0	0	0	0	6634.41	0	0	0	0	0	0	0	0	0	0
17080	1335.87	124.528	1.6993	4	1.13501	0	0	0	0	43261	0	0	0	0	0	0	0	0	0	0	0	0	0	0	0	0	0	0	0	0	0	0	0	77886.1	0	0	0	0	0	0	0	0	102626	0	0	0	0	0	0
17081	603.854	65.2519	1.87267	2	1.29146	0	0	0	0	0	0	0	0	0	0	0	0	0	0	0	0	0	0	0	0	0	0	0	0	0	0	0	0	0	0	0	0	0	0	0	0	0	35754.8	0	0	0	0	0	0
17082	1270.65	134.968	1.176	4	2.32646	0	0	0	0	0	0	0	0	0	0	0	0	0	0	0	0	0	0	0	0	0	0	0	0	0	0	0	0	0	0	0	0	0	0	0	0	0	0	0	0	0	0	0	0
17083	728.311	44.6397	2.18162	3	1.6971	0	0	0	0	0	0	0	0	0	0	0	0	0	0	0	0	0	0	0	0	0	0	0	0	0	0	0	0	0	0	0	0	0	0	0	0	0	0	0	0	0	0	0	0
17084	655.72	13.9856	2.28985	2	1.66716	0	0	0	0	0	0	0	0	0	0	0	0	0	0	0	0	0	0	0	0	0	0	0	0	0	25847.5	0	0	0	0	0	0	0	0	0	0	0	0	0	0	0	0	474.055	1461.33
17085	860.425	116.492	2.00768	3	1.76154	0	0	0	0	0	0	0	0	0	0	0	0	0	0	0	0	0	0	0	0	0	0	0	0	0	0	0	0	0	0	0	0	0	0	0	0	0	0	0	0	0	0	0	0
17086	827.873	18.8285	0.0656	2	1.62027	0	2002.95	0	1875.79	0	0	0	0	0	0	0	0	0	0	4079.1	0	102.927	0	0	3178.34	0	0	378.694	0	284.626	0	0	0	0	12379.3	0	0	0	3545.81	2228.72	0	0	1902.64	0	0	0	0	0	0
17089	619.729	124.151	1.03908	5	1.59211	0	0	5766.54	0	0	0	0	0	0	0	0	0	7185.89	0	0	0	5211.18	0	0	0	0	7574.81	0	0	0	0	0	0	0	0	0	0	0	0	0	0	0	0	0	0	0	0	0	0
17091	575.29	69.8814	0.735067	3	1.07974	0	0	0	0	0	0	0	0	0	0	0	0	0	0	0	0	0	0	0	0	0	2119.41	0	0	0	0	0	0	0	16072.5	0	0	0	0	0	0	0	0	0	0	0	6546.47	0	0
17092	1052.76	134.881	0.69855	5	1.20772	0	0	0	0	0	0	0	0	0	0	0	0	0	0	0	0	0	0	0	0	0	0	0	0	0	0	0	0	0	0	0	0	0	0	0	0	0	0	0	0	0	0	0	0
17093	763.914	101.047	0.931683	3	11.497	0	0	0	0	0	0	0	0	0	0	0	0	0	0	0	0	0	0	0	0	0	0	0	0	0	0	0	0	0	0	0	0	0	0	0	0	0	0	0	0	0	0	0	0
17096	435.733	62.806	2.02092	2	1.18298	0	0	0	0	0	0	0	0	0	0	0	0	0	0	0	0	0	0	0	0	0	0	0	0	0	9255.5	0	0	0	0	0	0	0	0	0	0	0	0	0	0	0	0	0	0
17097	1044.23	129.927	1.90183	2	1.27302	0	0	0	0	0	0	0	0	0	0	0	0	0	0	0	0	0	0	0	0	0	0	0	0	0	0	0	0	0	0	0	0	0	0	0	0	0	0	0	0	0	0	0	0
17101	963.471	121.231	1.14115	3	4.43789	0	0	0	0	0	167489	0	0	0	0	0	0	101.389	0	0	0	0	0	1170.55	0	0	0	0	0	0	0	0	0	0	0	0	0	0	0	0	0	0	0	0	0	0	0	0	0
17102	991.152	111.68	1.49167	3	1.5051	0	0	0	0	0	50889.7	0	0	0	0	0	0	0	0	0	0	0	0	0	0	0	0	0	0	0	0	0	88695.2	0	0	0	114890	0	0	0	0	0	0	0	0	0	0	0	0
17103	589.28	64.0513	0.337633	5	1.10917	0	0	0	0	0	0	0	0	0	0	0	0	0	0	0	0	0	0	0	0	0	0	0	0	0	0	0	0	0	0	0	0	0	0	0	0	0	0	0	0	0	0	0	0
17105	476.744	26.5293	1.32323	2	1.16965	0	0	0	0	0	0	0	0	0	0	0	0	0	0	0	0	0	0	0	0	0	0	0	0	0	0	0	0	0	0	0	0	0	0	0	0	1613.37	0	0	0	0	0	611.465	0
17107	430.765	68.7004	1.0432	2	1.39646	0	0	0	0	0	0	0	0	0	0	0	5601.38	0	0	0	13956.9	0	0	0	0	0	0	0	0	0	0	0	0	0	0	0	0	0	0	0	0	0	0	0	0	0	0	0	0
17108	738.949	129.174	3.5466	2	37.0141	0	0	0	0	0	0	0	0	0	0	0	0	0	0	0	0	0	0	0	0	0	0	0	0	0	0	0	0	0	0	0	0	0	0	0	0	0	0	0	0	0	0	0	0
17109	571.526	41.1047	0.939883	4	2.53263	0	0	0	0	0	0	0	0	0	0	0	0	0	0	0	0	0	0	0	0	0	0	0	0	0	0	0	0	0	0	0	0	0	0	0	0	0	0	0	0	0	0	0	0
17110	670.56	86.0119	0.394467	2	2.78714	0	0	0	0	0	0	0	0	0	0	0	0	0	0	0	0	0	0	0	0	0	0	0	0	0	0	0	0	0	0	0	0	0	0	0	0	0	0	0	0	0	0	0	0
17111	803.426	63.944	2.49818	3	1.00816	0	0	0	0	0	0	0	0	0	0	0	0	0	0	0	0	0	0	0	0	0	0	0	0	0	0	0	0	0	0	0	0	0	0	0	0	0	0	0	0	0	0	0	0
17113	685.319	117.358	0.92285	2	1.2392	0	0	0	0	0	0	0	0	0	0	0	0	0	0	0	0	0	0	0	0	0	0	0	0	0	0	0	0	0	0	0	0	0	0	0	0	0	0	0	0	0	0	0	0
17114	829.954	87.3354	0.981483	2	1.04323	0	0	0	0	50439.7	0	0	0	0	0	0	0	0	0	36280.7	0	0	0	0	0	0	0	0	0	0	0	0	0	2570.14	0	0	0	0	0	0	0	0	0	0	0	0	0	0	0
17115	762.925	60.9905	1.70417	2	1.27623	0	0	0	0	0	0	0	0	0	0	0	0	0	0	0	0	0	0	0	0	0	0	0	0	0	0	0	0	0	0	15246.2	0	0	0	0	0	0	0	0	0	0	0	0	0
17116	674.069	77.6301	0.986883	4	1.21468	0	0	0	0	0	0	0	0	0	0	0	0	0	3400.3	0	0	0	0	0	0	0	0	0	0	0	0	0	0	0	0	0	0	0	0	0	0	0	0	0	0	0	0	0	0
17117	687.837	55.2552	1.08497	2	1.81883	0	0	0	0	0	0	0	0	0	0	0	0	0	0	0	0	66010	0	0	0	0	0	0	0	0	0	0	0	0	0	0	20031.1	0	0	0	0	0	0	0	0	0	0	0	0
17118	539.799	82.2844	1.62273	2	1.11087	0	0	0	0	0	0	0	0	0	0	0	0	0	0	0	0	0	0	0	0	0	0	0	10345.4	0	0	0	0	0	0	0	0	0	0	5819.32	0	0	0	0	6287.32	0	0	0	0
17119	454.234	55.0757	3.45723	4	1.31346	0	0	0	0	0	0	0	0	0	0	0	0	1693.34	0	0	0	0	0	0	0	0	0	0	0	0	0	0	6203.33	0	0	0	0	0	0	0	0	0	0	0	11990.4	0	0	0	0
17121	446.337	127.817	1.42497	2	5.69689	0	0	0	0	0	0	0	0	0	0	0	0	0	0	0	0	0	0	0	0	0	0	0	0	0	0	0	0	0	0	0	0	0	0	0	0	0	0	0	0	0	0	0	0
17123	940.35	135.831	1.46643	7	1.89938	0	0	0	0	0	0	0	0	0	0	0	0	0	0	0	0	0	0	0	0	0	0	0	0	0	0	0	0	0	0	0	0	0	0	0	0	0	0	0	0	0	0	0	0
17124	497.761	20.0993	1.82725	2	1.22559	0	0	0	0	0	0	0	0	0	0	0	0	0	0	0	0	0	0	0	0	0	0	0	0	0	0	0	0	0	0	0	0	0	0	0	0	0	0	0	0	0	0	0	0
17126	1324.94	136.661	1.26215	4	2.18747	0	0	0	0	0	0	0	0	0	0	0	0	0	0	0	0	0	0	0	0	0	0	0	0	0	0	0	0	0	0	0	0	0	0	0	0	0	0	0	0	0	0	0	0
17128	836.438	133.192	2.77093	3	1.74738	0	0	40141.6	9063.15	0	0	0	0	0	0	0	34487.5	0	0	13498.9	26439.1	0	7408.87	0	12063.6	0	0	0	15900.5	0	0	0	0	0	26755.2	0	0	22606.9	0	0	0	0	0	0	0	0	0	0	0
17130	854.659	123.114	2.23375	5	1.21576	0	0	0	0	0	0	0	0	0	0	0	0	0	4236.38	0	0	0	0	19563.8	0	0	0	0	0	0	0	0	0	0	0	0	9441.94	0	0	0	0	0	0	0	0	0	0	0	0
17131	594.299	40.5618	0.6857	2	1.16196	0	0	0	0	0	0	0	0	0	0	0	5509.64	0	0	0	0	0	12427.5	6515.31	0	0	0	0	0	0	0	0	14335.8	0	0	0	0	0	0	0	0	0	0	0	0	0	0	0	0
17133	511.765	35.4696	2.34937	2	4.92422	0	0	0	0	0	0	0	0	0	0	0	0	0	0	0	0	0	0	0	0	0	0	0	0	0	0	0	0	0	0	0	0	0	0	0	0	0	0	0	0	0	0	0	0
17134	451.228	37.1855	2.13978	5	1.20684	0	0	0	0	0	0	0	0	0	0	0	0	0	0	0	92347.4	799.763	0	0	0	0	0	0	0	0	0	0	0	0	0	0	8526.36	0	0	0	0	0	0	0	0	0	0	0	0
17135	1086.04	106.532	1.53033	2	1.31071	0	0	0	0	0	0	0	0	0	0	0	0	0	0	0	0	0	0	0	0	0	0	0	0	0	0	0	0	0	0	0	0	214669	0	0	0	22020.4	0	0	0	0	0	0	0
17137	980.993	52.4166	2.01802	2	1.141	0	7541.99	33846.8	0	30371.2	0	0	14386.9	16541.9	42276.3	0	0	0	0	0	0	0	12281.3	0	0	0	3147.67	0	0	0	64079.7	17163.2	0	0	59633.9	0	0	0	0	20404.1	25078.6	28963	0	0	3921.55	0	0	0	0
17138	637.624	100.518	0.81425	3	1.18932	0	0	15152.3	15498.2	0	0	0	12418.6	0	0	0	0	0	0	0	0	0	0	0	0	0	0	0	0	0	0	0	0	0	0	0	0	0	0	0	0	0	0	0	0	0	0	0	0
17140	469.195	40.4857	2.36657	2	1.27785	0	0	0	0	14633.1	0	0	0	8465.57	0	0	0	0	0	0	0	0	0	0	0	0	0	0	0	0	0	32041.3	0	0	0	0	0	9492.28	0	0	19863.6	0	0	11383.9	0	0	0	0	0
17141	554.779	104.091	2.877	4	1.0581	0	0	36298.9	0	13260.7	11061.7	0	0	9522.13	0	0	13895	5798.81	3923	0	24523.6	0	0	0	0	0	6300.22	4871.63	0	0	0	0	17278.7	0	0	0	5297.31	0	0	0	0	0	0	0	6780.34	0	0	0	0
17142	717.375	100.892	1.19183	2	6.17031	0	0	0	0	0	0	0	0	0	0	0	0	0	0	0	0	0	0	0	0	0	0	0	0	0	0	0	0	534484	0	0	0	0	0	0	0	0	0	0	0	0	0	0	0
17143	629.991	95.1816	1.20048	3	1.2051	0	0	0	0	0	0	0	0	0	0	0	0	0	0	0	0	0	0	0	0	0	0	0	0	0	0	0	0	0	0	0	0	0	0	0	0	0	0	0	0	0	0	0	0
17144	501.766	125	1.18528	2	1.12337	0	0	0	0	0	0	0	0	0	0	0	0	0	0	0	0	0	0	0	0	0	0	0	0	0	0	0	0	0	0	0	0	0	0	0	0	0	0	0	0	0	5505.17	0	0
17146	744.453	78.8286	1.03448	2	8.66882	0	0	0	0	0	0	0	0	0	0	0	0	0	0	0	0	0	0	0	0	0	0	0	0	0	0	0	0	0	0	0	0	0	0	0	0	0	0	0	0	0	0	0	0
17148	593.339	54.5266	0.667333	2	3.55604	0	0	0	0	0	0	0	0	0	0	0	0	0	0	0	0	0	0	0	0	0	0	0	0	0	0	0	0	0	0	0	0	0	0	0	0	0	0	0	0	0	0	0	0
17149	697.388	92.3278	1.24867	2	6.39241	0	0	0	0	0	0	0	0	0	0	0	0	0	0	0	0	0	0	0	0	0	0	0	0	0	0	0	0	0	0	0	0	0	0	0	0	0	0	0	0	0	0	0	0
17150	723.87	86.5203	1.49737	2	1.3955	0	0	0	0	0	0	0	0	0	0	0	0	0	0	0	0	0	0	0	0	0	23973.7	0	0	0	0	0	0	0	0	0	0	0	0	0	0	0	0	0	0	0	0	0	0
17151	694.931	43.4368	1.87535	5	2.78318	0	0	0	0	0	0	0	0	0	0	0	0	0	0	0	0	0	0	0	0	0	0	0	0	0	0	0	0	0	0	0	151923	0	0	0	0	0	0	0	0	0	0	0	0
17152	867.375	34.7473	0.810883	2	2.12443	0	0	0	0	0	0	0	0	0	0	0	0	0	0	0	0	0	0	0	0	0	0	0	0	0	0	0	0	0	0	0	0	0	0	0	0	0	0	0	0	0	0	0	0
17153	1303.67	135.77	0.87575	3	1.95807	0	0	0	0	0	0	0	0	0	0	0	0	0	0	0	0	0	21911.1	0	0	0	0	0	0	0	0	0	0	0	0	0	0	0	0	0	0	0	0	0	0	0	0	0	0
17154	470.247	62.252	2.29507	3	1.03765	0	0	0	0	0	0	0	0	0	0	0	0	0	0	0	0	0	0	0	0	0	0	0	0	0	0	0	0	0	0	0	0	0	0	0	0	0	0	0	0	0	0	0	0
17155	834.727	87.055	0.992717	3	1.18175	0	0	0	0	0	0	0	0	0	0	0	0	0	0	0	0	0	0	0	0	0	0	0	0	0	0	0	0	0	0	0	0	0	0	0	0	0	0	0	0	0	0	11492.5	0
17156	695.011	40.4265	1.12068	3	1.16621	0	0	20187.3	0	0	0	0	9421.6	3787.19	0	0	13306.2	2630.8	0	0	0	0	7115.53	6824.72	0	0	0	5952.8	0	0	0	0	15309.4	0	29534.4	0	0	10457.6	0	0	0	10227.5	0	2742.28	0	0	0	0	0
17157	903.775	86.3496	1.68092	3	1.29952	0	0	0	0	0	0	0	0	0	0	0	0	0	0	0	0	0	0	0	0	0	0	0	0	0	0	0	0	0	0	0	0	0	0	0	0	0	0	0	0	0	0	0	0
17158	1090.56	129.544	1.63755	2	1.0055	0	0	0	0	0	0	0	0	0	0	0	0	0	0	0	0	0	0	0	0	0	0	0	0	0	0	0	0	0	0	0	0	0	0	0	0	0	0	0	0	7523.71	0	9542.65	4452
17160	512.293	49.7168	1.15927	2	4.04995	0	0	0	0	0	0	0	0	0	0	0	0	0	0	0	0	0	0	0	0	134984	0	0	0	12437.6	0	0	0	0	0	0	30513.4	0	0	0	0	0	0	0	0	0	0	0	0
17162	964.722	65.5159	2.39133	2	1.12704	0	0	0	0	0	0	0	0	0	0	0	0	0	0	0	0	0	0	0	0	0	0	0	0	0	0	0	0	0	0	0	0	0	0	0	0	0	0	0	0	0	0	0	0
17163	721.384	127.629	0.925467	3	2.36294	0	0	0	0	0	0	0	0	0	0	0	0	0	0	0	0	0	0	0	0	0	0	0	0	0	0	0	0	0	0	0	0	0	0	0	0	0	0	0	0	0	0	0	0
17165	870.066	84.6493	0.110767	3	2.17337	0	0	0	0	0	0	0	0	0	0	0	0	0	0	0	0	0	0	0	0	0	0	0	0	0	0	0	0	0	0	0	0	0	0	0	0	0	0	0	0	0	0	0	0
17166	405.228	62.1354	0.464333	3	3.43176	0	0	0	0	0	0	0	0	0	0	0	0	0	0	0	0	0	0	0	0	0	0	0	0	0	0	0	0	0	0	0	0	0	0	0	0	0	0	0	0	0	0	0	0
17169	615.632	115.418	3.24627	3	1.37122	0	0	24234.7	0	13890.3	0	16591.6	0	0	16521.6	0	7509.24	1880.99	0	4611.55	43798.7	0	2630.84	0	0	0	0	0	15025.6	0	0	0	0	0	0	0	0	0	0	12160.1	21830	0	0	0	0	0	0	0	0
17174	490.261	94.6587	1.39145	2	2.03591	0	0	0	0	0	0	0	0	0	0	0	0	0	0	0	0	0	0	0	0	0	0	0	0	0	0	0	0	0	0	0	0	0	0	0	0	0	0	0	0	0	0	0	0
17177	455.342	107.846	0.91435	2	689.551	0	0	0	0	0	0	0	0	0	0	0	0	0	0	0	0	0	0	0	0	0	0	0	0	0	0	0	0	0	0	0	0	0	0	0	0	0	0	0	0	0	0	0	0
17179	720.299	25.0486	1.55628	2	1.08427	0	1387.87	8896.95	0	8567.35	0	0	2959.46	22270.2	24179.3	0	8455.07	6961.5	809.544	0	0	0	2486.24	10594.2	0	0	0	0	14107.1	0	0	0	8539.54	30951	45389.8	0	0	0	16315.4	0	0	0	0	0	0	0	0	0	0
17180	1165.51	32.3312	1.36533	3	1.18928	0	0	0	0	0	0	0	0	19591	58043.3	0	0	0	0	0	0	0	0	15256.2	0	0	0	0	23270.7	0	48416.6	101448	0	0	20922.5	0	0	70364.4	10637.7	0	76303.1	0	0	6861.45	0	0	0	0	0
17182	643.406	135.67	1.72573	2	9.72857	0	0	0	0	0	0	0	0	0	0	0	0	0	0	0	0	0	0	0	0	0	0	0	0	0	0	0	0	0	0	0	0	0	0	0	0	0	0	0	0	0	0	0	0
17183	844.777	130.903	3.46672	3	1.15024	0	0	0	0	0	32921.7	0	0	0	0	0	0	0	0	0	15806.2	0	0	0	0	0	0	0	0	0	0	0	0	0	0	0	0	51509.4	0	0	0	0	0	0	0	0	0	0	0
17185	649.313	59.5647	0.833133	2	1.23912	0	0	0	0	0	0	0	0	0	0	0	0	0	0	0	0	0	0	0	0	0	0	0	0	0	0	0	0	0	0	0	0	0	0	0	0	0	0	0	0	0	0	0	0
17186	582.264	18.1784	1.91228	3	1.73581	0	0	0	0	0	0	0	0	0	0	0	0	0	0	0	0	0	0	0	0	0	0	0	0	0	0	0	0	0	0	0	0	0	0	0	0	0	0	0	0	0	0	0	0
17187	686.31	133.425	2.18698	2	1.34732	0	0	16592.1	0	14721.1	0	0	0	13768.6	0	0	0	0	2018.89	21625.3	25053.8	0	3597.45	0	0	0	0	0	23070.9	0	0	0	0	0	22173.5	0	0	0	0	0	0	0	9332.16	0	0	1394.16	0	0	9685.06
17188	966.491	79.5444	1.68295	3	2.44788	0	0	0	0	0	0	0	0	0	0	0	0	0	0	0	0	0	0	0	0	0	0	0	0	0	0	0	0	0	0	0	0	0	0	0	0	0	0	0	0	0	0	0	0
17189	469.245	9.99182	0.4636	2	1.44184	0	0	0	0	3072.89	5020.18	0	0	12692.2	0	0	0	6773.45	2328.33	0	0	0	2992.31	76.0778	0	0	0	0	105.242	0	0	0	0	0	2912.97	0	0	0	0	0	0	32720.9	0	0	0	0	0	0	0
17191	629.258	23.4433	0.828317	2	1.13892	0	0	0	0	0	0	0	0	0	226.528	0	0	0	0	0	0	0	0	472.205	0	0	0	0	0	0	0	2702.14	0	0	0	0	0	0	0	0	0	0	0	0	0	0	0	0	0
17192	1382.96	124.593	1.71457	4	2.22512	0	0	0	0	0	0	0	0	0	0	0	0	0	0	0	0	0	0	0	0	0	0	0	0	0	0	0	0	0	0	0	0	0	0	0	0	0	0	0	0	0	0	0	0
17194	1102.26	87.8567	0.115233	2	850.691	0	0	0	0	0	0	0	0	0	0	0	0	0	0	0	0	0	0	0	0	0	0	0	0	0	0	0	0	0	0	0	0	0	0	0	0	0	0	0	0	0	0	0	0
17195	607.577	126.44	1.86202	4	1.46854	0	0	0	0	0	0	0	0	0	0	0	0	0	0	0	0	0	0	0	0	0	0	0	0	0	0	0	0	0	0	0	0	0	0	0	0	0	0	0	0	0	0	0	0
17196	405.878	18.2434	0.685133	3	4.05684	0	0	0	0	0	0	0	0	0	0	0	0	0	0	0	0	0	0	0	0	0	0	0	0	0	0	0	0	0	0	0	0	0	0	0	0	0	0	0	0	0	0	0	0
17197	487.791	30.5505	0.905483	2	4.23245	0	0	0	0	0	0	0	0	0	0	0	0	0	0	0	0	0	0	0	0	193443	0	0	0	0	0	0	0	0	0	0	0	0	0	0	0	0	0	0	0	0	0	0	0
17198	473.673	135.241	1.26497	2	1.19272	0	0	0	0	0	0	0	0	0	0	0	0	0	0	0	0	0	0	0	0	0	0	0	0	0	0	0	0	0	0	0	0	0	0	0	0	0	0	0	0	0	0	0	0
17202	614.82	36.4717	0.4675	2	4.91058	0	0	0	0	0	0	0	0	0	0	0	0	0	0	0	0	0	0	0	0	0	0	0	0	0	0	0	0	0	0	0	0	0	0	0	0	0	0	0	0	0	0	0	0
17204	914.357	13.667	1.7314	3	1.13277	0	0	0	0	0	0	0	0	0	0	0	0	4993.84	0	0	0	0	0	0	0	0	0	0	0	0	0	0	0	0	0	0	0	0	0	0	0	0	0	0	0	0	0	0	0
17205	596.756	56.8574	1.05503	2	2.29741	0	0	0	0	0	0	0	0	0	0	0	0	0	0	0	0	0	0	0	0	0	0	0	0	0	0	0	0	0	0	0	0	0	0	0	0	0	0	0	0	0	0	9652.08	0
17207	1229.93	96.9925	0.864583	3	1.01117	0	0	0	0	0	0	0	0	0	0	0	0	0	0	0	0	0	0	0	0	0	0	0	0	0	0	0	0	0	0	0	0	0	0	0	0	0	0	0	0	0	0	91473.3	0
17209	595.293	65.7921	1.14635	3	1.08049	0	0	0	0	0	0	0	0	0	0	0	0	0	0	0	0	0	0	0	0	0	0	0	5256.36	0	0	0	0	0	0	0	0	0	0	0	0	0	0	0	0	0	0	0	0
17211	823.908	88.5972	1.1259	2	1.34898	0	0	0	0	0	460.35	0	0	463.021	0	0	0	217.101	0	1502.96	0	0	543.346	0	0	0	1037.24	0	4766.84	0	0	0	0	0	1134.44	0	2178.53	7939.97	0	0	0	0	0	1547.53	10607.5	0	0	0	0
17212	1198.62	121.77	0.993833	3	1.13813	0	0	0	0	0	0	0	0	0	0	0	0	0	0	0	0	0	0	0	0	0	0	0	0	0	0	0	0	0	0	0	0	0	0	0	0	0	0	0	0	0	0	0	0
17213	842.378	102.185	1.05088	2	2.24789	0	0	0	0	0	0	0	0	0	0	0	0	0	0	0	0	0	0	0	0	0	0	0	0	0	0	0	0	0	0	0	0	0	0	0	0	0	0	0	0	17476.8	112577	0	0
17214	456.73	36.6587	0.824167	2	1.64245	0	0	0	0	0	0	0	0	0	0	0	0	0	0	0	0	0	0	0	0	0	0	0	0	0	0	0	0	0	0	0	0	0	0	0	0	0	0	0	0	0	0	0	0
17216	770.848	32.7488	3.80617	2	1.08839	0	0	5983.13	0	0	0	0	3890.52	0	0	0	0	0	0	0	0	0	0	0	0	0	0	0	0	0	0	0	0	0	0	0	0	0	0	0	34201.1	0	0	0	0	4365.51	0	7482.3	0
17217	757.878	52.5744	5.20367	2	1.10452	0	0	0	0	0	0	0	0	21564.6	0	0	0	0	0	0	0	0	9658.76	0	0	0	0	0	0	0	0	29294.7	0	49624.5	0	0	0	0	0	0	90279.1	0	0	16711.9	0	0	0	0	13173.4
17221	1055.04	105.752	1.07187	4	1.01544	0	0	0	0	0	15715.1	0	0	0	0	0	0	0	0	0	0	0	9653.94	0	0	0	0	0	0	0	0	0	14854.1	0	0	0	0	0	0	0	0	0	0	0	8787.28	0	0	0	0
17222	1003.58	20.6703	0.6091	2	1.36903	0	0	0	0	0	0	0	0	0	0	0	0	0	0	0	0	0	0	0	0	0	0	0	0	0	0	0	0	0	0	0	0	0	0	0	0	0	0	0	0	0	0	0	0
17223	830.66	80.9964	1.82402	2	1.19769	0	0	0	0	0	0	0	0	0	0	0	0	0	0	0	0	0	0	0	0	0	0	0	0	0	0	0	0	0	0	0	0	0	0	0	0	0	0	0	0	0	0	0	0
17224	722.812	31.3958	2.04563	2	1.16359	141070	0	0	0	0	0	0	0	0	0	0	0	0	0	0	34081.5	0	0	0	0	0	0	0	0	0	0	0	0	0	0	0	8588.73	0	0	0	0	0	0	0	0	0	0	0	0
17225	528.283	74.0145	0.4051	3	1.2992	0	0	0	0	0	0	0	0	0	0	0	0	0	0	0	0	0	0	0	0	0	0	0	0	0	0	0	0	0	0	0	0	0	0	0	0	0	0	0	0	0	0	0	0
17226	596.344	43.0757	1.02915	2	1.08493	0	0	0	0	0	0	0	0	0	0	0	0	0	0	0	0	0	0	0	0	0	0	0	0	0	0	0	0	0	0	0	0	0	0	0	0	0	0	0	0	0	0	1589.13	0
17227	419.805	117.911	0.434517	2	306.083	0	0	0	0	0	0	0	0	0	0	0	0	0	0	0	0	0	0	0	0	0	0	0	0	0	0	0	0	0	0	0	0	0	0	0	0	0	0	0	0	0	0	0	0
17228	702.713	95.7967	0.979667	3	1.07021	0	0	0	0	0	0	0	0	0	0	0	0	0	0	0	0	0	0	0	0	0	0	0	0	0	0	0	0	0	0	0	0	0	0	0	0	0	0	0	0	0	9193.95	0	13097.8
17229	489.814	41.2234	0.9259	2	19.4624	0	0	0	0	0	0	0	0	0	0	0	0	0	0	0	0	0	0	0	0	0	0	0	0	0	0	0	0	0	0	0	0	0	0	0	0	0	0	0	0	0	0	0	0
17230	1021.99	139.625	1.6426	2	1.0273	0	0	0	0	0	0	0	0	0	0	0	0	0	0	0	0	0	0	0	0	0	0	0	0	0	0	0	0	0	0	0	0	0	0	0	0	0	0	0	0	0	0	0	0
17231	535.786	96.9925	0.700967	2	1.78507	0	0	0	0	0	0	0	0	0	0	0	0	0	0	0	0	0	0	0	0	0	0	0	0	0	0	0	0	0	0	0	0	0	0	0	0	0	0	0	0	0	0	0	0
17233	463.684	9.24522	1.48485	2	15.9997	0	0	0	0	0	0	0	0	0	0	0	0	0	0	0	0	0	0	0	0	0	0	0	0	0	0	0	0	0	0	0	0	0	0	0	0	0	0	0	0	0	0	0	0
17235	593.763	146.652	2.09303	2	1.11757	0	0	0	0	0	0	0	0	0	0	0	0	0	0	0	0	0	0	0	0	0	0	0	0	0	0	0	0	0	0	0	0	37742.9	0	0	0	0	211166	0	11921.2	9735.5	0	18034.6	19090.7
17237	905.453	76.7509	1.63103	3	1.27652	0	0	0	0	0	0	0	0	0	0	0	0	0	0	0	0	0	0	0	0	0	0	0	0	0	0	0	0	0	0	0	0	0	0	0	0	0	0	0	0	0	0	0	0
17238	456.738	32.3945	1.09952	2	2.23504	0	0	0	0	0	0	0	0	0	0	0	0	0	0	0	0	0	0	0	0	0	0	0	0	0	0	0	0	0	0	0	0	3610.43	0	0	0	0	0	0	0	0	0	0	0
17240	833.426	96.1093	1.30655	3	8.859	0	0	0	0	0	0	0	0	0	0	0	0	0	0	0	0	0	0	0	0	0	0	0	0	0	0	0	0	0	0	0	0	0	0	0	0	0	0	0	0	0	0	0	0
17241	1161.89	113.711	1.36168	3	1.50513	0	0	0	0	0	0	0	0	0	0	0	0	0	0	0	0	0	0	0	0	0	0	0	0	0	0	0	0	0	0	0	0	0	0	0	0	0	0	0	0	0	0	0	0
17243	522.99	23.5414	1.55245	2	1.87311	0	0	0	0	0	0	0	0	0	0	0	0	0	0	0	0	0	0	0	0	0	0	0	0	0	0	0	0	0	0	0	0	0	0	0	0	0	0	0	0	0	0	0	0
17244	480.274	48.2935	0.3788	2	1.64497	0	2202.54	0	0	0	0	0	0.725403	18144	0	0	0	122.659	0	0	0	0	0	0	0	0	0	0	0	0	11072.3	0	0	0	0	0	0	0	0	0	0	0	0	0	0	0	0	0	0
17247	601.529	55.9327	1.01677	4	1.18306	0	0	12176.7	0	27192.8	2662.14	0	5635	0	0	0	5936.79	0	0	0	0	0	1435.8	0	0	0	2077.2	0	0	0	0	0	3319.36	0	0	0	0	0	5485.17	4635	0	0	8868.83	0	0	0	0	0	0
17248	611.643	101.547	2.4562	3	1.81424	0	0	0	0	0	25188.4	0	0	0	0	0	0	0	0	0	0	0	0	22590.9	0	0	5680.64	0	0	0	0	0	45654.8	0	0	0	0	0	0	0	0	0	0	9991.66	0	0	0	0	0
17251	857.956	96.7013	0.923617	2	1.60796	0	0	0	0	0	0	0	0	0	0	0	0	0	0	0	0	0	0	0	0	0	0	0	0	0	0	0	0	0	0	0	0	0	0	0	0	0	0	0	0	0	0	0	0
17252	536.587	36.5361	2.00068	3	1.48752	0	0	7542.3	0	9369.63	6505.99	0	0	0	0	0	14044.6	0	2983.46	0	0	0	0	0	0	0	0	0	5162.25	0	0	0	10531.3	0	0	0	0	0	0	0	0	0	0	0	25540.2	19199.5	39363.6	0	0
17256	861.946	75.7249	0.3134	2	3.3333	0	0	0	0	0	0	0	0	0	0	0	0	0	0	0	0	0	0	0	0	0	0	0	0	0	0	0	0	0	0	0	0	0	0	0	0	0	0	0	0	0	0	0	0
17257	765.323	9.71685	1.64867	2	2.07028	0	0	0	0	99807.9	11716.3	37312.7	0	48319.7	14263.9	378.32	28638.5	4762.57	0	0	0	0	0	215.052	0	0	0	0	20981.9	0	0	0	14923.3	0	54285.6	0	0	8.80149	95.6485	0	0	51510.8	0	0	0	0	0	0	0
17258	614.938	79.1829	2.56505	3	1.97181	0	20558.1	0	0	0	0	0	0	0	0	0	0	0	0	0	0	0	0	0	0	0	0	0	0	0	0	0	0	0	0	0	0	0	0	0	0	0	0	0	0	0	0	35885.4	0
17260	522.717	24.8675	0.934733	2	1.73265	0	0	0	0	0	0	0	532.571	0	0	30724.6	0	0	0	0	0	0	0	0	0	0	0	0	0	0	0	67912	0	0	0	0	0	27831.1	0	10354.5	12868.2	0	0	14294	7930.35	0	0	0	0
17261	591.952	97.2326	1.45535	3	2.22214	0	0	8409.34	6949.81	0	0	0	0	0	0	0	4043.12	0	0	0	0	0	0	0	0	0	0	0	17386	0	0	0	0	0	14317.6	0	0	0	0	0	0	0	144592	0	0	0	0	0	0
17263	497.255	79.8447	1.81352	4	1.07745	0	0	0	0	0	0	0	0	0	0	0	0	0	0	0	0	0	0	0	0	0	0	0	0	0	0	0	0	0	0	0	0	0	0	0	0	0	0	0	0	0	0	0	0
17264	453.483	84.4039	2.91735	7	1.23141	0	47676.4	14486.3	0	9709.58	0	22029.6	0	0	72399.2	0	6473.85	0	0	34142.2	0	5143.98	0	0	0	0	0	0	0	0	0	16131.3	0	0	0	0	2338.42	0	0	27994	21516.3	0	0	0	0	0	0	0	0
17265	586.779	41.4766	0.995233	4	4.16937	0	0	0	0	0	0	0	0	0	0	0	0	0	0	0	0	0	0	0	0	0	0	0	0	0	0	0	0	0	0	0	136391	0	0	0	0	0	0	0	0	0	0	0	0
17270	655.582	107.257	1.55258	4	1.02957	0	0	0	0	0	0	0	0	14816.5	0	0	0	0	0	0	0	0	0	0	0	0	0	0	0	0	0	0	0	0	0	0	0	0	0	0	0	0	0	0	0	0	0	0	0
17272	1407.52	140.341	0.45705	5	2.16022	0	0	0	0	0	0	0	66647	0	0	0	0	0	0	0	0	0	0	0	0	0	0	0	0	0	0	0	0	0	0	0	0	0	0	0	0	0	0	0	0	0	0	0	0
17275	627.803	83.8552	0.861867	2	1.30649	0	0	0	0	0	0	0	0	0	0	0	0	0	0	0	0	0	0	0	0	0	0	0	0	0	0	0	0	0	0	0	0	0	0	0	0	0	0	0	0	0	0	0	0
17276	493.803	71.5865	1.47688	2	1.55918	0	0	1778.72	0	0	0	0	0	12139.6	0	0	0	0	0	0	0	0	0	0	0	0	0	5682.39	0	0	0	0	0	0	0	0	0	0	0	0	0	0	0	0	0	0	0	0	3713.57
17281	913.907	73.4561	1.00535	2	3.019	0	19240.3	0	0	0	0	0	0	0	0	18122.4	0	0	0	0	0	0	0	0	981.487	0	0	0	0	0	564045	0	0	0	0	30228.4	0	0	0	5897.18	0	0	0	0	0	0	0	0	0
17282	1169.11	113.891	0.720433	4	1.04674	0	0	0	0	0	0	0	0	0	0	0	0	0	0	0	0	0	0	0	0	0	0	0	0	0	0	0	0	0	0	0	0	0	0	0	0	0	0	0	0	0	0	0	0
17283	421.585	18.8285	1.4919	5	1.0982	0	23387.4	0	2244.77	433.484	20244.7	0	0	21957.5	0	0	6013.02	3282.41	54.8288	0	0	0	202.785	0	0	0	0	0	26805.5	0	0	0	27.5492	0	25220.1	0	0	0	9799.19	0	0	0	0	306.774	0	0	0	0	0
17284	762.541	128.481	2.66042	7	1.15581	0	0	0	0	0	0	0	0	0	0	0	0	0	0	0	0	0	0	6543.01	0	0	0	0	0	0	0	0	61793.9	0	0	0	0	0	0	0	0	0	0	34875	20823.7	0	0	0	0
17286	651.315	58.4312	0.540667	3	1.05917	0	0	0	0	0	0	0	0	0	0	0	0	0	0	0	0	0	0	0	0	0	0	0	0	0	0	0	1474.01	0	0	0	0	0	0	0	0	0	0	0	0	0	0	0	0
17287	676.353	102.141	0.614817	2	1.07587	0	0	0	0	0	0	41186.9	0	0	0	0	0	0	0	2779.1	100.383	0	0	0	0	0	0	0	0	0	0	0	417.073	0	0	0	1101.61	0	0	0	0	0	0	0	0	0	0	0	0
17288	1203.14	40.5087	1.5231	2	1.46558	0	0	0	0	0	0	0	0	0	0	0	0	0	0	0	449721	267175	0	0	0	0	0	0	0	0	0	0	0	0	0	0	55117.1	0	0	0	0	0	0	0	0	0	0	0	0
17289	586.855	81.7111	0.66935	2	1.84943	0	0	0	0	0	0	0	0	0	0	0	0	0	0	0	0	0	0	0	0	0	0	0	0	0	0	0	0	0	0	0	0	0	68301.1	0	0	0	0	0	0	0	0	0	0
17290	557.296	61.2208	1.2915	3	1.90938	0	0	0	0	0	0	0	0	0	0	0	0	0	0	0	0	0	0	0	0	0	0	0	0	0	0	0	0	0	0	0	0	0	0	0	0	0	0	0	0	0	0	0	0
17291	619.968	106.338	3.87185	3	1.39325	0	0	13779.2	24057.6	43954	11240.9	0	0	0	0	0	0	0	0	0	113027	0	0	0	0	0	3081.27	0	32338.1	0	0	32682.2	7716.11	0	13847.3	0	0	0	0	0	0	0	0	0	0	0	0	0	0
17293	1129.09	140.164	0.589117	4	2.41429	0	0	0	0	0	0	0	0	0	0	0	0	0	0	0	0	0	0	0	0	0	0	0	0	0	0	0	0	0	0	0	44263.4	0	0	0	0	0	0	0	0	0	0	0	0
17295	980.408	27.8981	1.55395	2	1.51034	0	0	0	0	0	0	94781.4	0	0	0	0	0	0	0	0	0	0	0	0	0	0	0	31359.5	0	67032	0	0	0	0	0	0	0	0	0	0	0	0	0	0	0	0	0	0	0
17296	526.693	55.3119	1.913	2	1.17414	0	0	0	0	0	0	0	0	0	0	0	0	0	0	0	0	0	0	0	0	0	0	0	0	0	0	0	0	0	0	28786.8	0	0	0	22839.9	0	0	0	4383.7	0	0	0	0	4023.58
17297	642.343	82.1129	1.29625	3	1.24703	0	0	0	0	0	0	0	0	0	0	0	0	0	0	0	0	0	0	0	0	0	0	0	0	0	0	0	0	0	0	0	0	0	0	0	0	0	0	0	0	0	0	0	0
17298	1121.08	71.8655	0.640033	2	1.90197	0	0	0	0	0	0	0	0	0	0	0	0	0	0	0	0	0	0	0	0	0	0	0	0	0	0	0	0	0	0	0	0	0	0	0	0	0	0	0	0	4018.17	0	11798.4	0
17299	628.315	110.945	2.05765	3	1.38602	0	0	0	0	0	0	0	0	0	0	0	0	0	0	0	0	0	0	0	0	0	0	0	0	0	0	0	0	0	0	0	0	0	0	0	0	0	0	0	0	0	0	0	0
17300	779.326	100.892	0.0482	2	2.41293	0	0	0	0	0	0	0	0	0	0	0	0	0	0	0	0	0	0	0	0	0	0	0	0	0	0	0	0	0	0	0	0	0	0	0	0	0	0	0	0	0	0	0	0
17301	446.765	49.9422	1.03818	2	2.04044	0	0	0	0	0	0	0	0	0	0	0	0	0	0	0	0	0	0	0	2395.28	0	0	5577.37	0	47440.4	0	0	0	0	0	0	2489.29	0	0	0	0	0	3186.5	0	0	0	0	0	0
17302	782.755	143.712	1.07688	3	12.689	0	0	0	0	0	0	0	0	0	0	0	0	0	0	0	0	0	0	0	0	0	0	0	0	0	0	0	0	0	0	0	0	0	0	0	0	0	0	0	0	0	0	0	0
17304	532.25	124.821	3.08362	2	6.09565	0	0	0	0	0	0	0	0	0	0	0	0	0	0	0	0	0	0	0	0	0	0	0	0	0	199706	0	0	0	0	0	0	0	0	0	0	0	0	0	0	0	0	0	0
17305	792.784	83.6949	1.0157	5	1.69372	0	0	0	0	0	0	0	0	0	0	0	0	0	0	0	0	0	7852.33	0	0	0	1399.38	0	0	0	0	0	18202.2	0	0	0	0	0	0	0	0	0	0	0	0	0	0	0	0
17307	500.29	106.958	3.65298	2	1.92257	9300.8	31377.6	0	0	0	0	0	0	0	0	0	0	0	0	0	0	0	0	0	0	0	0	0	0	0	0	0	0	0	0	0	0	0	0	0	0	0	0	0	0	0	0	0	0
17308	1137.84	130.059	1.36847	4	1.61853	0	0	0	0	0	0	0	0	0	0	0	0	0	0	0	0	0	0	0	0	0	0	0	0	0	0	0	0	0	0	0	0	0	0	0	0	0	0	0	0	0	0	0	0
17310	615.333	77.5161	0.0820833	3	3.42862	0	0	0	0	0	0	0	0	0	0	0	0	0	0	0	0	0	0	0	0	0	0	0	0	0	0	0	0	0	0	0	0	0	0	0	0	0	0	0	336.763	0	0	0	0
17311	819.096	51.3309	0.8643	3	1.31539	0	0	0	0	0	0	0	0	0	0	0	0	0	0	0	0	0	0	0	0	0	0	0	0	0	0	0	0	0	0	0	0	0	0	0	0	0	0	0	0	0	0	0	0
17312	532.773	29.9102	0.255717	2	1.16048	0	0	0	0	0	0	0	0	0	0	0	0	0	0	0	0	0	0	0	0	0	382.685	0	0	0	0	0	635.844	0	0	0	0	0	0	0	0	0	0	0	0	0	0	264.159	0
17313	1081.02	112.493	1.61623	2	1.08424	0	0	0	0	0	0	0	0	0	0	0	0	0	0	0	0	0	0	0	0	0	0	0	0	0	0	0	0	0	0	0	0	0	0	0	0	0	0	0	0	0	0	0	0
17314	805.758	129.392	2.17622	3	1.94911	0	0	0	0	0	0	0	0	0	0	0	0	0	0	0	0	0	0	0	0	0	0	0	0	0	0	0	0	0	0	0	0	0	0	0	0	0	0	0	0	0	0	0	0
17316	444.192	29.2391	1.62635	4	2.50111	0	0	0	0	0	0	0	4381.32	0	0	0	0	0	0	0	0	0	0	0	0	0	16876	0	0	0	0	0	1195.93	0	0	0	0	0	0	19314.8	0	0	0	0	0	0	0	0	0
17317	714.403	76.9381	0.854317	4	1.08175	0	0	0	0	0	0	0	0	0	0	0	0	0	0	0	0	0	0	0	0	0	0	0	0	0	0	0	0	0	0	0	0	0	0	0	0	0	0	0	0	0	0	0	0
17318	1046.82	58.3097	1.40608	3	1.11187	0	0	0	0	100848	0	0	25217	25259.9	0	0	0	0	0	0	0	0	25387.8	0	0	0	0	0	87386	0	36228	0	0	0	0	0	0	0	10969.4	45722.3	0	0	0	0	0	0	0	0	0
17320	721.834	22.9281	1.59542	2	1.577	0	0	0	0	0	0	0	0	0	0	0	0	0	0	0	0	0	0	0	0	0	0	0	0	0	0	0	0	0	0	0	0	0	0	0	0	0	0	0	0	0	0	0	0
17322	504.906	64.5564	1.85935	3	1.15903	0	0	6811.15	0	24636.7	4411.44	0	6216.95	5293.69	0	0	1789.38	0	1200.33	0	18851.6	0	2220.51	0	0	0	1233.08	1334.68	15552.3	0	0	3802.54	5543.77	0	16042.8	0	0	3728.39	4051.19	0	0	0	0	1548.15	0	0	0	0	0
17323	938.159	141.804	1.36997	3	1.25012	0	0	7931.97	0	0	0	0	30599.7	28697.5	0	0	18723.3	0	7968.91	0	9787.35	0	0	0	0	0	0	0	9944.49	0	0	0	0	0	16244.7	0	27203.3	8504.56	18960.9	0	0	0	30733.4	0	21776.1	0	0	12589.7	0
17324	991.141	48.7165	2.52567	3	1.3255	0	0	0	0	0	26937.7	0	0	0	0	0	0	0	7762.63	0	0	0	0	0	0	0	0	0	8548.45	0	0	0	29632.5	0	0	0	0	0	0	0	0	0	0	0	0	0	0	0	0
17325	677.772	30.5505	1.74013	2	1.55905	0	0	0	0	0	0	0	0	0	0	0	0	2610.25	0	0	0	0	0	0	0	0	0	0	0	0	0	0	0	0	0	0	0	0	0	0	0	0	0	0	0	0	0	1740.81	1670.86
17326	452.779	157.767	0.977833	2	36.1072	0	0	0	0	0	0	0	0	0	0	0	0	0	0	0	0	0	0	0	0	0	0	0	0	0	0	0	0	0	0	0	0	0	0	0	0	0	0	0	0	0	0	0	0
17328	680.424	130.245	2.58005	2	232.716	0	0	0	0	0	0	0	0	0	0	0	0	0	0	0	0	0	0	0	0	0	0	0	0	0	0	0	0	0	0	0	0	0	0	0	0	0	0	0	0	0	0	0	0
17329	669.89	108.151	0.60825	2	2.90418	0	0	0	0	0	0	0	0	0	0	0	0	0	0	0	0	0	0	0	0	0	0	0	0	0	0	0	0	0	0	0	0	0	0	0	0	0	0	0	0	0	0	0	0
17330	1061.53	68.1183	1.35747	3	2.52807	0	0	0	0	0	0	0	0	0	0	0	0	0	0	0	0	0	0	0	0	0	0	0	0	37295.1	0	0	0	0	0	0	229585	0	0	0	0	0	0	0	0	0	0	0	0
17332	718.405	107.964	1.44467	2	2.76723	0	0	0	0	0	0	0	0	0	0	0	0	0	0	0	0	0	0	0	0	0	0	0	0	0	0	0	0	0	0	0	0	0	0	0	0	0	0	0	0	0	0	0	0
17337	534.753	80.4046	0.978283	2	1.29071	0	0	0	0	0	0	0	0	0	0	0	0	0	0	0	0	0	0	0	0	0	0	0	0	0	0	0	0	0	0	0	0	0	0	0	0	0	0	0	0	0	0	0	0
17338	667.342	80.5765	0.5086	5	1.68454	0	0	0	0	0	0	0	0	0	0	0	0	0	0	0	0	0	0	0	0	0	0	0	0	0	0	0	0	0	0	0	0	0	0	0	0	0	0	0	0	0	0	0	0
17339	683.008	97.9051	0.679017	3	1.44768	0	0	0	0	0	0	0	0	0	0	0	0	0	0	0	0	0	0	0	0	0	0	0	0	0	0	0	0	0	0	0	0	0	0	0	0	0	0	0	0	0	0	0	0
17340	932.352	18.5191	2.52163	2	2.06421	0	0	0	0	0	0	0	0	0	0	0	0	0	0	0	0	0	0	0	0	0	0	0	0	0	0	0	0	0	0	0	0	0	0	0	0	0	0	0	0	0	0	0	0
17342	635.042	81.6539	0.499333	4	1.27762	0	0	0	0	0	0	0	0	0	0	0	0	0	0	0	0	0	0	0	0	0	0	0	0	0	0	0	0	0	0	0	0	0	0	0	0	0	0	0	0	0	0	0	0
17343	539.318	88.4767	0.860117	3	3.60002	0	0	0	0	0	0	0	0	0	0	0	0	0	0	0	0	0	0	0	0	0	0	0	0	0	0	0	0	0	0	0	0	0	0	0	0	0	0	0	0	0	0	0	0
17344	998.425	99.7924	1.12257	2	1.53252	0	0	0	0	0	0	0	0	0	0	0	0	0	0	0	0	0	0	0	0	0	0	0	0	0	0	0	0	0	0	0	0	0	0	0	0	0	0	0	0	0	7150.66	0	0
17345	572.973	46.272	1.7433	3	1.04985	0	0	0	0	0	13118.6	0	0	0	0	0	0	0	0	0	0	0	0	0	0	0	0	0	0	0	0	0	0	0	0	0	0	0	0	0	0	0	0	0	0	0	0	0	0
17346	682.092	135.986	1.35733	4	1.78016	0	0	0	0	11317.9	0	0	0	0	0	0	43107.8	0	9810.56	0	19080.7	0	9055.39	0	0	0	22978.9	0	0	0	0	0	0	0	0	0	20551.4	0	0	0	0	0	0	0	32066	0	0	0	0
17348	925.207	125.179	0.644117	2	1.2071	0	0	0	0	0	0	0	0	0	0	0	0	0	0	0	0	0	0	0	0	0	0	0	0	0	0	0	0	0	0	0	0	0	0	0	0	0	0	0	0	0	0	0	0
17350	434.765	15.9442	1.46877	2	1.28497	0	0	0	0	0	0	0	0	0	0	0	0	0	0	0	0	0	0	0	0	0	0	0	0	0	0	0	0	0	0	0	0	0	0	0	0	0	0	0	0	0	0	0	0
17351	547.275	52.3017	0.251333	3	1.36052	0	0	0	0	1081.89	4171.59	0	508.561	0	72.9368	0	0	0	0	0	0	0	59.2458	0	0	0	0	866.666	0	0	14.4711	0	502.266	54.7953	0	0	0	0	0	177.563	23.4723	0	0	942.698	89.5426	95.1645	0	181.832	0
17353	580.297	141.532	1.5902	3	1.76421	0	0	0	0	0	0	0	0	0	0	0	0	0	0	0	0	0	0	0	0	0	0	0	0	0	0	0	0	0	0	0	0	0	0	0	0	0	0	0	0	8835.31	0	0	19744.3
17354	722.322	43.1384	0.2985	3	1.47186	0	0	0	0	0	0	0	0	0	0	0	0	0	0	0	0	0	0	0	0	0	0	0	0	0	0	0	0	0	0	0	0	0	0	0	0	0	0	0	0	0	0	0	0
17355	821.931	62.8684	1.46767	2	1.27479	0	0	0	0	0	0	0	0	0	0	0	0	0	0	1960.98	0	0	0	0	0	0	0	0	0	0	0	0	0	0	0	0	0	0	0	0	0	0	0	0	0	0	98617.3	0	5336.41
17356	550.641	94.2849	1.3426	3	1.00479	0	0	0	11411.5	0	0	0	0	0	0	0	17268.4	0	0	0	0	0	0	0	0	0	0	0	0	0	0	0	0	0	0	0	0	0	0	0	0	0	0	0	0	0	0	0	0
17357	510.776	40.0157	1.00645	2	1.19301	0	0	0	0	0	0	0	0	0	0	0	0	0	0	0	0	0	0	0	0	5410.9	0	0	0	0	0	0	0	0	0	0	0	0	0	0	0	0	0	28581.5	0	0	0	0	0
17358	500.736	16.63	1.61098	2	1.28159	0	0	0	0	0	0	0	0	0	0	0	0	0	0	0	0	0	0	0	0	0	0	0	0	0	0	0	0	0	0	0	0	0	0	0	0	0	0	0	0	0	0	0	0
17359	424.54	31.268	1.96648	3	1.34255	0	0	0	0	0	0	0	0	0	0	0	0	0	0	0	0	0	0	0	0	0	0	0	0	0	0	0	0	0	0	0	0	0	0	0	0	0	0	0	0	0	0	0	0
17360	702.024	77.6717	1.65468	4	11.2915	0	0	0	0	0	0	0	0	0	0	0	0	0	0	0	0	0	0	0	0	0	0	0	0	0	0	0	0	0	0	0	0	0	0	0	0	0	0	0	0	0	0	0	0
17361	797.694	98.3649	0.561033	3	1.18342	0	0	0	0	0	0	0	0	0	0	0	0	0	0	0	0	0	0	0	0	0	0	0	0	31031.8	0	0	0	0	0	0	0	0	0	0	0	0	0	0	0	0	0	0	0
17365	618.329	72.7632	0.445333	2	1.37449	0	0	0	0	0	0	0	0	0	0	0	0	0	0	0	0	0	0	0	0	0	0	0	0	0	0	0	0	0	0	0	0	0	0	0	0	0	0	0	0	0	0	0	0
17366	544.92	20.2916	3.73178	3	1.10545	0	0	7006.81	0	0	0	0	0	0	30263.2	17496.9	0	0	6697.24	0	0	0	0	0	0	0	0	0	0	0	0	28864.9	18065.8	0	0	0	0	37606.4	0	7264.66	0	0	0	9907.74	201710	0	0	0	0
17369	741.351	11.5043	4.42938	2	1.21521	0	0	63493.8	0	55566.3	35541.4	0	0	44052.8	158597	0	0	0	0	0	0	0	4890.27	17942.4	0	0	0	0	44739.1	0	0	0	21922.3	0	53201.4	0	0	0	0	0	0	0	0	0	0	0	0	0	0
17370	455.711	13.4219	2.43897	2	1.31807	0	0	0	0	0	0	0	0	0	0	0	0	0	0	0	0	0	0	0	0	0	0	0	0	0	0	0	0	0	0	0	0	0	0	0	0	0	15168.7	0	0	0	0	0	0
17371	552.92	83.0746	0.924333	3	1.02837	0	0	0	0	0	0	0	0	0	0	0	0	0	0	0	0	0	0	0	0	0	0	0	0	0	0	0	0	0	0	0	0	0	0	0	0	0	0	0	0	0	0	0	0
17373	1012.12	141.958	1.39942	5	1.40891	0	0	0	155001	0	0	0	0	0	0	0	0	0	0	0	0	0	0	0	63619.2	0	0	0	0	0	0	0	0	0	0	0	0	0	0	0	0	0	0	0	0	0	0	0	0
17374	590.656	71.0992	0.961567	3	2.01196	0	0	0	0	0	0	0	0	0	0	0	0	0	0	0	0	0	0	0	0	0	0	0	0	0	0	0	0	0	0	0	0	0	0	0	0	0	0	0	0	0	0	0	0
17375	688.971	22.6015	5.15183	3	1.04453	0	35067.2	0	0	58936.3	23475.7	20457.4	0	45730	0	0	36637.3	9460.19	7562.91	0	0	0	8279.94	31791.3	0	0	0	0	19011.4	0	0	0	26406.3	31924.1	43027.3	0	0	0	25184.3	0	0	0	0	16388.7	0	0	0	0	0
17376	1129.25	86.6925	1.57288	3	1.44312	0	0	0	0	0	0	0	19727.4	5390.3	0	0	0	0	0	0	0	0	0	0	0	0	0	0	0	0	0	0	0	0	0	0	22191.2	0	0	0	0	0	0	0	0	0	0	0	0
17379	482.248	86.0722	1.51435	2	1.17047	0	0	0	0	0	0	0	0	0	0	0	0	0	0	0	0	0	0	0	0	0	0	0	0	0	0	0	0	0	0	0	0	0	0	11312.6	0	0	0	0	0	0	0	0	0
17384	776.385	85.7098	1.17213	3	1.41497	0	0	0	0	0	0	0	0	0	0	0	0	0	0	0	0	0	0	0	0	0	0	0	0	0	0	0	0	0	0	0	0	0	0	0	0	0	0	0	0	0	0	0	0
17385	510.252	62.252	1.81628	2	2.11666	0	0	0	50974.6	0	17256.6	0	0	18608.9	0	0	0	689.822	0	0	0	0	9999.99	0	0	0	0	0	0	0	0	0	6989.44	0	0	0	0	0	0	0	0	0	0	0	0	0	0	0	0
17386	879.987	117.418	0.934867	2	1.56977	0	0	0	0	0	0	0	0	0	0	0	0	0	0	0	0	0	0	0	0	0	0	0	0	0	0	0	0	0	0	0	0	0	0	0	0	0	0	0	0	0	0	0	0
17387	620.848	46.8635	1.28735	2	1.00439	0	0	0	0	0	0	0	447.859	0	0	0	6443.88	0	657.223	0	0	0	0	0	0	0	0	0	0	0	0	0	0	0	0	0	0	0	0	0	0	0	0	0	0	0	0	0	0
17388	587.279	18.6156	2.42588	2	1.1267	0	0	53576.3	0	22848.7	9265.8	86379.3	8951.52	0	98202.4	0	0	0	2216.24	0	0	0	5197.91	0	0	0	0	0	0	0	0	0	0	0	0	0	0	0	0	0	77931.1	0	10113.8	0	0	0	0	0	0
17390	557.923	56.6213	0.356333	3	1.10251	0	0	0	0	0	0	0	0	0	0	0	0	0	0	0	0	3060.55	0	0	0	0	0	0	0	0	0	0	0	0	0	0	51.914	0	0	0	0	0	0	0	0	0	0	0	0
17393	1301.66	142.015	0.68985	3	1.73441	0	0	0	0	0	0	0	0	0	0	0	0	0	0	0	0	0	0	0	0	0	0	0	0	0	0	0	0	0	0	0	0	0	0	0	0	0	0	0	0	0	0	0	0
17394	770.9	98.5831	2.06025	2	1.0542	0	0	0	0	0	0	0	0	0	0	0	0	0	0	0	0	0	0	0	0	0	0	0	0	0	0	0	0	0	0	0	0	0	0	0	0	0	0	0	0	0	0	0	0
17395	744.043	102.586	1.595	3	1.10305	0	0	0	0	0	0	0	0	0	0	0	0	0	0	0	0	0	0	0	0	0	0	0	6521.15	0	0	0	0	0	0	0	0	0	0	0	0	0	0	0	0	0	0	0	0
17396	419.719	45.0774	1.04538	2	1.39251	0	0	0	0	0	0	0	0	0	0	0	0	0	0	0	0	0	1150.66	0	0	0	0	0	0	0	0	0	2938.24	0	0	0	0	0	0	0	0	0	0	0	25646.3	0	0	0	0
17397	733.336	134.678	0.816267	2	1.07936	0	0	0	0	0	0	0	1070.71	0	0	0	0	0	0	2854.06	0	0	0	0	0	0	0	0	0	0	44368.2	0	0	0	259.881	0	2111.29	0	0	0	0	0	0	0	0	5384.91	0	0	29617.2
17398	655.275	70.3887	1.10208	2	1.36419	0	0	0	0	0	0	0	0	0	0	0	0	0	0	0	0	0	0	0	0	0	0	0	0	0	0	0	0	0	0	0	0	0	0	0	0	0	0	0	0	0	0	26593.9	0
17399	1165.61	131.722	1.95975	3	1.5898	0	0	0	0	0	0	0	0	0	0	0	0	0	0	0	0	0	0	0	0	0	0	0	0	0	0	0	0	0	0	0	0	0	0	0	0	0	0	0	0	0	0	0	0
17400	456.723	65.7335	1.75147	2	1.35121	0	0	0	0	16834.4	10707.4	16175.5	0	0	0	0	0	0	0	0	0	0	10357.3	5729.08	0	0	0	0	19847.7	0	0	0	0	0	0	0	0	0	0	0	0	0	0	0	0	0	0	0	0
17401	594.624	63.3677	1.93833	3	1.28765	0	0	0	0	0	0	0	0	0	0	0	0	0	0	0	0	0	0	0	0	0	0	0	0	0	0	0	0	0	0	0	0	0	0	0	0	0	0	0	0	0	0	0	0
17404	416.737	56.5035	1.4085	2	1.3977	0	0	0	0	8439.25	0	0	0	0	0	0	0	0	0	0	0	0	0	0	0	0	0	6097.56	0	0	0	0	0	0	0	0	0	0	0	0	0	0	0	0	0	0	0	0	0
17405	464.565	15.8946	1.52933	3	1.73314	0	0	0	0	0	0	0	0	0	0	0	0	0	0	0	0	0	0	0	0	0	0	0	0	0	0	0	0	0	0	0	0	0	0	0	0	0	4793.09	0	0	0	0	0	0
17406	733.888	118.841	0.783433	4	6.99745	0	0	0	0	0	0	0	0	0	0	0	0	0	0	0	0	0	0	0	0	0	0	0	0	0	0	0	0	0	0	0	0	0	0	0	0	0	0	0	0	0	0	0	0
17407	481.577	90.4504	1.19613	3	1.79867	27659.9	0	0	0	0	0	0	1685.36	0	0	0	0	0	0	0	0	0	0	0	7861.19	0	0	0	0	0	0	0	0	0	0	0	0	0	0	0	12285.8	0	0	0	0	0	0	0	0
17408	721.419	129.174	3.05165	2	3.86727	0	0	0	0	0	0	0	0	0	0	0	0	0	0	0	0	0	0	0	0	0	0	0	0	0	0	0	0	0	0	0	0	0	0	0	0	0	0	0	0	0	0	0	0
17409	596.259	87.3354	0.8703	2	4.74408	0	0	0	0	0	0	0	0	0	0	0	0	0	0	0	0	0	0	0	0	0	0	0	0	0	0	0	0	0	0	0	0	0	0	0	0	0	0	0	0	0	0	0	0
17410	533.261	50.6346	0.753933	2	1.33486	0	0	0	0	0	0	0	0	0	0	0	0	0	0	0	0	0	0	0	0	0	0	0	0	0	0	0	0	0	0	0	0	0	0	0	0	0	0	0	0	0	0	0	0
17411	913.979	133.526	1.4661	2	1.06578	0	0	0	0	0	0	0	0	0	0	0	0	0	0	0	0	0	0	0	0	0	0	0	0	0	0	0	0	0	0	0	0	0	0	0	0	0	0	0	0	0	0	0	0
17413	1083.91	129.392	1.38775	3	1.87303	0	0	0	0	0	0	0	0	0	0	0	0	0	0	0	0	0	0	0	0	0	0	0	0	0	0	0	0	0	0	0	0	0	0	0	0	222157	0	0	0	0	0	0	0
17415	891.428	63.3677	1.18297	2	2.25212	0	0	0	0	0	0	0	0	0	0	0	0	0	0	0	0	0	0	0	0	0	0	0	0	0	0	0	0	0	0	0	0	0	0	0	0	0	0	0	0	0	0	0	0
17416	1039.84	97.8552	1.71833	3	4.4632	0	0	0	0	0	0	0	0	0	0	0	0	0	0	0	0	0	0	0	0	0	0	0	0	0	0	0	0	0	0	0	0	0	0	0	0	0	0	0	0	0	0	0	0
17417	856.382	27.0466	2.35732	2	1.21438	0	0	0	66478	0	0	0	0	0	0	0	0	0	0	210609	0	0	0	0	38681.8	0	0	4538.01	0	0	0	0	0	0	0	0	0	0	0	0	0	0	0	0	0	0	0	0	0
17418	423.222	67.0034	1.26995	2	1.33226	0	0	0	0	0	0	0	0	0	0	0	0	0	0	0	0	0	0	0	0	0	0	0	0	0	0	0	0	0	0	0	0	0	0	0	0	0	0	0	0	0	0	0	0
17421	560.777	39.5549	0.9572	2	1.15581	0	0	0	0	0	0	0	0	0	0	0	0	0	0	0	0	0	0	0	0	0	0	0	0	0	0	0	0	0	0	0	0	0	0	0	0	0	0	0	0	0	0	0	0
17422	445.902	58.8024	1.036	3	1.91807	0	0	0	0	0	0	0	0	0	0	0	0	0	0	0	0	9433.02	0	0	0	0	0	0	0	0	0	0	0	0	0	0	0	0	0	0	0	0	0	0	0	0	0	0	0
17423	714.316	101.649	1.3034	3	3.44748	0	0	0	0	0	0	0	0	0	0	0	0	0	0	0	0	0	0	0	0	0	0	0	0	0	0	0	0	0	0	0	0	0	0	0	0	0	0	0	0	0	0	0	0
17429	488.289	52.0051	0.891567	2	1.29263	0	0	0	0	0	0	0	0	30891.8	0	0	1089.14	0	2353.59	0	0	0	0	5986.53	0	0	0	0	0	0	0	0	0	0	0	0	0	0	7802.13	0	0	0	0	0	0	0	0	0	0
17431	521.615	57.7801	0.967167	3	1.97226	0	0	0	0	0	0	0	0	0	0	0	0	0	0	0	0	0	0	0	0	0	0	0	0	0	0	0	0	0	0	0	0	0	68452.9	0	0	0	0	0	0	0	0	0	0
17434	762.424	78.0033	1.21503	2	1.10956	0	0	0	0	0	0	0	0	0	0	0	0	0	0	0	0	0	0	0	0	0	0	0	0	0	0	0	0	0	0	0	0	0	0	0	0	0	0	0	0	0	0	0	0
17435	526.277	28.7335	0.63215	2	1.33963	0	0	0	0	0	0	0	0	0	0	0	0	0	0	0	0	0	0	0	0	0	0	0	0	0	0	0	0	0	0	0	0	0	0	0	0	0	0	0	0	0	0	0	0
17437	449.589	60.2972	1.65307	3	2.25147	0	0	0	0	0	0	0	0	0	0	0	0	0	0	0	0	0	0	0	0	0	0	0	0	0	0	0	0	0	0	0	0	0	0	0	0	0	0	0	0	0	0	0	0
17438	1375.68	121.473	1.46162	4	1.75228	0	0	0	0	0	0	0	77475.6	0	0	0	0	0	0	0	0	0	0	0	0	0	0	0	0	0	0	0	0	0	0	0	0	0	0	0	0	0	0	0	0	0	0	0	0
17440	773.385	124.872	2.03953	3	1.09722	0	0	0	0	0	0	0	0	0	0	0	0	0	0	0	0	0	0	0	0	0	0	0	0	0	0	0	0	0	0	0	0	0	0	0	0	0	0	0	0	0	0	0	0
17441	1067.9	91.1851	1.71505	3	1.34946	0	0	0	0	83290.5	15225.9	0	0	0	0	0	0	0	0	92796.9	48739.2	0	18026.5	0	0	0	0	0	0	0	0	0	0	0	0	0	0	0	0	220149	64284.9	0	0	0	0	0	0	0	0
17442	753.039	43.3786	1.2764	3	1.62549	0	0	0	0	0	0	0	0	0	0	0	0	0	0	0	0	0	0	0	0	0	0	15581	0	0	0	0	0	0	0	0	0	0	10056.3	0	0	0	0	0	0	0	0	7279.78	0
17443	1290.08	79.8447	1.38877	2	1.3627	0	0	0	0	0	0	0	0	0	0	0	0	0	0	0	0	0	0	0	0	0	0	0	0	0	0	0	0	0	0	0	0	0	0	0	0	0	0	0	0	0	0	99855.9	0
17444	953.47	92.1679	0.478383	3	1.61268	0	0	0	0	0	0	0	0	0	0	0	0	0	0	0	0	0	0	0	0	0	0	0	0	0	0	0	0	0	0	0	0	0	0	0	0	0	0	0	0	0	0	0	0
17445	691.816	135.986	1.03183	2	1.43256	0	0	0	0	0	0	0	0	0	0	0	0	0	0	0	0	0	0	0	0	0	0	0	0	0	0	0	0	0	0	0	0	0	0	0	0	0	0	0	0	989.794	7138.92	0	0
17447	440.211	46.6306	1.4581	2	1.90033	0	0	0	0	0	0	0	0	0	0	0	0	0	0	0	0	0	0	0	0	0	0	0	0	0	0	0	0	0	0	0	0	0	0	0	0	0	0	0	0	0	0	0	0
17448	555.781	62.806	2.07637	2	1.103	0	0	0	0	0	0	0	0	0	0	0	0	0	0	0	0	0	0	0	0	0	0	0	0	0	0	0	0	0	0	0	0	0	0	0	0	0	0	0	0	0	0	0	0
17451	448.632	89.6215	0.6503	5	1.03187	0	0	0	0	0	0	0	0	0	0	0	0	0	0	0	0	10137.7	0	0	0	0	0	0	0	0	0	0	0	0	0	0	0	0	0	0	0	0	0	0	0	0	0	0	0
17452	576.315	25.6297	0.8403	2	1.17502	0	0	0	0	0	0	0	0	0	0	0	0	0	0	0	0	0	0	0	0	0	0	0	0	0	0	0	0	0	0	0	0	0	0	0	0	0	0	0	0	0	0	0	0
17453	677.847	16.3758	1.44013	2	1.19384	0	0	0	0	0	0	0	0	0	0	0	0	0	0	0	0	0	0	0	0	0	0	0	0	0	0	0	0	0	0	0	0	0	0	0	0	0	0	0	0	5508.71	13556.1	866.118	0
17455	756.291	119.547	3.4366	2	2.87404	0	0	0	0	0	0	0	0	0	0	0	0	0	0	0	0	0	0	0	0	0	0	0	0	0	0	0	0	0	0	0	0	0	0	0	0	0	0	0	0	0	0	0	0
17456	1545.75	96.043	0.48325	4	1.48846	0	0	0	0	0	0	0	0	0	0	0	0	0	0	0	0	0	0	0	0	0	0	0	0	0	0	0	0	0	0	0	0	0	0	0	0	0	0	0	0	0	0	0	0
17457	949.716	14.6393	1.68047	3	1.28952	0	0	0	0	0	0	0	0	0	0	0	0	1430.52	0	0	0	0	0	0	0	0	0	0	0	0	0	0	0	0	0	0	0	0	0	0	0	0	0	0	0	0	0	0	0
17461	779.361	19.7123	7.26117	3	1.45672	0	0	0	49715.6	0	0	0	0	0	0	0	0	0	0	29609.9	0	0	0	0	0	0	0	0	11258.3	0	0	0	8303.51	0	8146.93	0	0	0	47083.4	0	0	100647	0	28310.4	0	0	0	0	0
17463	985.976	136.904	1.55733	2	1.07837	0	0	0	0	0	0	0	0	0	0	0	0	0	0	0	0	12909.8	0	25881.5	0	0	0	0	0	0	0	0	0	0	15851.1	0	0	0	0	0	0	66551.3	0	0	0	17093.1	0	0	0
17466	666.764	53.7758	2.00363	2	2.38855	0	53617.7	0	0	0	0	0	0	0	10137.5	0	0	0	0	0	0	0	0	0	0	0	0	0	0	0	0	0	0	0	0	0	0	0	0	0	0	0	0	0	0	0	0	0	0
17467	529.311	55.3755	2.07685	2	1.02878	0	0	0	0	0	0	0	0	0	0	0	0	0	10628.1	0	0	0	0	0	0	0	0	0	0	0	0	0	0	0	0	0	0	0	0	0	0	0	0	0	0	0	0	0	0
17469	529.645	40.2405	2.5502	5	1.52445	0	0	0	0	0	0	0	3263.5	0	0	0	0	605.933	0	0	0	0	0	0	0	0	0	454.447	3768.39	0	0	0	0	0	0	0	0	0	0	6535.7	0	4831.1	0	0	0	0	0	0	0
17470	780.734	120.6	0.870467	3	3.3731	0	0	0	0	0	0	0	0	0	0	0	0	0	0	0	0	0	0	0	0	0	0	0	0	0	0	0	0	0	0	0	0	0	0	0	0	0	0	0	0	0	0	0	0
17471	655.797	92.8866	1.30433	2	1.03726	0	0	0	0	0	0	0	0	0	0	0	0	0	0	0	0	0	0	0	0	0	0	0	0	0	0	0	0	0	0	0	0	0	0	0	0	0	0	0	0	0	0	0	0
17475	431.755	76.0371	1.07935	2	1.27374	0	0	0	0	0	0	0	0	0	0	0	0	0	0	0	0	0	0	0	0	0	0	0	0	0	0	0	0	0	0	0	0	0	0	0	0	0	0	0	0	0	0	0	0
17476	479.769	11.3909	1.88285	2	3.29539	124797	0	0	0	0	0	0	0	0	0	0	0	0	0	0	151.09	0	0	0	0	0	0	0	0	0	0	0	0	0	0	0	10084.5	0	0	0	0	0	0	0	0	0	0	0	0
17479	941.104	92.8866	0.519333	3	1.4048	0	0	0	0	0	0	0	0	0	0	0	0	0	0	0	0	0	0	0	0	0	0	0	0	0	0	0	0	0	0	0	0	0	0	0	0	0	0	0	0	0	0	0	0
17480	434.948	132.27	2.10383	3	306.297	0	0	0	0	0	0	0	0	0	0	0	0	0	0	0	0	0	0	0	0	0	0	0	0	0	0	0	0	0	0	0	0	0	0	0	0	0	0	0	0	0	0	0	0
17481	1080	123.787	1.17625	2	1.05533	0	0	0	0	0	0	0	0	0	0	0	0	0	0	0	0	0	0	0	0	0	0	0	0	0	0	0	0	0	0	0	0	0	0	0	0	0	0	0	0	0	0	0	0
17483	1342.9	151.761	1.50528	4	1.21684	0	0	0	0	0	0	0	0	0	0	0	0	0	0	0	0	0	0	0	0	0	0	0	0	0	0	0	0	0	0	0	69440.2	0	0	0	0	0	0	0	0	0	0	0	0
17484	824.106	117.105	1.3638	3	1.01578	0	0	0	0	0	0	0	0	0	0	0	0	0	0	0	0	0	0	0	0	0	0	0	0	0	0	0	0	0	0	0	0	0	0	0	0	0	0	0	0	0	0	0	0
17487	654.332	41.657	1.29038	2	2.567	0	0	0	0	0	0	0	0	0	0	0	0	0	0	0	312120	0	0	0	0	0	0	0	0	0	0	0	0	0	0	0	0	0	0	0	0	0	0	0	0	0	0	0	0
17488	585.846	75.7249	0.915633	2	1.29246	0	0	0	0	0	0	0	0	0	0	0	0	0	0	0	0	0	0	0	0	0	0	0	0	0	0	0	0	0	0	0	0	0	0	0	0	0	0	0	0	0	0	0	0
17489	689.326	43.9877	0.781283	3	1.10914	0	0	0	0	0	0	0	0	0	0	0	0	0	0	0	0	0	0	0	0	0	0	0	0	0	0	0	0	0	0	0	0	0	0	0	0	0	0	0	0	0	0	0	0
17490	439.759	65.15	0.266717	2	9.47507	0	0	0	0	0	0	0	0	0	0	0	0	0	0	0	0	0	0	0	0	0	0	0	0	0	0	0	0	0	0	0	0	0	0	0	0	0	0	0	0	0	0	0	0
17492	433.228	19.039	2.5116	2	1.12005	0	0	0	0	0	0	0	0	7161.42	0	0	0	8029.49	0	0	0	0	0	0	0	0	0	0	10893.4	0	0	0	0	21069.7	13404.2	0	0	0	0	0	0	14916	0	6654.96	0	0	0	0	0
17496	450.761	55.0148	1.12608	2	1.17747	0	0	0	0	0	0	0	0	0	0	0	0	0	0	0	0	0	0	0	0	0	0	0	0	0	0	0	0	0	41371.7	0	0	0	0	0	0	0	0	0	0	0	0	0	0
17497	517.75	46.1504	1.00513	2	1.10693	0	0	0	0	0	0	0	0	0	0	0	0	0	0	0	0	0	0	0	0	0	0	0	0	0	0	0	0	0	0	0	0	0	0	0	0	0	0	0	0	18541.2	0	0	0
17502	559.758	86.3496	0.46185	2	7.748	0	0	0	0	0	0	0	0	0	0	0	0	0	0	0	0	0	0	0	0	0	0	0	0	0	0	0	0	0	0	0	0	0	0	0	0	0	0	0	0	0	0	0	0
17504	440.227	61.325	0.653633	2	1.60714	0	0	0	0	0	0	0	0	0	0	0	0	0	0	0	0	0	0	0	0	0	0	0	0	0	0	0	0	0	0	0	0	0	0	0	0	0	0	0	0	0	0	0	4779.56
17506	414.253	16.1844	1.23562	2	1.27633	0	0	0	0	0	0	0	0	0	0	0	0	0	0	0	0	0	0	0	0	0	0	0	0	0	0	0	0	0	0	0	0	0	0	0	0	0	8790.17	0	0	0	0	0	0
17507	705.683	95.9831	1.36597	3	2.17395	0	0	0	0	0	0	0	0	0	0	0	0	0	0	0	0	0	0	0	0	0	0	0	0	0	0	0	0	0	0	0	0	0	0	0	0	0	0	0	0	0	0	0	0
17508	556.911	25.1034	1.2375	3	1.00398	0	266.099	22092.6	292.47	26165.9	0	0	2304.08	8877.46	0	0	8893.95	4950.14	747.16	0	0	0	1218.35	4851.9	0	0	0	660.866	0	0	0	0	9387.21	19599.8	12222	0	0	0	13578.3	0	0	0	0	0	0	0	0	0	0
17509	534.824	49.2884	1.65912	2	16.5085	0	0	0	0	0	0	0	0	0	0	0	0	0	0	0	0	0	0	0	0	0	0	0	0	0	0	0	0	0	0	0	0	0	0	0	0	0	0	0	0	0	0	0	0
17511	887.791	137.83	2.68482	3	1.30588	0	0	0	0	0	0	0	0	0	0	0	0	0	0	0	0	0	0	0	0	0	0	0	0	0	0	0	0	0	0	0	0	0	0	0	0	0	0	0	0	0	0	0	0
17512	477.766	93.5288	0.6414	2	3.84519	0	0	0	0	0	0	0	0	0	0	0	0	0	0	0	0	0	0	0	0	0	0	0	0	0	0	0	0	0	0	0	0	0	0	0	0	0	0	0	0	0	0	0	0
17514	962.529	88.9888	1.2945	2	2.65983	0	0	0	0	0	0	0	0	0	0	0	0	0	0	0	0	0	0	0	0	0	0	0	0	0	0	0	0	0	0	0	0	0	0	0	0	0	0	0	0	0	0	0	0
17516	465.766	75.9319	0.757367	2	2.35593	0	0	0	0	0	0	0	0	0	0	0	0	0	0	0	0	0	0	0	0	0	0	0	0	0	0	0	1287.15	0	6188.43	0	0	0	0	0	0	0	0	0	0	0	0	0	0
17517	1084	101.914	1.82148	2	1.17202	0	0	0	0	0	0	0	0	0	0	0	0	0	0	0	0	0	0	0	0	0	0	0	0	0	0	0	0	0	0	0	0	0	0	0	0	0	0	0	0	0	0	0	0
17520	591.865	101.818	1.51777	2	1.24518	52423.9	0	18497.7	0	0	0	0	0	0	0	0	0	0	0	127156	0	0	0	0	0	0	0	0	0	0	0	0	41741.5	0	12713.6	0	0	0	0	77204.7	0	0	0	0	0	1044.01	0	0	0
17522	1046.99	65.4664	2.0731	2	1.38298	0	0	0	0	0	0	0	0	0	0	0	0	0	0	0	0	0	0	0	0	0	0	0	0	0	0	0	0	0	0	0	0	0	0	0	0	0	0	0	0	0	0	0	0
17524	802.083	125.316	1.13492	3	1.00692	0	0	0	0	0	0	0	0	0	0	0	0	0	0	0	0	0	0	0	0	0	0	0	0	0	0	0	0	0	0	0	0	0	0	0	0	0	0	0	0	6576.86	0	0	0
17526	635.857	70.058	0.62355	2	1.2338	0	0	0	0	0	0	0	0	0	0	0	0	0	0	0	0	0	0	0	0	0	0	0	0	0	0	0	0	0	0	0	0	0	0	0	0	0	0	0	0	0	0	0	0
17530	911.418	128.988	0.536217	2	1.14664	0	0	0	0	0	0	0	0	0	0	0	0	0	0	0	0	0	0	0	0	0	0	0	0	0	0	0	0	0	0	0	0	0	0	0	0	0	0	0	0	0	0	0	0
17534	731.359	67.2511	0.187267	5	1.19242	0	0	0	0	0	0	0	0	0	0	0	0	0	0	0	0	0	0	0	0	0	0	0	0	0	0	0	0	0	0	0	0	0	0	0	0	0	0	0	0	0	0	0	0
17535	702.346	86.576	0.393817	3	1.04876	0	0	0	0	0	0	0	0	0	0	0	0	0	23624.5	0	0	0	0	0	0	0	0	0	0	0	0	0	0	0	0	0	0	0	0	0	0	0	0	0	0	0	0	0	0
17536	552.274	25.5319	0.70715	2	1.14915	0	0	0	3090.9	0	0	0	0	1147.1	0	0	0	0	0	0	0	0	0	0	6209.11	0	0	0	0	0	0	0	0	0	0	0	0	0	0	0	0	0	4709.15	0	0	0	0	0	0
17537	1027.47	87.0118	1.16237	3	1.18136	0	0	0	0	0	0	0	0	0	0	0	0	0	0	0	0	0	0	0	0	0	0	0	0	0	0	0	0	72487.1	0	38539.4	0	0	0	0	75814.8	0	0	0	0	0	0	0	0
17538	660.33	92.8398	0.746833	3	1.50856	0	0	0	0	0	0	0	0	0	0	0	0	0	0	0	0	0	0	0	0	0	0	0	0	0	0	0	0	0	0	0	0	0	0	0	0	0	0	0	0	0	0	0	0
17539	976.508	135.713	2.27112	5	1.17546	0	0	0	0	0	0	0	0	0	0	0	0	0	0	0	0	0	0	0	0	0	0	0	0	0	0	0	0	0	0	0	0	0	0	0	0	0	0	0	0	0	0	0	0
17540	725.601	85.2404	3.27122	4	1.17516	0	0	0	0	0	0	0	0	0	0	0	0	0	0	0	0	0	0	0	0	0	0	0	0	0	0	0	0	0	0	0	0	0	0	0	0	0	0	0	0	0	0	0	0
17541	1247.62	132.47	2.10722	7	4.72	0	0	0	0	0	0	0	0	0	0	0	0	0	0	0	0	0	0	0	0	0	0	0	0	0	0	0	0	0	0	0	0	0	0	0	0	0	0	0	0	0	0	0	0
17543	770.427	109.57	0.678133	2	33.5161	0	0	0	0	369507	0	0	0	0	0	0	0	0	0	0	0	0	0	0	0	0	0	0	0	0	0	0	0	0	0	0	0	0	0	0	0	0	0	0	0	0	0	0	0
17544	965.814	138.631	1.49238	3	1.16224	0	0	0	0	0	0	0	22511.8	0	0	0	0	0	4650.08	0	0	0	0	0	0	0	0	0	0	0	0	0	0	142774	0	0	0	131145	15762.8	98940.9	39770	0	0	18621.6	80163.9	0	0	0	0
17545	764.853	96.2521	0.28205	3	117.797	0	0	0	0	0	0	0	0	0	0	0	0	0	0	0	0	0	0	0	0	0	0	0	0	0	0	0	0	0	0	0	0	0	0	0	0	0	0	0	0	0	0	0	0
17546	510.794	75.7701	2.07802	2	1.4972	9879.73	0	21930	0	0	6703.25	98701.4	11606.6	0	54253.6	0	0	0	0	0	0	0	0	0	0	0	0	0	0	0	0	0	17968.6	0	0	0	0	0	0	0	0	0	0	0	0	0	0	0	0
17547	536.775	57.7801	1.23852	2	1.00782	0	0	0	0	0	0	0	0	0	0	0	0	0	0	0	0	0	0	0	0	0	0	0	0	0	0	0	0	0	0	0	0	0	0	0	0	0	0	0	0	0	0	57163.3	0
17548	485.239	77.0033	1.64108	2	1.16929	0	14994.5	0	0	0	0	0	0	0	0	0	0	0	0	15035.1	0	0	0	0	0	0	0	0	0	0	0	0	0	0	17535.2	0	0	0	4258.17	18506.8	0	0	0	0	0	0	0	0	0
17550	452.231	19.8997	1.21382	2	1.46152	0	0	0	0	0	0	0	0	0	0	0	0	0	0	0	0	0	0	0	0	0	0	0	0	0	0	0	0	0	0	0	0	0	0	0	0	0	0	0	0	0	0	0	0
17554	507.773	54.0116	1.25128	2	1.1287	0	0	0	0	0	0	0	0	0	0	0	0	0	0	0	0	0	0	0	0	0	0	0	0	0	0	0	0	0	0	0	0	0	0	0	0	0	0	0	0	0	0	0	0
17555	500.792	49.7739	2.10898	2	2.05993	0	0	0	0	0	0	0	0	0	0	0	0	0	0	0	90479.9	0	0	0	0	0	0	0	0	0	0	0	0	0	0	0	0	0	0	0	0	0	0	0	0	0	0	0	0
17556	496.852	60.3997	1.7565	5	1.85293	0	0	0	0	0	44474.1	35114.3	0	0	0	0	0	0	0	67641.5	0	0	0	26006.3	0	0	0	0	0	0	0	0	0	0	0	0	0	49147.1	0	0	0	0	0	0	0	0	0	0	0
17557	919.894	89.4309	1.08942	2	1.46758	0	0	0	0	0	0	0	0	0	0	63305.3	0	0	0	0	0	0	0	0	0	0	0	0	0	0	0	184561	0	125210	0	0	0	0	0	0	0	0	0	0	0	0	0	0	0
17561	1082.43	42.8866	1.82617	3	1.0407	0	0	0	0	0	0	0	0	0	0	0	0	0	0	0	0	0	0	0	0	0	0	0	0	0	0	0	0	0	0	0	0	0	0	0	0	0	0	0	0	0	0	0	0
17562	465.805	81.4349	1.18505	2	1.0576	0	0	0	0	0	4235.79	0	0	0	0	0	0	0	0	64264.5	3695	0	0	0	0	0	0	0	24383.8	0	0	0	0	0	0	0	0	0	0	0	0	0	0	0	0	0	0	0	0
17564	1031.26	128.419	0.836533	4	1.15435	0	0	0	0	0	0	0	0	0	0	0	0	0	0	0	0	0	0	0	3353.52	0	0	0	0	0	0	0	0	0	0	0	0	0	0	0	0	0	0	0	0	0	0	0	0
17567	600.707	141.331	1.36537	3	1875.76	0	0	0	0	0	0	0	0	0	0	0	0	0	0	0	0	0	0	0	0	0	0	0	0	0	0	0	0	0	0	0	0	0	0	0	0	0	0	0	0	0	0	0	0
17569	1064.9	123.549	0.724333	3	1.13013	0	0	0	0	0	0	0	3201.81	0	0	0	0	0	0	0	0	0	0	0	0	0	0	0	0	0	0	0	0	0	0	0	0	0	0	0	0	0	0	0	0	0	0	0	0
17570	408.217	35.5977	1.47807	2	1.39077	0	0	11241.8	0	0	0	0	0	0	0	0	0	0	6623.46	0	0	0	0	0	0	0	0	0	0	0	0	0	0	0	0	0	0	0	0	0	0	0	0	0	0	0	0	2282.72	0
17571	492.288	26.1607	1.4903	2	1.8848	0	0	0	0	0	0	0	0	0	0	0	0	0	0	0	0	0	0	0	0	0	0	0	0	0	0	0	0	0	0	0	0	28560.6	0	0	0	0	0	0	0	0	0	0	0
17572	1296	125.922	1.13443	3	21.0227	0	0	0	0	0	0	0	0	0	0	0	0	0	0	0	0	0	0	0	0	1.83998e+06	0	0	0	0	0	0	0	0	0	0	0	0	0	0	0	0	0	0	0	0	0	0	0
17573	517.323	96.9305	1.30807	2	13.0692	0	0	0	0	0	0	0	0	0	0	0	0	0	0	0	0	0	0	0	0	0	0	0	0	0	0	0	0	0	0	0	0	0	0	0	0	0	0	0	0	0	0	0	0
17575	697.732	52.6376	1.51827	5	103.155	0	0	0	0	0	0	0	0	0	0	0	0	0	0	0	0	0	0	0	0	0	0	0	0	0	0	0	0	0	0	0	0	254431	0	0	0	0	0	0	0	0	0	0	0
17577	740.351	112.493	1.4582	4	1.28987	0	0	0	0	0	12041.4	0	0	0	0	0	0	5919.48	0	0	0	0	7166.01	0	0	0	0	0	0	0	0	0	21657.9	0	0	0	0	0	0	0	0	0	0	0	0	0	0	0	0
17578	683.688	9.6778	1.23203	2	3.87405	0	0	0	0	0	0	0	0	0	0	0	0	0	0	0	0	0	0	0	0	0	5217.63	0	0	0	0	0	0	0	0	0	0	0	0	0	58270.9	0	0	0	0	0	0	0	0
17579	631.007	81.2274	1.48605	3	1.2451	0	0	0	20952	0	0	0	0	0	0	0	0	0	0	0	0	0	0	0	0	0	6187.6	0	20694	0	0	0	0	0	0	0	0	80229.1	0	0	0	0	0	0	0	0	0	0	0
17582	610.509	83.3335	1.89992	5	4.29896	0	0	0	0	0	0	0	0	0	0	0	0	0	0	0	0	0	0	0	0	0	0	0	0	0	0	0	0	0	0	0	0	0	0	0	0	0	0	0	0	0	0	0	0
17583	834.862	26.7725	1.47645	2	1.47006	0	0	0	0	0	0	0	602.755	0	0	0	0	0	1272.58	0	0	0	0	0	0	0	0	0	0	0	12115	0	0	0	0	0	0	14197.3	0	13804.9	0	0	0	7271.25	6618.62	0	0	6702.77	866.554
17586	1154.05	104.969	1.86528	2	3.35505	0	0	0	0	0	0	0	0	0	0	0	0	0	0	0	0	0	0	0	0	0	0	0	0	0	0	0	0	0	0	0	0	0	0	0	0	0	0	0	0	0	0	0	0
17587	1028.46	11.2659	1.40042	2	1.00252	0	0	0	0	107853	8233.94	0	0	74152.5	291602	0	0	0	0	0	0	0	1637.27	26638.9	0	0	0	0	41475.7	0	0	0	21482.4	0	212073	0	0	0	122.806	0	0	0	0	0	0	0	0	0	0
17589	543.3	56.4442	1.31023	2	1.40685	0	0	0	0	0	2842.4	0	0	0	0	0	0	0	0	0	0	0	0	0	0	0	0	0	0	0	0	0	0	0	0	0	0	0	21002.7	0	0	0	7711.4	0	0	0	0	0	0
17590	460.896	50.4599	1.68933	3	2.03649	6180.54	0	0	998.571	0	0	0	0	0	0	0	0	0	0	7196.69	8064.79	0	0	0	1958.87	0	0	0	0	0	0	0	0	0	0	0	0	0	0	0	0	0	5203.95	0	0	0	0	0	0
17591	889.945	118.714	1.08387	2	1.35527	0	0	0	0	0	0	0	0	0	0	0	0	0	0	0	0	0	0	0	0	0	6289.14	0	0	0	0	0	0	0	0	0	0	0	0	0	0	0	0	0	0	0	0	0	0
17596	640.279	58.5332	0.545867	3	1.18481	0	0	0	0	0	0	0	0	0	0	0	0	0	0	0	0	0	0	0	0	0	0	0	0	0	0	0	0	0	0	0	0	0	0	0	0	0	0	0	0	0	0	0	0
17597	532.001	141.29	1.27383	3	107.084	0	0	0	0	0	0	0	0	0	0	0	0	0	0	0	0	0	0	0	0	0	0	0	0	0	0	0	0	0	0	0	0	0	0	0	0	0	0	0	0	0	0	0	0
17598	640.544	83.9127	0.909233	2	1.21987	0	0	0	0	0	0	0	0	0	0	0	0	0	0	0	0	0	0	0	0	0	0	0	0	0	0	0	0	0	0	0	0	0	0	0	0	0	0	0	0	0	0	0	0
17600	1159.55	134.634	0.5114	3	2.11457	0	0	0	0	0	0	0	0	0	0	0	0	0	0	0	0	0	0	0	0	0	0	0	0	0	0	0	0	0	0	0	0	0	0	0	0	0	0	0	0	0	0	0	0
17601	1193.28	89.1327	1.23095	3	154.845	0	0	0	0	0	0	0	0	0	0	0	0	0	0	0	0	0	0	0	0	0	0	0	0	0	0	0	0	0	0	0	0	0	0	0	0	0	0	0	0	0	0	0	0
17602	465.282	110.367	2.6357	2	2.76389	0	0	0	0	0	0	0	0	0	0	0	0	0	0	0	0	0	0	0	0	0	0	0	0	0	0	0	0	0	0	0	0	0	0	0	0	0	0	0	0	0	0	0	0
17603	1148.58	98.2443	1.64165	2	1.05019	0	0	0	0	0	0	0	0	0	0	0	0	0	0	0	0	0	0	0	0	0	0	0	0	0	0	0	0	0	0	42313.7	0	17105.9	10378	0	0	0	0	0	0	0	0	12281.1	0
17605	528.95	123.415	1.29637	3	1.35384	0	0	0	0	0	0	0	0	0	0	0	0	0	0	0	0	0	0	0	0	0	0	0	0	0	0	0	0	0	0	0	0	0	0	0	0	0	0	0	0	0	0	0	0
17606	869.727	100.518	2.37232	2	21.6948	0	0	0	0	0	0	0	0	0	0	0	0	0	0	0	0	0	0	0	0	0	0	0	0	0	0	0	0	0	0	0	0	0	0	0	0	0	0	0	0	0	0	0	0
17607	1069.18	93.3014	1.35087	3	1.28661	0	0	0	0	0	0	0	0	0	0	0	0	0	0	0	0	25026.1	0	0	48079.5	0	0	0	0	0	0	0	0	0	0	0	0	0	0	0	0	0	0	0	0	0	0	0	0
17610	735.41	126.505	0.862967	2	4.6656	0	0	0	0	0	0	0	0	0	0	0	0	0	0	0	0	0	0	0	0	0	0	0	0	0	0	0	0	0	0	0	0	0	0	0	0	0	0	0	0	0	0	0	0
17612	723.897	111.006	1.14758	2	2.23416	0	0	0	0	0	0	0	0	0	0	0	0	0	0	0	0	0	0	0	0	0	0	0	0	0	0	0	0	0	0	0	0	0	0	0	0	0	0	0	0	0	0	0	0
17613	788.002	111.453	0.833967	3	1.00288	0	0	0	0	0	0	0	0	0	0	0	0	0	0	0	0	0	0	0	0	0	0	0	0	0	0	0	0	0	0	0	0	0	0	0	0	0	0	0	0	0	0	0	0
17616	686.381	84.9197	0.540833	2	2.37378	0	0	0	0	0	0	0	0	0	0	0	0	0	0	0	0	0	0	0	0	0	0	0	0	0	0	0	0	0	0	0	0	0	0	0	0	0	0	0	0	0	0	0	0
17619	554.304	62.1354	0.760067	2	1.67875	0	0	0	0	0	0	0	0	0	0	0	72.3597	0	0	0	0	0	0	0	0	0	0	0	0	0	0	0	0	0	0	0	0	0	0	0	0	0	0	0	0	0	0	0	0
17622	500.233	62.1354	0.224167	2	1.01735	0	0	0	0	0	0	0	0	0	0	0	0	0	0	0	0	0	0	0	0	0	0	0	0	0	0	0	0	0	0	0	0	0	0	0	0	0	0	0	0	0	0	0	0
17626	612.801	8.15053	2.01753	2	1.28318	0	0	0	0	0	0	0	0	0	0	0	0	0	0	0	0	0	0	0	0	0	0	0	0	0	0	0	0	0	0	0	0	0	0	0	0	0	0	0	0	1685.57	0	611.844	481.997
17627	800.919	85.9458	1.51435	2	1.20288	0	0	0	0	0	0	0	0	0	0	0	0	0	0	0	0	0	0	0	0	0	0	0	0	0	0	0	0	0	0	0	0	0	0	0	0	0	0	0	0	0	0	0	0
17628	1093.6	118.41	1.64635	3	1.37494	0	0	0	26394.6	0	0	0	0	18545	0	0	0	0	0	0	0	0	16206.9	0	0	0	0	0	0	0	0	0	0	0	0	0	0	0	0	0	0	0	0	0	0	0	0	0	0
17629	452.532	64.6702	2.60403	3	1.41023	0	0	0	0	24395	0	0	15685.1	0	0	0	0	0	801.007	0	0	0	0	0	0	0	0	0	0	0	0	0	0	0	7636.81	0	0	0	3166.9	0	0	0	0	0	0	0	0	0	0
17630	736.878	94.1109	2.16415	2	1.52186	0	0	0	0	0	0	0	0	0	0	0	0	0	0	0	0	0	0	0	0	0	0	0	0	0	0	0	0	0	0	0	0	0	0	0	0	0	0	0	0	0	0	0	0
17631	535.325	143.689	1.28425	3	1.05683	0	0	0	0	0	0	0	0	0	0	0	0	0	0	0	0	0	0	0	0	0	0	0	0	0	0	0	0	0	0	0	0	0	0	0	0	0	0	0	0	5815.73	0	3822.72	0
17632	539.791	5.21823	1.40067	2	1.2175	0	0	0	0	0	0	0	0	0	0	0	0	0	0	0	0	0	0	0	0	0	0	0	0	0	0	0	0	0	0	0	0	0	0	0	0	0	0	0	0	0	0	0	0
17633	478.96	17.1359	1.40345	4	2.64321	0	0	0	0	0	0	0	0	0	0	0	0	0	0	0	0	0	0	0	0	0	0	0	0	0	13905.6	0	0	0	0	0	0	0	0	0	0	0	0	0	0	0	0	983.998	627.339
17634	1118.04	90.7604	2.58133	2	2.53112	0	0	0	0	0	0	0	0	0	0	0	0	0	0	0	0	0	0	0	0	0	0	0	0	0	0	0	0	0	0	0	0	0	0	0	0	0	0	0	0	0	0	0	0
17635	652.853	131.092	1.37815	2	2.4637	0	0	0	0	0	0	0	0	0	0	0	0	0	0	0	0	0	0	0	0	0	0	0	0	0	0	0	0	0	0	0	0	0	0	0	0	0	0	0	0	0	0	0	0
17637	566.98	107.318	2.23713	3	6.8909	0	0	9782.13	0	0	0	0	0	0	0	0	0	0	0	0	0	0	0	0	0	0	0	0	0	0	0	0	0	0	0	0	0	0	0	0	0	0	0	0	0	0	0	0	0
17638	550.308	58.5887	1.305	3	1.33894	0	0	0	0	0	0	0	0	0	0	0	0	0	0	0	0	0	0	0	0	0	0	0	0	0	0	0	0	0	0	0	0	0	0	0	0	0	0	4366.81	0	0	0	0	0
17639	573.324	60.0757	1.36815	3	1.01817	0	0	0	0	0	0	0	0	0	0	0	0	0	0	0	0	0	0	0	0	0	0	0	0	0	0	0	0	0	0	0	0	0	0	0	0	0	0	0	0	0	0	0	0
17643	867.956	85.7706	1.28992	2	1.56873	0	0	0	0	0	0	0	0	0	0	0	0	0	0	0	0	0	0	0	0	0	0	0	0	0	0	0	0	0	0	0	0	0	0	0	0	0	0	0	0	0	0	0	0
17645	1415.23	18.5729	0.97165	2	1.01155	0	0	0	0	0	0	0	0	0	0	0	0	0	0	0	0	0	0	0	0	0	0	0	0	0	0	0	0	0	0	0	0	0	0	0	0	0	0	0	0	0	0	0	0
17647	1006.53	125.246	1.67452	2	1.03647	0	0	0	0	0	0	0	0	0	0	0	0	0	0	0	0	0	0	0	0	0	0	0	0	0	0	0	0	0	0	0	0	0	0	0	0	0	0	0	0	0	0	0	0
17648	1056.55	29.4745	2.33388	2	1.70944	358936	0	0	0	0	0	0	0	0	0	0	0	0	0	0	37294.2	0	0	0	0	0	0	0	0	0	0	0	0	0	0	0	11930.7	0	0	0	0	0	0	0	0	0	0	0	0
17649	977.087	90.3425	1.24108	3	1.64197	0	0	0	0	0	0	0	0	0	0	0	0	0	0	0	0	0	0	0	0	0	0	0	0	0	0	0	0	0	0	0	0	0	0	0	0	0	0	0	0	0	0	0	0
17650	1318.34	141.907	0.0853667	3	3.29205	0	0	0	0	0	0	0	0	0	0	0	0	0	0	0	0	0	0	0	0	0	0	0	0	0	0	0	0	0	0	0	0	0	0	0	0	0	0	0	0	0	0	0	0
17652	898.349	29.7845	1.955	2	1.2029	0	0	0	0	0	0	0	13921.8	0	0	0	0	0	0	0	0	0	0	0	0	0	0	0	0	0	41884.5	63435.8	5402.61	0	0	0	0	0	0	0	0	0	0	0	19618.6	1171.63	0	0	1582.94
17653	775.33	100.242	1.21942	2	1.02888	0	0	0	0	0	0	0	0	0	0	0	0	0	0	0	0	0	0	0	0	0	0	0	0	0	0	0	0	0	0	0	0	0	0	0	0	0	0	0	0	0	0	0	0
17654	495.292	9.74517	1.04578	2	1.19164	0	0	5029.51	0	10422.8	2376.63	0	0	3357.17	38998.7	0	0	9457.23	0	0	0	0	130.465	0	0	0	0	0	5914.42	0	0	0	6632.31	0	11834.8	0	0	0	0	601.752	0	43166.3	0	0	0	0	0	0	0
17656	503.781	46.272	0.7078	2	2.95493	0	0	0	0	0	0	0	0	0	0	0	0	0	0	130510	0	0	0	0	0	0	0	0	0	3579.55	0	0	0	0	0	0	0	0	0	0	0	0	6933.37	0	0	0	0	0	0
17660	480.205	93.9023	1.419	2	1.00057	0	0	0	0	0	0	0	0	0	8075	0	0	0	0	0	0	0	0	0	0	0	0	0	0	0	0	0	0	0	0	0	0	0	0	0	0	0	0	0	0	0	0	0	0
17662	662.787	105.146	1.41648	2	4.01453	0	0	0	0	0	0	0	0	0	0	0	0	0	0	0	0	0	0	0	0	0	0	0	0	0	0	0	0	0	0	0	0	90202.5	0	0	0	201842	0	0	247722	0	0	0	0
17663	904.744	84.2394	2.0331	3	1.3524	0	0	0	0	0	0	0	0	0	0	0	0	0	0	0	0	0	0	0	0	0	0	0	0	0	0	0	0	0	0	0	0	0	0	0	0	0	0	0	0	0	0	0	0
17666	726.363	46.4467	1.16633	3	1.02636	0	0	0	0	0	0	0	0	0	0	0	0	0	0	0	0	0	0	0	0	0	0	0	0	0	0	0	0	0	0	0	0	0	0	0	0	0	0	0	0	0	0	0	0
17667	937.45	63.8274	1.08418	2	1.27525	0	0	0	0	0	0	0	0	0	0	0	0	0	0	0	0	0	0	0	0	0	0	0	0	0	0	0	0	0	0	0	0	0	0	0	0	0	0	0	0	0	0	10847	0
17671	405.692	23.0363	0.633967	2	2.09605	0	0	0	0	0	0	0	0	0	0	0	0	0	0	0	0	0	0	0	0	0	0	0	0	0	0	0	0	0	0	0	0	0	0	0	0	0	0	0	0	0	0	0	0
17672	625.316	105.511	1.86287	2	2.07849	0	0	0	0	0	0	0	0	0	0	0	0	0	0	0	0	0	0	0	0	0	0	0	0	0	0	0	0	0	0	0	0	0	0	0	0	0	0	0	0	0	0	0	0
17673	522.742	29.72	0.930017	2	1.23297	0	0	0	0	0	0	0	2772.03	0	6701.95	0	1729.26	0	0	0	0	0	0	0	0	0	0	0	0	0	0	0	0	0	9454.66	0	0	6052.48	0	0	0	0	0	0	0	1797.85	0	1074.9	0
17675	672.696	9.6778	1.18712	2	6.55545	0	0	0	0	0	0	0	0	0	0	0	0	0	0	0	0	0	0	0	0	0	4232.09	0	0	0	0	0	0	0	0	18594.3	0	0	0	0	52862	0	0	0	0	0	0	0	0
17676	731.995	108.582	0.4372	4	2.39614	0	0	0	0	0	0	0	0	0	0	0	0	0	0	0	0	0	0	0	0	0	0	0	0	0	0	0	0	0	0	0	0	0	0	0	0	0	0	0	0	0	0	0	0
17678	1204.58	96.2521	0.522233	4	1.63148	0	0	0	0	0	0	0	0	0	0	0	0	0	0	0	0	0	0	0	0	0	0	0	0	0	0	0	0	0	0	0	0	0	0	0	0	0	0	0	0	0	0	0	0
17680	1013.83	106.589	0.8405	3	2.43773	0	0	0	0	0	0	0	0	0	0	0	0	0	0	0	0	0	0	0	0	0	0	0	0	0	0	0	0	0	0	0	0	0	0	0	0	0	0	0	0	0	0	0	0
17681	628.815	23.2831	1.80912	2	1.52164	0	0	0	0	0	0	0	0	0	0	0	0	0	0	0	0	13017.4	0	0	0	0	0	0	0	0	0	0	0	0	0	0	0	0	0	0	0	0	0	0	0	0	0	0	0
17684	760.604	84.9666	1.75915	4	1.17411	0	0	0	0	0	0	0	0	0	0	0	0	0	0	0	0	0	0	0	0	0	0	0	0	0	0	0	0	0	0	0	0	0	0	0	0	0	0	0	0	0	0	0	0
17685	1296.63	126.953	1.50032	3	2.10851	0	0	0	0	0	0	0	0	0	0	0	0	0	0	0	0	0	0	0	0	0	0	0	0	0	0	0	0	0	0	0	0	0	0	0	0	0	0	0	0	0	0	0	0
17686	783.388	110.829	1.08475	4	1.04191	0	0	0	0	0	0	0	0	0	0	0	0	0	0	0	0	0	0	0	0	0	0	0	0	0	0	0	0	0	16549.1	0	0	0	0	0	0	0	0	0	0	0	0	0	0
17687	1203.62	128.151	2.22118	5	1.60024	0	0	0	0	0	0	0	0	0	0	0	0	0	0	0	0	0	0	0	0	0	0	0	0	0	0	0	0	0	0	0	0	0	0	0	0	0	0	0	0	0	0	0	0
17688	411.871	38.379	0.934917	3	1.1721	0	0	21733.7	0	0	0	0	6626.04	0	0	0	0	0	1203.5	0	0	0	0	0	0	0	795.082	0	0	0	8735.75	0	0	0	0	0	0	0	0	0	0	0	5047.59	0	0	0	0	0	0
17689	621.301	68.2651	0.379417	3	1.83833	0	0	0	0	0	0	0	0	0	0	0	0	0	291.499	0	0	0	0	0	0	0	0	0	0	0	0	0	0	0	0	0	0	0	0	0	0	0	0	0	0	0	0	0	0
17690	765.064	140.341	0.965217	3	1.86032	0	0	0	0	0	0	0	0	0	0	0	0	0	0	0	0	0	0	0	0	0	740.686	0	0	0	0	0	0	0	0	0	0	0	0	0	0	0	0	0	0	0	0	0	0
17692	512.597	101.547	1.53913	3	12.9272	0	0	0	0	0	0	0	0	0	0	0	0	0	0	0	0	0	0	0	0	0	0	0	0	0	0	0	0	0	0	0	0	0	0	0	0	0	0	0	0	0	0	0	0
17694	605.872	128.082	2.27813	2	2.12022	0	0	0	0	0	0	0	0	0	0	0	0	0	0	0	0	0	0	0	0	0	0	0	0	0	0	0	0	0	0	0	0	0	0	0	0	0	0	0	0	0	0	0	0
17696	502.807	84.5028	0.697833	2	3.57424	0	0	0	0	0	0	0	0	0	0	0	0	0	0	0	0	0	0	0	0	0	0	0	0	0	0	0	0	0	0	0	0	0	0	0	0	0	0	0	0	0	0	0	0
17699	978.246	136.847	0.746883	4	2.26354	0	0	16460.5	0	0	0	0	0	0	0	0	9090.28	0	0	0	0	0	0	0	0	0	8032.82	0	10667.7	0	0	0	0	0	14701.6	0	0	0	0	0	0	0	0	0	0	0	0	0	0
17700	843.855	82.9738	0.801333	2	1.48904	0	0	0	0	0	0	0	0	0	0	0	0	0	0	0	0	0	0	0	0	0	0	0	0	0	0	0	0	0	7897.4	0	0	0	0	0	0	0	0	10516	0	0	0	0	0
17702	916.134	97.9675	0.954833	3	1.25048	0	0	0	0	0	3995.34	0	0	10464.5	0	0	0	0	0	0	0	0	0	0	0	0	0	0	0	0	0	0	5284.97	0	0	0	0	0	10245.6	0	0	0	0	0	0	0	0	0	0
17703	606.857	71.1582	1.9014	2	1.81976	0	0	0	0	0	0	0	0	0	0	0	0	0	0	0	0	0	0	0	0	148822	0	0	0	0	0	0	0	0	0	0	0	0	0	0	0	0	0	0	0	0	0	0	0
17706	630.699	72.7632	1.65172	5	1.07358	0	0	16101.4	14903.4	0	11623.7	0	11434.1	0	0	0	11045.4	0	0	0	0	0	0	0	0	0	0	3964.78	0	0	0	0	9651.52	0	0	0	0	0	0	0	0	0	0	0	0	0	0	0	0
17707	401.569	16.5694	1.42355	3	9.48432	0	0	0	0	0	0	0	0	0	0	0	0	0	0	0	0	0	0	0	0	0	0	0	0	0	0	0	0	0	0	0	0	0	0	0	0	0	0	0	0	0	0	0	0
17708	545.807	66.5074	1.82327	2	1.04632	0	0	0	0	0	0	0	0	0	0	0	0	0	0	0	0	0	0	0	0	0	0	0	0	0	0	0	0	0	0	0	0	0	0	0	0	0	0	0	0	0	0	0	0
17709	658.643	133.469	1.2778	3	1.20321	0	0	18430.6	0	27197.4	0	0	0	16198.7	0	0	19413.6	6848.39	1154.15	16868.5	34387.9	0	1093.8	0	0	0	0	0	20522.3	20293.2	0	15884.7	0	0	26581.8	0	0	0	0	0	0	0	0	0	0	0	0	0	0
17710	666.359	106.153	0.701533	3	1.06086	0	0	0	0	0	0	0	0	0	0	0	0	0	0	0	0	0	0	0	0	0	0	0	0	0	0	0	0	0	0	0	0	0	0	0	0	0	0	0	0	0	0	0	0
17711	1059.89	127.296	1.57708	3	1.91354	0	0	0	0	0	0	0	0	0	0	0	0	0	0	0	0	0	0	0	0	0	0	0	0	0	0	0	0	0	0	0	0	0	0	0	0	0	0	0	0	0	0	0	0
17712	501.222	30.3629	1.09058	2	3.42047	0	0	0	0	0	0	0	0	0	0	0	0	0	0	0	0	0	0	0	0	0	0	0	0	0	0	0	0	0	0	0	0	0	0	0	0	0	0	0	0	0	0	0	0
17715	558.864	74.2955	2.32023	5	5.08665	0	0	0	0	0	0	0	0	0	0	0	0	0	0	0	0	87942.3	0	0	0	214321	0	0	0	0	0	0	0	0	0	0	0	0	0	0	0	0	0	0	0	0	0	0	0
17716	906.059	116.307	0.349767	3	1.11555	0	0	8679.83	13521.8	0	0	0	0	0	0	0	8572.74	0	3300.29	0	119.29	0	0	37.24	1282.97	0	0	2778.08	0	14942.1	0	0	0	0	20940	0	0	0	0	0	0	0	0	0	0	0	0	0	0
17718	844.403	84.7601	1.4405	3	1.29621	0	0	0	0	0	0	0	0	0	0	0	0	0	0	0	0	0	0	0	0	0	0	0	0	0	0	0	0	0	0	0	0	0	0	0	0	0	0	0	0	0	0	0	0
17719	594.558	87.7993	1.32418	3	3.29026	0	0	0	0	0	0	0	0	0	0	0	0	0	0	0	0	0	0	0	0	0	0	0	0	0	0	0	0	0	0	0	0	0	0	0	0	0	0	0	0	0	0	0	0
17720	515.215	31.1384	1.98938	2	1.22334	0	0	0	0	0	0	0	0	0	0	0	0	0	0	0	0	0	0	0	0	0	0	0	0	0	0	0	0	0	0	0	0	0	0	0	0	8621.31	0	0	0	0	0	2722.42	1729.77
17722	578.793	26.0957	1.14972	2	1.12677	0	0	0	0	2994.96	0	0	434.482	191.284	3248.41	0	8680.23	352.189	46.9845	0	0	0	0	0	0	0	0	0	17804.3	0	0	0	0	12789.7	7161.85	0	0	0	622.488	0	0	0	0	0	0	0	0	0	0
17723	735.846	43.2621	1.84072	2	1.95965	0	0	0	0	0	0	0	0	0	0	0	0	0	0	0	0	0	0	0	0	0	0	0	0	0	0	0	0	0	0	0	0	0	0	0	0	0	0	0	0	0	0	0	0
17727	1115.55	80.0607	1.69332	2	4.65389	0	0	0	0	0	0	0	0	0	0	0	0	0	0	0	0	0	0	0	0	0	0	0	0	0	580371	0	0	0	0	0	0	0	0	0	0	0	0	0	0	0	0	0	0
17729	791.269	124.4	1.75908	7	7.68539	0	0	0	0	0	0	0	0	0	0	0	0	0	0	0	0	0	0	0	0	0	0	0	0	0	0	0	0	0	0	0	0	0	0	0	0	0	0	0	0	0	0	0	0
17730	489.194	14.5963	1.49088	2	2.16672	0	0	0	0	0	0	0	0	0	0	0	0	0	0	0	0	0	0	0	0	0	0	0	0	0	8281.01	0	0	0	0	0	0	0	0	0	0	0	0	0	0	0	0	0	0
17731	401.213	13.3138	0.549467	2	1.0152	0	0	0	0	0	0	0	0	0	0	0	0	0	0	0	0	0	0	0	0	0	0	0	0	0	0	0	0	0	0	0	0	0	0	0	0	0	0	0	0	0	0	0	0
17732	614.85	127.749	1.59925	2	2.0588	0	0	0	0	0	0	0	0	0	0	0	0	0	0	0	0	0	0	0	0	0	0	0	0	0	0	0	0	0	0	0	0	0	0	0	0	0	0	0	0	910.479	0	0	3588.07
17734	987.836	68.068	0.7702	3	1.32364	0	0	0	0	0	0	0	0	0	0	0	0	0	0	0	0	0	0	0	0	0	0	0	0	0	0	0	0	0	0	0	0	0	0	0	0	0	0	0	0	0	0	0	0
17735	670.317	111.787	0.400883	3	1.42717	0	0	0	0	0	0	0	0	0	0	0	0	0	0	0	0	0	0	0	0	0	0	0	0	0	0	0	0	0	0	0	0	0	0	0	0	0	0	0	0	741.278	0	0	0
17737	472.233	23.0363	0.809467	2	1.40566	0	0	0	0	0	0	0	0	0	0	0	0	0	0	0	0	0	0	0	0	0	0	0	0	0	0	0	0	0	0	0	0	0	0	0	0	0	0	0	0	0	0	0	0
17738	400.73	86.7442	0.615167	2	619.068	0	0	0	0	0	0	0	0	0	0	0	0	0	0	0	0	0	0	0	0	0	0	0	0	0	0	0	0	0	0	0	0	0	0	0	0	0	0	0	0	0	0	0	0
17739	605.796	8.4621	1.21115	2	1.79253	0	0	0	0	0	0	0	0	0	0	0	0	0	0	0	0	0	0	0	0	0	0	0	0	0	0	0	0	0	0	0	0	0	0	0	0	0	0	0	0	0	0	0	0
17740	674.006	97.3426	0.703017	3	1.15772	0	0	0	0	0	0	0	0	0	0	0	0	0	0	0	0	0	0	0	0	0	0	0	0	0	0	0	0	0	0	0	0	0	0	0	0	0	0	0	0	0	0	0	0
17742	618.814	68.9811	0.758367	2	1.03594	0	0	0	0	0	0	0	0	0	0	0	0	0	0	0	0	0	0	0	0	0	0	0	0	0	0	0	0	0	0	0	0	0	0	0	0	0	0	0	0	0	0	0	0
17743	1028.46	8.97788	1.42393	2	2.26528	0	0	0	0	0	0	0	0	0	0	0	0	0	0	72859.7	0	0	0	0	0	0	0	11546.1	0	207290	0	0	0	0	0	0	0	0	0	0	0	0	0	0	0	0	0	0	0
17745	622.338	38.2604	1.68973	3	1.26854	0	0	0	0	0	0	0	0	0	0	0	0	0	0	0	0	0	0	0	0	0	0	0	0	0	0	0	0	0	0	0	0	0	0	0	0	0	0	0	0	0	0	0	0
17747	631.316	31.268	1.0488	2	4.94556	0	0	0	0	0	0	0	0	0	0	0	0	0	0	0	0	0	0	0	0	0	0	0	0	0	0	0	0	0	0	0	0	0	0	0	0	0	0	0	0	0	0	0	0
17748	669.913	70.2232	1.5795	2	1.23525	0	0	0	0	0	0	0	0	0	0	0	0	0	0	0	0	0	0	0	0	0	0	0	0	0	0	0	0	0	0	0	0	0	0	0	0	0	0	0	0	0	0	0	0
17750	570.34	73.7165	1.44257	2	4.43024	0	321283	0	0	0	0	0	0	0	0	0	0	0	0	0	0	0	0	0	0	0	0	0	0	0	0	0	0	0	0	0	0	0	0	0	0	0	0	0	0	0	0	0	0
17752	665.419	137.148	0.999867	2	12.4195	0	0	0	0	0	0	0	0	0	0	0	0	0	0	0	0	0	0	0	0	0	0	0	0	0	0	0	0	0	0	0	0	0	0	0	0	0	0	0	0	0	0	0	0
17753	1312.88	137.366	1.21373	5	1.77057	0	0	0	0	0	0	0	0	0	0	0	0	0	0	0	0	0	0	0	0	0	40017.1	0	0	0	0	0	0	0	0	0	0	0	0	0	0	0	0	0	0	0	0	0	0
17754	796.914	50.9785	1.54512	2	1.22455	0	0	0	0	0	0	15365.4	10501.7	23323.4	0	0	0	6769.33	0	0	0	0	2553.01	0	0	0	0	0	0	0	0	0	0	0	0	0	0	0	13026.3	0	0	0	0	0	0	0	0	0	11957.6
17756	406.783	65.5159	1.0552	2	1.91757	0	0	0	0	0	0	0	0	0	0	0	0	0	0	0	0	0	0	0	0	0	0	0	0	0	0	0	0	0	0	0	0	0	0	0	0	0	0	0	0	0	0	0	0
17757	906.37	32.1489	1.17095	3	1.28798	0	0	0	0	0	0	0	0	0	0	0	0	0	0	0	0	0	0	0	0	0	0	0	0	0	0	0	0	0	0	0	0	0	0	0	0	0	0	0	0	0	0	0	0
17758	613.61	81.4349	0.94595	3	1.41417	11838	0	0	6466.26	8804.78	0	0	2881.78	9472.43	0	0	0	0	0	0	0	0	1310.69	31324.8	0	0	0	4449.24	0	0	0	0	0	0	0	0	0	15683.6	0	9592.73	0	0	9985.27	0	0	0	0	0	0
17760	416.231	62.5562	0.68355	2	1.98377	0	0	0	0	0	0	0	0	0	0	0	0	0	0	0	0	0	0	0	0	0	0	0	0	0	0	0	0	0	0	0	0	0	0	0	0	0	0	0	0	0	0	0	0
17761	980.101	123.175	1.54608	3	1.20311	0	0	0	0	0	0	0	0	0	0	0	0	0	0	0	0	0	0	0	0	0	0	0	0	0	0	0	0	0	0	0	0	0	0	0	0	0	0	0	0	0	0	0	0
17762	941.448	85.8877	0.111633	3	1.40715	0	0	0	0	0	0	0	0	0	0	0	0	0	0	0	0	0	0	0	0	0	0	0	0	0	0	0	0	0	0	0	0	0	0	0	0	0	0	0	0	0	0	0	0
17766	782.651	100.719	1.31	4	5.15907	0	0	0	0	0	0	0	0	0	0	0	0	0	0	0	0	0	0	0	0	0	0	0	0	0	0	0	0	0	0	0	0	0	0	0	0	0	0	0	0	0	0	0	0
17767	473.256	30.7217	0.77175	2	1.27671	0	9218.99	5343.28	0	0	0	0	0	4038.72	0	0	0	0	1374.29	0	0	0	0	0	0	0	0	0	0	0	0	0	0	0	0	0	0	0	0	16188.4	0	2335.83	0	0	0	0	0	0	0
17768	741.834	129.042	2.04357	2	2.18526	0	0	0	0	0	0	0	0	0	0	0	0	0	0	0	0	0	0	0	0	0	0	0	0	0	0	0	0	0	0	0	0	0	0	0	0	0	0	0	0	0	0	0	0
17769	678.918	135.886	3.1857	2	16.836	0	0	0	0	0	0	0	0	0	0	0	0	0	0	0	0	0	0	0	0	0	0	0	0	0	0	0	0	0	0	0	0	0	0	0	0	0	0	0	0	0	0	0	0
17773	508.19	111.224	1.52338	3	1.2107	0	0	0	0	0	0	0	0	0	0	0	0	0	0	0	0	0	0	0	0	0	0	0	0	0	0	0	0	0	0	0	0	0	0	0	0	0	0	0	0	0	0	0	0
17776	1028.79	105.967	1.08527	3	1.07053	0	0	0	0	0	0	0	0	0	46354.5	19425.6	0	0	0	0	0	0	0	0	0	0	0	0	0	0	0	11777.9	0	14483.2	8556.19	0	0	0	0	0	0	0	0	0	0	0	0	0	0
17778	500.258	37.773	0.842167	2	3.5186	0	0	0	0	0	0	0	0	0	0	0	0	0	0	0	0	0	0	0	0	0	0	0	0	0	0	0	0	0	0	0	0	0	0	0	0	0	0	0	0	0	0	0	0
17780	639.005	108.641	1.01615	3	1.57185	0	0	0	0	0	0	0	0	0	0	16303.2	0	0	0	0	0	0	0	0	0	0	0	0	0	7555.41	0	0	0	0	0	0	0	0	0	0	0	0	0	0	0	0	0	0	0
17781	712.85	65.6882	0.276183	2	1.76396	0	0	0	0	0	0	0	0	0	0	0	0	0	0	0	0	0	0	0	0	0	0	0	0	0	1933.08	0	0	0	0	0	0	0	0	0	0	0	0	0	0	0	0	0	0
17782	454.747	40.3035	0.638467	2	1.84485	0	0	0	0	0	0	0	0	0	0	0	0	0	0	0	0	0	0	0	0	0	0	0	0	0	0	0	0	0	0	0	0	0	0	0	0	0	0	0	0	0	0	0	0
17784	410.2	17.6004	1.38413	2	1.71202	0	0	0	0	0	0	0	0	0	0	0	0	0	0	0	0	0	0	0	0	0	0	0	0	0	0	0	0	0	0	0	0	0	0	40592.1	0	0	0	0	0	0	0	3385.9	0
17785	584.48	49.0675	0.271767	5	7.01112	0	0	0	0	0	0	0	0	0	0	0	0	0	0	0	0	0	0	0	0	0	0	0	0	0	0	0	0	0	0	0	0	0	0	0	0	0	0	0	0	0	0	0	0
17787	975.736	108.931	0.80205	3	6.71548	0	0	0	0	0	0	0	0	0	0	0	0	0	0	0	0	0	0	0	0	0	0	0	0	0	0	0	0	0	0	0	0	0	0	0	0	0	0	0	0	0	0	0	0
17788	633.664	76.7042	1.21305	3	1.18771	0	0	0	0	0	0	0	0	0	0	0	0	0	0	0	0	0	0	0	0	0	0	0	0	0	0	0	0	0	0	0	0	0	0	0	0	0	0	0	0	0	0	0	0
17789	669.797	44.5828	1.70485	2	1.71655	0	0	0	0	0	0	0	0	0	0	0	0	0	0	0	0	0	0	0	0	0	0	0	0	0	0	0	0	0	0	0	0	0	0	0	0	0	0	0	0	0	0	0	0
17790	1093.79	87.3354	0.656867	4	4.09803	0	0	0	0	0	0	0	0	0	0	0	0	0	0	0	0	0	0	0	0	0	0	0	0	0	0	0	0	0	0	0	0	0	0	0	0	0	0	0	0	0	0	0	0
17792	571.292	73.6226	0.212717	3	1.30043	0	0	0	0	0	0	0	0	0	0	0	0	0	0	0	0	0	0	0	0	0	0	0	0	0	0	0	0	0	0	0	0	0	0	0	0	0	0	0	0	0	0	0	0
17793	664.335	7.20235	0.632433	2	1.10027	0	0	0	0	0	0	0	0	0	0	0	0	0	0	0	0	0	0	0	0	0	0	0	0	0	0	0	0	0	0	0	0	0	0	0	0	0	0	0	0	0	0	0	0
17794	1218.57	94.5399	1.27925	2	1.94755	0	0	0	0	0	0	0	0	0	0	0	0	0	0	0	0	0	0	0	0	0	0	0	0	0	0	0	0	0	0	25491.7	0	0	0	0	0	0	0	0	0	0	0	0	0
17795	560.583	27.741	1.6533	3	2.52586	0	0	0	0	0	0	0	0	0	0	0	0	0	0	0	40764.7	0	0	0	0	0	0	0	0	0	0	0	0	0	0	0	12662.3	0	0	0	0	0	0	0	0	0	0	0	0
17799	1075.18	75.7249	1.19242	3	1.91152	0	0	0	0	0	0	0	0	0	0	0	0	0	0	0	0	0	0	0	0	0	0	0	0	0	0	0	0	0	0	0	0	0	0	0	0	0	0	0	0	0	0	0	0
17800	971.917	51.7811	2.72265	2	1.54333	0	0	0	0	0	0	0	0	0	0	0	23559.1	0	3528.62	0	0	0	0	18772.9	0	0	5541.96	0	0	0	0	231857	0	0	39912.1	0	0	0	24433.5	51258.2	0	0	0	0	34526.7	0	0	0	304.058
17801	782.367	120.796	1.7936	3	1.05624	0	0	0	0	0	0	0	0	0	0	0	0	0	0	0	0	0	0	0	0	0	0	0	0	0	0	0	0	0	0	0	0	0	0	0	0	0	0	0	0	0	0	0	0
17802	604.276	41.98	2.2178	3	1.15592	0	0	12278.4	0	21171.2	0	11259.2	4998.82	13460	0	0	7705.58	0	0	0	0	0	3283.92	0	0	0	2201.25	0	0	0	12309.6	20583.1	6213.76	0	16857	0	0	0	0	0	0	0	0	0	4603.65	0	0	0	0
17803	851.165	77.0541	0.780967	2	13.7673	0	0	0	0	0	0	0	0	0	0	0	0	0	0	0	0	0	0	0	0	0	0	0	0	0	0	0	0	0	0	0	0	0	0	0	0	0	0	0	0	0	0	0	0
17804	997.49	137.131	1.08118	3	1.19156	0	0	21599.4	0	0	0	0	27502.8	15684.8	0	0	24677.1	0	0	0	10185.2	0	0	0	0	0	0	0	0	0	0	0	0	0	9463.84	0	10442.1	21273.2	18272.2	0	0	0	21976.8	0	15441.9	0	0	6060.76	0
17805	875.95	20.7812	0.930917	2	1.11896	0	0	0	0	0	0	0	0	0	0	0	0	0	0	0	0	0	0	0	0	0	0	0	0	0	0	0	0	0	0	0	0	0	0	0	0	0	0	0	0	0	0	0	0
17807	586.644	85.5157	1.00762	6	1.12041	0	0	0	0	0	0	0	0	0	0	0	0	0	0	0	0	0	0	0	0	0	0	0	0	0	0	0	0	0	0	0	0	0	0	0	0	0	0	0	0	0	0	0	0
17809	510.634	129.802	3.62103	3	65.6636	0	0	0	0	0	0	0	0	0	0	0	0	0	0	0	0	0	0	0	0	0	0	0	0	0	0	0	0	0	0	0	0	0	0	0	0	0	0	0	0	0	0	0	0
17811	722.372	103.936	1.84168	4	1.06907	0	0	0	0	0	0	0	0	0	0	0	0	0	0	0	0	0	0	0	0	291741	0	0	0	0	0	0	0	0	0	0	0	0	0	0	0	0	0	0	0	0	0	0	0
17812	426.192	15.1007	0.942367	2	1.07811	0	0	0	0	0	0	0	0	0	0	0	0	0	0	0	0	0	0	0	0	0	0	0	0	0	0	0	0	0	0	0	0	0	0	0	0	0	0	0	0	0	0	0	0
17813	522.737	71.9323	1.99822	2	2.01138	0	0	0	0	0	0	0	0	0	0	0	0	0	0	0	0	8570.3	0	0	0	62739.8	0	0	0	0	0	0	0	0	0	0	0	0	0	0	0	0	0	0	0	0	0	0	0
17814	642.266	22.7785	3.324	2	1.04974	0	0	0	0	0	0	0	0	0	0	24214.5	0	0	0	0	0	0	0	0	0	0	0	0	0	0	0	56522.7	0	0	0	49890.4	0	0	0	36791.8	0	0	0	0	14126.1	0	0	1400.71	0
17815	666.711	132.658	1.60452	3	3.16401	0	0	0	0	0	0	0	0	0	0	0	0	0	0	0	0	0	0	0	0	0	0	0	0	0	0	0	0	0	0	0	0	0	0	0	0	0	0	0	0	0	0	0	0
17816	408.201	38.7385	1.1715	2	1.60905	0	0	0	0	0	0	0	0	0	0	0	0	0	0	0	0	0	0	0	0	0	0	0	0	0	0	0	0	0	0	0	0	0	0	0	0	0	0	0	0	0	0	0	0
17817	808.744	145.757	2.3633	3	1.74463	0	0	0	0	0	0	0	0	0	0	0	0	0	0	0	0	0	22782.2	0	0	0	0	0	0	0	0	0	0	0	0	0	19030.2	5834.9	5865.22	0	0	0	0	0	0	0	0	0	0
17818	433.236	11.936	0.986117	2	1.55375	0	0	0	0	0	0	0	0	0	0	0	0	0	0	0	0	0	0	0	0	0	2041.18	0	0	0	0	0	0	0	0	0	0	0	0	0	23390.2	0	0	0	0	0	0	0	0
17819	569.516	108.699	0.92895	4	4.24143	0	0	0	0	0	0	0	0	0	0	0	0	0	0	0	0	0	0	0	0	0	0	0	0	0	0	0	0	0	0	0	0	0	0	0	0	0	0	0	0	3661.9	0	0	3760.92
17820	876.981	79.3036	1.36312	2	1.00748	0	0	10636	11394.4	0	0	0	0	0	0	0	0	0	2071.71	0	0	0	0	0	0	0	11946.2	0	21498.5	0	0	0	0	0	0	0	0	0	0	16475.3	0	0	0	0	0	0	0	0	0
17823	950.208	101.914	1.3688	2	1.71503	0	0	0	0	0	0	0	0	0	0	0	0	0	0	0	0	0	0	0	0	0	0	0	0	0	0	0	0	0	0	0	0	0	0	0	0	0	0	0	0	0	0	0	0
17826	492.949	68.8085	0.794583	3	1.24352	0	0	0	0	0	0	0	0	0	0	0	0	0	0	0	0	0	0	0	0	0	0	0	0	0	0	0	0	0	0	0	0	0	0	0	0	0	0	0	0	0	0	4056.35	0
17827	461.214	31.4596	2.90977	5	1.40104	34227.6	0	0	0	0	0	0	0	0	0	0	0	0	0	0	77055.8	0	0	0	0	0	0	0	0	0	0	0	0	0	0	0	11779.7	0	0	0	0	0	0	0	0	0	0	0	0
17828	890.353	29.7845	1.77725	2	1.7568	0	0	0	0	0	0	0	0	0	0	0	0	0	0	0	0	0	0	0	0	0	0	4938.12	0	0	0	0	0	0	0	0	0	0	0	0	0	0	0	0	0	0	0	0	0
17829	863.43	100.179	1.50203	2	1.19798	0	0	0	0	0	0	0	0	0	0	0	0	0	0	0	0	0	0	0	0	0	5558.83	0	0	0	0	0	0	0	0	0	0	8886.06	0	0	0	0	9828.24	0	0	0	0	0	0
17831	584.481	48.0943	1.30523	5	16.1607	0	0	0	0	0	0	0	0	0	0	0	0	0	0	0	0	0	0	0	0	0	0	0	0	0	0	0	0	0	0	0	0	0	0	0	0	0	0	0	0	0	0	0	0
17835	433.198	6.93123	0.980333	2	7.83207	0	0	0	55163.8	0	0	0	0	0	0	0	0	0	0	0	0	0	0	0	29814.7	0	0	0	0	0	0	0	0	0	0	0	0	0	0	0	0	0	0	0	0	0	0	0	0
17836	1199.12	93.4737	1.496	2	5.7533	0	0	0	0	0	0	0	0	0	0	0	0	0	0	0	0	0	0	0	0	0	0	0	0	0	0	0	0	0	0	0	0	0	0	0	0	0	0	0	0	0	0	0	0
17837	758.688	73.6226	1.9218	3	1.16676	0	0	0	0	0	0	0	0	0	0	21876.4	0	0	0	0	0	0	0	0	0	0	0	0	0	0	0	41119	0	22823.5	0	0	0	0	0	0	18215.4	0	0	4371.3	0	0	0	0	0
17838	722.851	123.549	1.48037	2	1.00936	0	0	0	0	0	0	0	0	0	0	0	0	0	0	0	0	0	0	0	0	0	0	0	0	0	0	0	0	0	0	0	0	0	0	0	0	0	0	0	0	0	0	0	0
17842	835.946	96.3791	1.97192	4	3.49302	0	0	0	0	0	0	0	0	0	0	0	0	0	0	0	0	0	0	0	0	0	0	0	0	0	0	0	0	0	0	0	0	0	0	0	0	0	0	0	0	0	0	0	0
17843	617.835	105.026	0.598483	2	1.9167	0	0	0	0	0	0	0	0	0	0	0	0	0	0	0	0	0	0	0	0	0	0	0	0	0	0	0	0	0	0	0	0	0	0	0	0	0	0	0	0	0	0	0	0
17845	785.942	89.2414	0.697533	2	9.36756	0	0	0	0	0	0	0	0	0	0	0	0	0	0	0	0	0	0	0	0	0	0	0	0	0	0	0	0	0	0	0	0	0	0	0	0	0	0	0	0	0	0	0	0
17846	1036.18	128.608	1.01012	3	1.47868	0	0	0	0	0	0	0	0	0	0	0	0	0	0	0	0	0	0	0	0	0	0	0	0	0	0	0	0	0	0	0	0	0	0	0	0	0	0	0	0	0	0	0	0
17847	436.215	75.8729	1.13738	3	1.22689	0	0	0	0	0	1915.91	0	0	0	0	0	0	0	0	0	0	0	0	0	0	0	0	0	0	0	0	0	0	0	0	0	0	0	0	0	0	0	0	0	0	0	0	0	1658.46
17848	976.982	104.22	1.41662	2	1.60158	0	0	0	0	0	0	0	0	0	0	0	0	0	0	0	0	0	0	0	0	0	0	0	0	0	0	0	0	0	0	0	0	0	0	0	0	0	0	0	0	0	0	0	0
17850	533.277	42.9498	1.3964	2	2.02443	0	0	0	0	0	0	0	0	0	0	0	0	0	0	0	0	0	0	0	0	0	0	0	0	0	0	0	0	0	0	0	0	0	0	0	0	0	0	0	0	0	0	0	0
17852	734	65.7335	4.8353	3	1.29238	0	0	0	0	0	0	0	0	0	0	7903.54	0	0	0	0	0	0	0	0	0	0	0	0	0	0	0	0	0	0	0	0	0	0	0	0	0	0	0	0	0	0	0	0	0
17854	430.767	156.659	0.97925	2	8.97905	0	0	0	0	0	0	0	0	0	0	0	0	0	0	0	0	0	0	0	0	0	0	0	0	0	0	0	0	0	0	0	0	0	0	0	0	0	0	0	0	0	0	0	0
17855	544.806	86.9693	0.82465	2	1.30539	0	0	0	0	0	0	0	0	0	0	0	0	0	0	0	0	0	0	0	0	0	0	0	0	0	0	0	0	0	0	0	0	0	0	0	0	0	0	0	0	0	0	0	0
17857	908.67	123.961	2.35422	5	1.02015	0	0	0	0	0	0	0	0	0	0	0	0	0	0	0	0	0	0	0	0	0	0	0	0	0	0	0	0	0	0	0	0	0	0	0	0	0	0	0	0	0	0	0	0
17858	495.78	56.045	1.20473	2	1.20788	0	0	0	0	0	0	0	0	0	0	0	0	0	0	0	0	0	0	0	0	0	0	0	0	0	0	0	0	0	0	0	0	0	0	0	0	0	0	0	0	0	0	0	0
17859	765.286	127.139	3.23985	2	1.14078	0	0	0	0	0	0	0	0	0	0	0	0	0	0	0	0	0	0	0	0	0	0	0	0	0	0	315772	0	0	34454.7	0	0	0	0	0	0	0	53318.9	13753.3	0	0	0	0	0
17860	719	54.4753	1.24403	3	1.04849	0	0	0	0	0	0	0	0	0	0	0	0	0	0	0	0	0	0	0	0	0	0	0	0	0	0	0	0	0	0	0	0	0	0	0	0	0	0	0	0	0	0	0	0
17862	541.251	7.57373	0.9213	2	3.24468	0	3120.53	0	0	0	0	0	0	0	0	0	0	0	0	0	0	880.131	0	0	0	0	0	0	0	6665.2	0	0	0	0	0	0	0	0	0	0	0	0	0	0	0	0	0	0	0
17863	508.761	8.1928	0.5975	2	1.75402	0	0	0	0	0	0	0	0	0	0	0	0	0	0	0	0	0	0	0	0	0	0	0	0	77928.4	0	0	0	0	0	0	0	0	0	0	0	0	0	0	0	0	0	0	0
17864	497.242	84.2394	1.2087	3	5.91559	0	0	0	0	0	0	0	0	0	0	0	0	0	0	0	0	0	0	0	0	0	0	0	0	0	0	0	0	0	0	0	0	0	0	0	0	0	0	0	0	0	0	0	0
17865	877.124	106.958	1.17445	3	1.02888	0	0	0	0	0	0	0	0	0	0	0	0	0	0	0	0	0	0	0	0	0	0	0	0	0	0	0	0	0	0	0	0	0	0	0	0	0	0	0	0	0	0	0	0
17867	419.244	65.9578	1.7139	2	1.5787	0	0	0	0	0	0	0	0	0	0	0	0	0	39.0158	0	0	0	0	0	0	0	0	0	14908.6	0	0	0	0	0	11426.9	0	0	0	4525.78	0	0	0	0	0	18385.5	0	0	0	0
17868	731.197	112.901	1.23068	5	15.7301	0	0	0	0	0	0	0	0	0	0	0	0	0	0	0	0	0	0	0	0	0	0	0	0	0	720159	0	0	0	0	0	0	0	0	0	0	0	0	0	0	0	0	0	0
17872	1416.43	123.352	3.46388	3	1.39918	0	0	0	0	0	0	0	0	0	0	0	0	0	0	0	0	0	0	0	0	0	0	0	0	0	0	0	0	0	0	0	0	0	0	0	0	0	0	0	0	0	0	0	0
17873	416.567	44.2875	2.31958	3	1.32566	0	0	0	0	0	0	0	0	0	0	17979.6	0	0	0	0	0	0	0	0	0	0	0	0	0	0	0	10687.4	0	0	3324.56	0	0	0	0	0	0	0	0	0	0	0	0	0	0
17875	537.677	141.255	0.917717	3	510.21	0	0	0	0	0	0	0	0	0	0	0	0	0	0	0	0	0	0	0	0	0	0	0	0	0	0	0	0	0	0	0	0	0	0	0	0	0	0	0	0	0	0	0	0
17876	584.356	117.847	2.31083	2	1.30079	0	0	0	0	0	0	0	0	0	0	0	0	0	0	0	0	0	0	0	0	0	0	0	0	0	0	0	0	0	0	0	0	0	0	0	0	0	0	0	0	0	0	0	0
17877	652.36	113.149	1.1016	3	1.02198	0	0	0	0	0	0	0	0	0	0	0	0	0	0	0	0	0	0	0	0	0	0	0	0	0	0	0	0	0	0	0	0	0	0	0	0	0	0	0	0	2065.05	2825.64	0	0
17879	488.75	12.1078	1.30408	2	1.07771	0	0	0	0	0	0	0	0	0	0	0	0	0	0	0	0	0	0	0	0	0	12041.2	0	0	0	0	0	0	0	0	21626.2	0	0	0	0	82153.7	0	0	0	0	0	0	0	0
17885	822.41	115.772	0.970667	3	3.92046	0	0	0	0	0	0	0	0	0	0	0	0	0	0	0	0	0	0	0	0	0	0	0	0	0	0	0	0	0	0	0	0	0	0	0	0	0	0	0	0	0	0	0	0
17886	1055.52	119.071	3.11322	3	1.56467	0	38324.7	0	0	0	0	0	76607.6	0	0	0	0	0	0	64543.9	0	5105.52	0	0	0	0	0	36025.9	0	0	0	0	0	0	0	20456.9	18439.2	15801.4	0	0	0	0	0	0	0	0	0	0	0
17887	671.594	71.402	2.02432	2	2.84837	0	0	0	0	0	0	0	0	0	0	0	0	0	0	0	0	0	0	0	0	0	0	0	0	0	0	0	0	0	0	0	0	0	0	0	0	0	0	0	0	0	0	0	0
17888	521.985	129.802	3.63153	3	54.3128	0	0	0	0	0	0	0	0	0	0	0	0	0	0	0	0	0	0	0	0	0	0	0	0	0	0	0	0	0	0	0	0	0	0	0	0	0	0	0	0	0	0	0	0
17890	660.284	61.2208	0.711833	3	1.21806	0	0	0	0	0	0	0	0	0	0	0	12421.1	0	0	0	0	0	0	0	0	0	0	0	0	0	0	0	0	0	0	0	0	0	0	0	0	0	0	0	0	0	0	0	0
17892	598.54	85.2404	1.9097	4	1.27836	0	0	0	0	0	0	0	0	0	0	0	0	0	0	0	0	0	0	0	0	0	0	0	0	0	0	0	0	0	0	0	0	5078.34	0	0	0	0	0	0	0	0	0	0	0
17893	715.671	88.6608	0.997917	3	2.88339	0	0	0	0	0	0	0	0	0	0	0	0	0	0	0	0	0	0	0	0	0	0	0	0	0	0	0	0	0	0	0	0	0	0	0	0	0	0	0	0	0	0	0	0
17894	462.698	38.379	0.612667	2	1.29816	0	0	0	0	0	0	0	0	0	0	0	0	0	0	0	0	0	0	0	0	0	0	0	0	0	0	0	0	0	0	0	0	0	0	0	0	0	0	0	0	0	0	0	4894.47
17895	548.971	80.8167	2.28317	3	1.91158	0	0	0	0	0	0	0	0	0	0	0	0	0	0	0	0	0	0	0	0	0	0	0	0	0	0	7983.81	0	0	0	0	0	0	0	0	0	0	0	0	0	0	0	0	0
17896	453.768	75.7249	0.647417	2	1.64718	0	0	0	0	0	0	0	0	1186.32	0	0	0	0	0	0	45585.2	0	0	0	0	0	0	0	0	0	0	0	0	0	0	0	0	0	0	0	0	0	0	0	0	0	0	0	0
17897	894.469	14.3442	1.24073	2	2.01367	0	0	0	0	0	0	0	0	0	0	0	0	0	0	0	0	0	0	0	0	0	0	0	0	0	0	0	0	0	0	0	0	0	0	0	0	0	0	0	0	0	0	720.429	3683.34
17901	520.286	92.1679	1.9096	3	1.11181	0	0	0	0	0	0	0	0	14866.8	0	0	0	0	0	0	0	3620.32	0	0	0	0	0	0	0	0	0	0	0	0	0	0	0	0	0	0	0	0	0	0	0	0	0	0	0
17903	414.208	5.75683	1.53193	3	1.68471	0	0	0	0	0	0	0	0	0	0	0	0	0	0	0	0	0	0	0	0	0	0	0	0	0	0	0	0	0	0	0	0	0	0	0	0	0	0	0	0	0	0	0	0
17905	620.848	47.7022	0.262333	2	3.43768	0	0	0	0	0	0	0	79470.7	0	0	0	0	0	0	0	0	0	0	0	0	0	0	0	0	0	0	0	0	0	0	0	0	0	0	0	0	0	0	0	0	0	0	0	0
17906	1502.25	121.167	1.93338	2	1.60595	0	0	0	0	0	0	0	0	0	0	0	0	0	0	0	0	0	0	0	0	0	0	36447.5	0	0	0	0	0	0	0	0	0	49399.7	0	0	0	0	0	0	0	0	0	0	0
17907	645.607	42.5913	1.75707	3	1.22999	0	0	0	0	0	0	0	0	0	0	0	0	0	0	0	0	0	0	0	0	0	0	0	0	0	0	0	0	0	0	0	0	0	0	0	0	0	0	0	0	0	0	0	0
17908	702.007	99.5575	1.322	3	1.33818	0	0	0	0	0	0	0	0	0	0	0	0	0	0	0	0	0	0	0	0	0	0	0	0	0	0	0	0	0	0	0	0	0	0	0	0	0	0	0	0	0	0	0	0
17911	636.328	132.915	1.4656	3	1.23405	0	0	0	0	0	33036.3	0	0	0	0	0	0	0	0	0	0	0	0	0	0	0	0	0	0	0	0	0	0	0	0	0	72432.3	0	23470.9	0	0	0	0	50867.3	0	0	0	0	0
17912	701.69	55.3755	1.08833	3	1.25303	0	0	0	0	0	4868.9	0	0	0	0	0	0	0	0	0	0	0	1289.03	0	0	0	0	3770.56	0	0	0	0	0	0	2847.75	0	0	0	0	0	0	0	0	0	0	0	0	3211.02	0
17914	692.897	96.8717	0.8722	2	1.05594	0	0	0	0	0	0	0	0	0	0	0	0	0	0	0	0	0	0	0	0	0	0	0	0	0	0	0	0	0	0	0	0	0	0	0	0	0	0	0	0	0	0	0	0
17915	859.462	107.594	1.37082	3	1.49613	0	0	0	0	0	0	0	0	0	0	0	0	0	0	0	0	0	0	0	0	0	0	0	0	0	0	0	0	0	0	0	0	0	0	0	0	0	0	0	0	0	0	0	0
17916	1277.6	98.9254	1.31327	3	1.1045	0	0	0	0	0	0	0	0	0	0	0	0	0	0	0	0	0	0	0	0	0	0	0	0	0	0	0	0	0	0	0	0	0	0	0	0	0	0	0	0	0	0	0	0
17917	508.309	77.8817	0.380533	2	22.9903	0	0	0	0	0	0	0	0	0	0	0	0	0	0	0	0	0	0	0	0	0	0	0	0	0	0	0	0	0	189458	0	0	0	0	0	0	0	0	0	0	0	0	0	0
17918	440.247	32.6851	0.2452	2	1.11635	0	0	0	0	0	0	0	0	0	0	0	0	0	0	0	0	0	0	0	0	0	0	0	0	0	0	0	0	0	0	0	0	0	0	0	0	0	0	0	0	0	0	0	0
17921	499.262	4.84087	2.75205	2	3.31771	0	0	0	32921.7	0	0	0	0	0	0	0	0	0	0	0	0	4907.95	0	0	59872	0	0	0	0	0	0	0	0	0	0	0	0	0	0	0	0	0	0	0	0	0	0	0	0
17922	1122.05	102.141	0.710867	2	1.32696	0	0	0	0	0	0	0	0	0	0	0	0	0	0	0	0	0	0	0	0	0	0	0	0	0	0	0	0	0	0	0	0	0	0	0	0	0	0	0	0	2189.12	508.658	9337.21	4896.55
17925	506.276	79.6025	2.89898	3	1.0861	42163.7	0	6349.49	0	26391.3	0	0	0	10023.5	0	0	0	0	1426.35	0	0	0	0	0	0	0	1084.45	1561.79	18143.1	0	0	0	0	0	0	0	4143.76	0	0	0	0	0	0	0	0	0	0	0	0
17928	788.313	82.8632	0.949883	2	1.78169	9783.56	32771.5	0	0	0	0	0	0	0	0	80850.4	0	0	0	0	0	0	0	0	0	0	0	0	0	6162.65	0	40467.2	0	48713.2	0	0	0	0	0	0	0	0	0	3716.48	0	0	0	0	0
17931	1161.87	135.178	0.918067	4	2.31001	0	0	0	0	0	0	0	0	0	0	0	0	0	0	0	0	0	0	0	0	0	0	0	0	0	0	0	0	0	0	0	115479	0	0	0	0	0	0	0	0	0	0	0	0
17932	828.14	98.5302	1.25497	4	1.39008	0	0	0	0	0	0	0	0	0	0	0	0	0	0	0	0	0	0	0	0	0	0	0	0	0	0	0	0	0	0	0	0	0	0	0	0	0	0	0	0	0	0	0	0
17933	598.319	34.6212	0.492967	3	1.00341	0	0	0	0	0	0	0	0	0	0	0	0	0	0	0	0	0	0	0	0	0	0	0	0	0	0	0	0	0	0	0	0	0	0	0	0	0	0	0	0	0	0	0	0
17934	980.449	116.19	3.34208	3	1.91634	0	0	0	0	0	0	0	0	0	0	0	0	0	0	0	0	0	0	0	0	0	0	0	0	0	0	0	0	0	0	0	0	0	0	0	0	0	0	0	0	0	0	0	0
17935	880.772	125	2.60087	3	1.43454	0	0	0	0	0	0	0	0	0	0	0	0	0	0	0	0	0	0	0	0	0	0	0	0	0	0	0	0	0	0	0	0	0	0	0	0	0	0	0	0	0	0	0	0
17936	406.678	64.3295	0.679033	2	84.6755	0	0	0	0	0	0	0	0	0	0	0	0	0	0	0	0	0	0	0	0	0	0	0	0	0	0	0	0	0	0	0	0	0	0	0	0	0	0	0	0	0	0	0	0
17937	724.294	62.252	0.90445	2	3.28045	0	0	0	0	0	0	0	0	0	0	0	0	0	0	0	0	0	0	0	0	0	0	0	0	0	0	0	0	0	0	0	0	0	0	0	0	0	0	0	0	0	0	0	0
17940	611.327	103.875	1.1096	2	1.18045	0	0	0	41043.1	0	0	0	0	0	0	0	0	0	0	0	0	1325.67	0	0	0	0	0	0	0	0	0	0	0	0	0	0	0	0	0	0	0	0	0	0	0	0	0	0	0
17942	433.763	26.5066	0.862567	2	1.26006	0	0	810.645	0	0	0	0	4127.38	0	0	0	0	0	18151.7	0	0	0	0	0	0	0	0	0	0	0	0	0	0	0	448.075	2530.33	0	0	0	372.855	0	0	0	0	114.131	0	0	0	0
17943	561.261	97.9051	1.6585	2	1.39726	0	0	0	0	0	0	0	0	0	7653.93	0	0	0	0	0	0	0	0	0	0	0	0	0	0	0	0	0	0	0	0	0	0	0	0	0	0	0	0	0	0	0	0	0	0
17944	796.831	106.027	1.26615	2	1.12504	34176	0	0	0	0	0	0	0	0	47386.5	37662.7	0	0	0	0	0	0	0	0	0	0	0	0	0	0	0	0	0	0	0	0	0	0	0	0	43664.3	0	0	0	0	0	0	0	0
17945	1148.55	83.3335	1.11362	2	1.15106	0	0	0	0	0	0	0	0	0	0	0	0	0	0	0	0	0	0	0	0	0	0	0	0	0	0	0	0	0	0	0	0	0	0	0	0	0	0	0	0	0	0	0	6555.57
17946	630.347	127.296	4.58513	3	1.45261	0	0	0	0	0	0	30239.8	0	0	0	0	18507.4	0	0	0	0	11432.3	0	0	0	0	0	0	0	0	0	0	0	0	0	0	0	0	0	0	0	0	0	0	0	0	0	0	0
17948	685.532	44.1711	1.07787	5	9.27132	0	0	0	0	0	0	0	0	0	0	0	0	0	0	0	0	0	0	0	0	0	0	0	0	0	0	0	0	0	0	0	0	0	0	0	0	0	0	0	0	0	0	0	0
17950	1036.15	95.7967	0.698917	3	1.41702	0	0	0	0	0	0	0	0	0	0	0	0	0	0	0	0	0	0	0	0	0	0	0	0	0	0	0	0	0	0	0	0	0	0	0	0	0	0	0	0	0	0	0	0
17951	445.288	111.787	1.17937	2	2374.33	0	0	0	0	0	0	0	0	0	0	0	0	0	0	0	0	0	0	0	0	0	0	0	0	0	0	0	0	0	0	0	0	0	0	0	0	0	0	0	0	0	0	0	0
17952	550.604	87.7993	0.184083	3	1.92261	0	0	0	0	0	0	0	0	0	0	0	0	0	0	0	0	0	0	0	0	0	0	0	0	0	0	0	0	0	0	0	0	0	0	0	0	0	0	0	0	0	0	0	0
17953	619.719	56.6213	1.29317	5	1.93412	0	0	0	0	0	0	0	0	0	0	0	0	0	0	0	0	0	0	0	0	0	0	0	0	0	0	0	0	0	0	0	0	0	0	0	0	0	0	0	0	0	0	2523.39	0
17954	591.474	77.3124	1.36407	5	1.12789	0	0	0	7869.83	0	0	0	0	0	0	0	0	0	0	0	0	0	0	0	0	0	0	0	0	457.756	0	0	0	0	0	664.142	0	0	0	0	0	0	0	0	6738.81	0	0	0	0
17955	712.301	8.65058	1.22175	2	1.00921	0	0	0	0	0	0	0	0	0	0	0	0	0	0	0	0	0	0	0	0	0	0	0	0	0	0	0	0	0	0	0	0	0	0	0	0	0	0	0	0	2506.99	0	3679.03	3539.06
17956	434.742	76.7509	1.06948	2	1.03848	0	0	0	0	0	0	0	0	0	0	0	0	0	0	0	0	0	0	0	0	0	0	0	0	0	0	0	0	0	0	0	0	0	0	0	0	0	0	0	0	0	0	0	0
17957	566.429	130.509	1.47668	2	69.6813	0	0	0	0	0	0	0	0	0	0	0	0	0	0	0	0	0	0	0	0	0	0	0	0	0	0	0	0	0	0	0	0	0	0	0	0	0	0	0	0	0	0	0	0
17959	520.774	30.1694	1.06202	2	1.16157	0	0	0	0	23020.2	0	0	0	0	0	0	0	0	0	0	0	0	0	0	0	0	0	0	0	0	0	0	0	0	0	0	0	0	0	0	0	0	0	0	0	0	0	0	0
17964	1266.64	145.437	0.953067	4	1.0357	0	0	0	0	0	0	0	0	0	0	0	0	0	0	5356.65	0	0	0	0	0	0	0	0	27442.2	0	0	0	0	0	0	0	0	48301.3	0	0	0	0	0	0	0	0	0	0	0
17965	1010.79	127.066	3.07997	4	1.33194	0	0	0	0	0	0	0	99384.9	0	0	0	0	0	0	0	0	0	0	0	0	0	0	0	0	0	0	0	0	0	0	0	0	0	0	0	0	0	0	0	67080.5	0	0	0	0
17966	565.031	43.4368	1.21393	2	1.69716	0	0	0	0	0	0	0	0	0	0	0	0	0	0	0	0	0	0	0	0	0	0	0	0	0	0	0	0	0	0	0	0	0	0	0	0	0	0	0	0	0	0	0	0
17968	543.316	102.479	1.44067	2	1.6673	0	0	0	0	0	0	0	0	0	0	0	0	0	0	0	0	0	0	0	0	0	0	0	0	0	0	0	0	0	0	0	0	0	0	0	0	0	0	0	0	0	0	0	0
17969	577.849	80.6894	0.8786	2	1.91271	0	0	0	0	0	0	0	0	0	0	0	0	0	0	0	0	0	0	0	0	0	0	0	0	0	0	0	0	0	0	0	0	0	0	0	0	0	0	0	446.633	38902.2	0	6684.75	0
17970	681.804	54.0678	0.47805	2	1.10975	0	0	0	0	0	0	0	0	0	0	0	0	0	2129.12	0	0	0	0	0	0	0	0	0	0	0	0	0	0	0	0	0	0	0	0	0	0	0	0	0	0	0	0	0	0
17971	1056.53	146.331	1.24743	2	1.15168	0	0	0	0	0	0	0	16105.9	0	0	0	0	24724.3	0	0	0	14589.6	0	0	0	0	0	0	0	0	0	0	0	0	0	0	23546.9	33217.4	20020.4	0	0	0	0	0	20569.4	0	0	0	0
17972	768.89	41.8522	0.56405	2	3.8781	0	0	0	0	0	0	0	0	0	0	0	0	0	0	0	193808	0	0	0	0	0	0	0	0	0	0	0	0	0	0	0	0	0	0	0	0	0	0	0	0	0	0	0	0
17973	569.301	60.1829	0.767833	3	1.17542	0	0	0	0	0	0	0	0	0	0	0	0	0	0	0	0	0	0	0	0	0	0	0	0	0	0	0	1499.5	0	0	0	0	0	0	0	0	0	0	0	0	0	0	0	0
17974	536.779	77.0541	0.854317	2	1.49754	0	0	0	0	0	0	0	0	0	0	0	0	0	0	0	0	0	0	0	0	0	0	0	0	0	0	0	0	0	0	0	0	0	0	0	0	0	0	0	0	0	0	0	0
17976	461.202	21.3711	0.994	2	1.14822	0	0	0	0	0	0	0	0	0	0	0	0	1220.51	0	0	0	0	0	0	0	0	0	0	0	0	0	0	0	0	0	0	0	0	0	0	0	0	0	0	0	0	0	2416.54	0
17978	1109.2	125.585	1.2508	3	2.70938	0	0	0	0	0	0	0	0	0	0	0	0	0	0	0	0	0	0	0	0	0	0	0	0	0	0	0	0	0	0	0	0	0	0	0	0	0	0	0	0	0	0	0	0
17980	537.769	92.1122	1.52515	2	6.59801	0	0	0	0	0	0	0	0	0	0	0	0	0	0	0	0	0	0	0	0	499174	0	0	0	0	0	0	0	0	0	0	0	0	0	0	0	0	0	0	0	0	0	0	0
17981	966.832	129.927	0.907167	3	3.44664	0	0	0	0	0	0	0	0	0	0	0	0	0	0	0	0	0	0	0	0	0	0	0	0	0	0	0	0	0	0	0	0	0	0	0	0	0	0	0	0	0	0	0	0
17982	1347.27	135.584	1.11777	5	2.27747	0	0	0	0	0	0	0	0	0	0	0	0	0	0	0	0	0	0	0	0	0	0	0	0	0	0	0	0	0	0	0	0	0	0	0	0	0	0	0	0	0	0	0	0
17983	563.977	107.142	2.34172	3	1.98547	0	0	0	0	0	0	12594.3	5172.9	0	0	0	0	0	1766.59	0	5870.72	0	0	0	0	0	0	0	0	0	0	0	0	0	0	0	0	0	0	0	0	0	0	0	0	0	0	0	0
17984	708.878	74.9575	0.629317	2	1.39569	0	0	0	0	0	0	0	0	0	0	0	0	0	0	0	0	0	0	0	0	0	0	0	0	0	0	0	0	0	0	0	0	4460.92	0	0	0	0	0	3629.06	0	0	0	0	0
17985	698.354	106.027	2.58835	3	2.53007	0	0	0	0	0	0	0	0	0	0	0	0	0	0	0	0	0	13404.8	0	0	0	0	0	23935.1	0	0	0	30459.5	0	0	0	0	0	0	0	0	0	0	0	0	0	0	0	0
17987	701.077	61.7024	1.25283	2	2.49158	0	0	0	0	0	0	0	0	0	0	0	0	0	0	0	0	0	0	0	0	0	0	0	0	0	0	0	0	0	0	0	0	0	0	0	0	0	0	0	0	0	0	0	0
17988	762.317	138.594	1.40542	2	1.24568	0	0	0	64745.5	0	0	0	0	0	0	0	0	13107.2	0	0	0	0	0	0	84127.5	0	0	0	0	0	0	0	0	82510.8	0	0	0	0	0	318196	6049.38	0	0	0	0	0	0	0	0
17990	949.715	19.8558	1.3344	3	1.48064	0	0	0	0	0	0	0	0	0	0	0	0	0	0	0	0	0	0	0	0	0	0	0	0	0	0	0	0	0	0	0	0	0	0	0	0	0	0	0	0	0	0	0	0
17992	618.059	48.2169	0.919883	4	1.02596	0	0	0	0	0	0	0	0	0	0	0	0	0	0	0	0	0	0	0	0	0	0	0	0	0	0	0	0	0	0	0	0	0	0	0	0	0	0	0	0	0	0	0	0
17993	592.363	134.52	1.48397	2	1.28942	0	0	0	0	0	0	0	0	0	0	0	0	0	0	0	0	0	0	0	0	0	0	0	0	0	0	0	0	0	0	0	0	0	0	0	0	0	0	0	0	10080.9	0	0	2972.63
17994	631.271	90.7081	0.88575	2	6.42447	0	0	0	0	0	0	0	0	0	0	0	0	0	0	0	0	0	0	0	0	0	0	0	0	0	0	0	0	0	0	0	0	0	0	0	0	0	0	0	0	0	0	0	0
17995	453.952	130.443	2.36655	3	1041.52	0	0	0	0	0	0	0	0	0	0	0	0	0	0	0	0	0	0	0	0	0	0	0	0	0	0	0	0	0	0	0	0	0	0	0	0	0	0	0	0	0	0	0	0
17998	584.307	19.8558	1.09917	2	1.04619	0	0	0	0	0	0	0	0	0	0	0	0	0	0	0	0	0	0	0	0	0	0	0	0	0	0	0	0	0	0	0	0	0	0	0	0	0	0	0	0	0	0	569.972	0
17999	805.362	101.39	0.611117	3	1.17522	0	0	0	0	0	0	0	0	0	0	0	0	0	0	0	0	0	0	0	0	0	0	0	0	0	0	0	0	0	0	0	0	0	0	0	0	0	0	0	0	0	0	0	0
18000	474.793	158.775	0.888333	2	4.81337	0	0	0	0	0	0	0	0	0	0	0	0	0	0	0	0	0	0	0	0	0	0	0	0	0	0	0	0	0	0	0	0	0	0	0	0	0	0	0	0	0	0	0	0
18001	812.396	26.7082	1.93205	2	1.16819	0	0	0	0	0	0	0	0	0	0	0	0	0	0	0	0	0	0	0	0	0	0	0	0	0	0	0	0	0	0	0	0	0	0	0	0	0	0	0	0	0	0	0	0
18002	629.258	21.2417	0.3572	2	1.83835	0	0	0	0	0	15006.2	0	0	0	0	0	0	0	0	0	0	0	0	0	0	0	0	0	0	0	0	0	0	0	0	0	0	0	0	0	0	0	0	0	0	0	0	0	0
18003	589.332	55.7709	0.835383	2	2.1296	0	0	0	0	0	0	0	0	0	0	0	0	0	0	0	0	0	0	0	0	0	0	0	0	0	0	0	0	0	0	0	0	0	0	0	0	0	0	0	0	0	0	0	0
18004	417.692	53.7122	0.94955	2	27.1313	0	0	0	0	0	0	0	0	0	0	0	0	0	0	0	0	0	0	53731.9	0	0	0	0	0	0	0	0	0	0	0	0	0	0	0	0	0	0	0	0	0	0	0	0	0
18005	623.622	30.8097	1.60935	3	1.0394	0	0	0	0	0	0	0	0	0	0	0	0	0	0	0	0	0	0	0	0	0	0	0	0	0	0	0	0	0	0	0	0	0	0	0	0	0	0	0	0	0	0	0	0
18006	668.6	63.3055	2.37367	2	1.25581	0	0	0	0	0	0	0	0	0	30907.8	0	0	0	0	0	19150.5	0	5286.7	0	0	0	1204.62	411.758	28271.4	12230.1	0	0	0	0	0	9817.7	0	0	3864.15	0	0	0	0	0	0	0	0	0	0
18007	1226.61	89.3563	0.674933	3	1.15293	0	0	0	0	0	0	0	0	0	0	0	0	0	0	0	0	0	46422.9	0	0	0	0	0	0	0	0	0	0	0	0	0	112949	0	0	0	0	0	0	0	0	0	0	0	0
18008	508.914	23.3694	1.68067	3	2.53348	0	0	0	0	0	0	0	0	0	0	0	0	0	0	0	0	0	0	0	0	0	0	0	0	0	0	0	0	0	0	0	0	0	0	0	0	0	0	0	0	0	0	0	0
18009	789.908	41.9184	0.9343	2	7.82729	0	0	0	0	0	0	0	0	0	0	0	0	0	0	0	306951	0	0	0	0	0	0	0	0	0	0	0	0	0	0	0	884.732	0	0	0	0	0	0	0	0	0	0	0	0
18010	840.937	69.281	0.6	2	4.04651	0	0	0	0	0	0	0	499.63	0	0	0	0	0	0	0	0	0	0	0	0	0	0	0	22362.5	0	0	0	0	0	0	0	0	8638.67	4951.66	8406.78	4125.41	0	0	0	0	0	0	0	0
18011	599.548	84.8124	1.57785	4	1.24592	0	0	0	0	0	0	0	0	0	0	0	0	0	0	0	0	0	0	0	0	0	0	0	0	0	0	0	0	0	0	0	0	0	0	1708.21	0	0	0	0	0	0	0	0	0
18014	480.273	58.043	1.18722	2	1.27277	0	0	0	0	0	0	0	0	0	0	0	0	0	0	0	0	0	0	0	0	0	0	0	0	0	0	0	0	0	0	0	0	0	0	0	0	0	0	0	0	0	0	0	0
18016	734.358	83.382	0.356617	3	1.07386	0	0	0	0	0	0	0	0	0	0	0	0	0	0	0	0	3129.28	0	0	0	0	0	0	0	0	0	0	0	0	1050.21	0	0	0	0	2460.6	0	0	0	0	0	0	0	0	0
18017	787.451	137.586	1.32595	2	1.00952	0	0	0	0	0	0	0	0	0	0	0	0	0	0	0	0	0	0	0	0	0	0	0	0	0	0	0	0	0	0	0	0	0	0	0	0	0	0	0	0	0	0	0	0
18018	567.779	73.2444	0.543483	2	1.8893	0	0	0	0	0	0	0	0	0	0	0	0	0	0	0	0	0	0	0	0	0	0	0	0	0	0	0	0	0	0	0	0	0	0	0	0	0	0	0	0	0	0	0	0
18020	533.738	43.6818	0.732583	2	1.85391	0	0	0	0	0	0	0	0	0	0	0	0	0	0	0	0	0	0	0	0	0	0	0	0	0	0	0	0	0	0	0	0	0	0	0	0	0	0	0	0	0	0	0	0
18022	726.635	47.3474	2.15213	3	1.4849	75925.9	0	0	0	0	0	0	0	0	0	0	0	0	0	0	0	0	0	0	0	0	0	0	0	0	0	0	0	0	0	0	0	0	0	0	0	0	0	0	0	0	0	0	0
18026	989.188	133.671	1.37397	3	1.30136	0	0	0	0	0	0	0	0	16451.8	0	0	59139.4	12183.3	13506.1	0	0	0	0	0	0	0	0	0	0	0	0	0	0	0	0	0	0	0	0	0	0	0	0	0	14125.4	0	0	6131.58	0
18027	922.821	32.3312	2.23863	2	1.19151	0	0	0	0	0	0	0	0	0	0	50281.3	0	0	0	0	0	0	0	0	0	0	0	0	0	0	0	0	0	46520.9	0	0	0	0	0	0	0	0	0	0	0	0	0	0	0
18031	470.296	71.3418	1.2344	2	1.75803	0	0	0	0	0	0	0	0	0	0	0	0	0	0	0	0	0	0	0	0	0	0	0	0	0	0	0	0	0	0	0	0	0	0	0	0	0	0	0	0	0	0	0	0
18033	582.813	85.1232	1.33142	2	1.85078	0	0	0	0	0	0	0	0	0	0	0	0	0	0	0	0	0	0	0	0	0	0	0	0	0	0	0	0	0	0	0	0	0	0	0	0	0	0	0	0	0	0	0	0
18035	624.34	66.2007	0.363333	5	1.68476	0	0	0	0	0	0	0	0	0	0	0	0	0	0	0	0	0	0	0	0	0	0	0	0	0	0	0	0	0	0	0	0	0	0	0	0	0	0	0	0	0	0	0	0
18036	1136.02	168.966	0.423333	2	1.22407	0	0	0	0	0	0	997.976	0	0	0	0	0	0	0	0	0	0	0	0	0	0	0	0	0	0	0	0	0	0	0	0	0	0	0	0	0	0	0	0	0	0	0	0	0
18037	958.931	49.2287	1.5983	2	1.84795	0	0	0	0	0	0	0	0	0	0	0	0	0	0	0	0	0	0	0	0	0	0	0	0	0	0	0	0	0	0	0	0	0	0	0	0	0	0	0	0	0	0	0	0
18038	787.896	119.677	1.5664	4	1.10107	0	0	0	0	0	0	0	0	0	0	0	0	0	0	0	0	3327.91	0	0	0	0	0	23734.3	0	13111.5	0	0	0	0	0	0	0	0	0	0	0	0	0	0	0	3406.62	0	45549.3	0
18039	479.272	58.9679	0.161483	2	1.08507	0	0	0	0	0	0	0	0	0	0	0	0	0	0	0	0	0	0	0	0	0	0	0	0	0	0	0	0	0	0	0	0	0	0	0	0	0	0	0	0	0	0	0	0
18040	448.209	9.0228	1.67065	3	1.1999	0	0	0	0	0	0	0	0	0	0	0	0	0	0	0	0	0	628.022	0	0	0	0	0	0	0	0	0	0	0	0	0	0	0	0	0	0	0	0	0	0	0	0	0	0
18042	750.354	147.652	1.96482	2	2.35832	0	0	0	51227.9	0	0	0	0	0	0	0	0	0	0	0	0	0	0	0	38287.7	0	0	0	0	0	0	0	0	24821.3	0	0	0	0	0	83476.6	79300.5	0	0	0	0	0	0	0	0
18043	739.086	73.8329	1.58468	4	1.37446	0	0	0	0	0	0	0	0	0	0	0	0	0	0	0	0	35757.5	0	0	0	117311	0	0	0	0	0	0	0	0	0	0	0	0	0	0	0	10185.5	0	0	0	0	0	0	0
18044	433.601	128.082	3.55332	3	655.482	0	0	0	0	0	0	0	0	0	0	0	0	0	0	0	0	0	0	0	0	0	0	0	0	0	0	0	0	0	0	0	0	0	0	0	0	0	0	0	0	0	0	0	0
18048	482.76	76.5252	0.871433	2	1.31095	0	0	0	0	0	0	0	0	0	0	0	0	0	0	0	0	0	0	0	0	0	975.664	0	0	0	0	0	3954.13	0	0	0	0	0	3062.9	0	0	0	0	0	0	0	0	0	0
18049	453.716	21.1989	0.536	2	1.39364	0	0	0	0	3678.13	10375.1	0	0	7965	0	0	18538.2	4.24553	0	0	0	0	0	0	0	0	0	0	0	0	0	0	0	0	345.464	0	0	0	66.0581	0	0	0	0	597.714	0	0	0	0	0
18050	617.803	20.6703	1.8113	2	1.12708	0	0	0	0	0	0	0	0	0	0	0	0	0	0	0	0	0	0	0	0	0	0	0	0	0	0	0	0	0	0	0	0	0	0	0	0	0	0	0	0	0	0	0	0
18051	645.84	60.9905	0.167833	2	1.12555	0	0	0	609.445	0	0	0	0	0	0	0	0	0	0	0	0	0	0	0	0	0	0	0	0	0	0	0	0	0	0	0	0	0	0	0	0	0	0	0	0	0	0	0	0
18052	571.309	90.3425	1.24738	3	1.4411	16234	0	0	0	0	0	0	0	0	23561.6	0	9330.72	0	0	0	0	0	0	0	0	0	0	0	0	0	0	0	0	0	0	0	0	0	0	0	0	0	0	0	15568.3	0	20204.2	0	0
18055	621.579	81.0571	1.14065	4	1.4638	0	0	0	0	0	0	0	0	0	0	0	0	0	0	0	0	0	0	0	0	0	0	0	0	0	0	0	0	0	0	0	0	0	0	0	0	0	0	0	0	0	8037.4	0	0
18057	947.272	114.06	2.34118	3	2.50059	0	0	0	0	0	0	0	0	0	0	0	0	0	0	0	0	0	0	0	0	0	0	0	0	0	0	0	0	0	0	0	0	0	0	0	0	0	0	0	0	0	0	0	0
18060	1321.26	140.985	0.0792667	3	2.78813	0	0	0	0	0	0	0	0	0	0	0	0	0	0	0	0	0	0	0	0	0	0	0	0	0	0	0	0	0	0	0	0	0	0	0	0	0	0	0	0	0	0	0	0
18061	1016.84	115.418	1.79402	3	1.60359	0	35539.8	0	0	0	0	0	0	0	0	0	0	0	0	0	0	0	0	0	0	0	0	0	0	0	0	0	0	0	0	0	0	0	0	0	0	0	0	0	0	0	0	0	0
18062	431.735	18.1336	0.817283	2	2.26347	0	0	0	0	0	0	0	0	0	0	0	0	0	0	0	0	0	86.6315	0	0	0	0	0	0	0	0	0	0	0	0	0	0	0	0	0	0	0	0	0	0	0	0	0	0
18063	596.8	100.663	1.42055	2	1.16233	0	0	0	0	0	0	0	0	0	0	0	0	0	0	0	0	0	0	0	0	0	0	0	0	0	0	0	0	0	0	0	0	0	0	0	0	0	0	0	0	0	0	0	0
18065	999.55	128.921	2.73655	3	1.06229	0	0	0	0	0	0	0	0	0	0	0	0	0	0	0	0	0	0	0	0	0	0	0	0	0	0	0	0	0	0	0	0	0	0	0	0	0	0	0	0	0	0	0	0
18069	717.082	73.2444	0.52935	2	1.55745	0	0	0	0	0	0	0	0	0	0	0	0	0	0	0	0	0	0	0	0	0	0	0	0	0	0	0	0	0	0	0	0	0	0	0	0	0	0	0	0	0	0	0	0
18071	478.75	15.717	1.2744	2	1.36285	0	0	0	0	0	0	0	0	0	0	0	0	0	0	0	0	0	0	0	0	0	0	0	0	0	0	0	0	0	0	0	0	0	0	0	0	0	0	0	0	0	0	0	0
18072	649.665	57.3963	1.45232	3	1.01656	0	0	0	0	0	0	0	0	0	0	0	0	0	0	0	0	0	0	0	0	0	0	0	0	0	0	0	0	0	0	0	0	0	0	0	0	0	0	0	0	0	0	0	0
18074	1274.92	135.054	3.49942	4	1.58649	0	0	0	0	0	0	0	0	0	0	0	0	0	0	0	0	0	0	0	0	0	0	0	0	0	0	0	0	0	0	0	0	0	0	0	0	0	58291.1	0	0	0	0	0	0
18076	405.538	6.93123	0.604267	3	7.83383	0	0	0	0	0	0	0	0	0	0	0	0	0	0	0	0	0	0	0	0	0	3045.94	0	0	0	0	0	0	0	0	1336.72	0	0	0	0	300.979	0	0	0	0	0	0	0	0
18078	526.278	44.4014	2.25712	2	2.0415	0	0	0	0	0	0	0	0	0	0	0	0	0	0	0	0	0	0	0	0	0	0	0	0	0	0	0	0	0	0	0	0	0	0	0	0	0	0	0	0	0	0	0	0
18079	419.545	23.2195	2.15888	3	1.94194	0	0	0	0	0	0	0	0	0	0	0	0	0	0	0	0	9761.07	0	0	0	0	0	0	0	0	0	0	0	0	0	0	0	0	0	0	0	0	0	0	0	0	0	0	0
18080	824.457	83.9697	0.22085	3	3.13483	0	0	0	0	0	0	0	0	0	0	0	0	0	0	0	0	0	0	0	0	0	0	0	0	0	0	0	0	0	0	0	0	0	0	0	0	0	0	0	0	0	0	0	0
18081	527.619	123.483	1.2319	3	2.19121	0	0	0	0	0	0	0	0	0	0	0	0	0	0	0	0	0	0	0	0	0	0	0	0	0	0	0	0	0	0	0	0	0	0	0	0	0	0	0	0	0	0	0	0
18082	528.813	111.628	2.04498	2	1.7262	0	0	0	0	0	20898.4	0	0	0	0	0	0	0	0	0	0	0	0	0	0	0	0	0	0	0	0	0	0	0	0	0	0	0	0	0	0	0	0	0	0	0	0	0	0
18083	934.475	128.608	5.99518	3	1.19754	0	0	0	0	0	0	0	0	0	0	0	0	0	0	0	0	0	0	0	0	0	0	0	0	0	0	0	0	0	0	0	0	0	0	0	0	0	0	0	0	0	0	0	0
18086	1012.73	109.459	0.768833	4	1.18761	0	0	0	0	0	0	0	0	0	0	0	0	0	0	0	0	0	0	0	0	0	0	0	0	0	0	0	0	0	0	0	0	0	0	0	0	0	0	0	0	0	0	0	0
18087	796.07	91.1304	1.4889	3	2.07598	0	0	0	0	0	0	0	0	0	0	0	0	0	0	0	0	0	0	0	0	0	0	0	0	0	0	0	334478	0	0	0	0	0	0	0	0	0	0	0	0	0	0	0	0
18088	570.305	50.5197	0.75365	3	1.05636	0	0	118.585	0	0	859.559	0	104.622	63176	11196.7	0	0	1442.85	1530.86	0	0	0	0	0	0	0	0	0	0	0	479.879	0	0	0	0	4323.57	0	0	0	0	0	0	0	0	0	0	0	0	0
18090	933.929	50.1759	2.34238	2	1.61446	0	0	0	0	0	0	0	0	0	0	0	0	0	0	0	0	0	0	0	0	0	0	15997.6	0	0	0	0	0	0	0	0	0	0	0	0	0	0	0	0	0	0	0	0	28543.5
18091	651.556	113.891	1.87035	5	1.10203	0	0	0	0	0	0	0	0	0	0	0	0	0	0	0	0	0	0	0	0	0	0	0	0	0	0	0	0	0	0	0	0	0	0	0	0	0	0	0	0	0	0	0	0
18092	564.787	10.7091	0.967683	2	1.64306	0	0	0	0	0	0	0	0	0	0	0	0	1763.06	0	0	0	0	0	0	0	0	0	0	0	0	0	0	0	0	0	0	0	0	0	0	0	0	0	0	0	0	0	0	0
18093	560.775	152.017	2.48083	2	2.12722	0	0	0	0	0	0	0	0	0	0	0	0	0	0	0	0	0	0	0	0	0	0	0	0	0	0	0	0	0	0	0	0	0	0	0	0	0	0	0	0	0	0	0	0
18094	404.228	64.1095	0.667867	2	1.35317	0	0	0	0	0	0	0	0	0	0	0	0	0	0	0	0	0	0	0	0	0	0	0	0	0	0	0	0	0	0	0	0	0	0	0	0	0	0	0	0	0	0	0	0
18095	493.703	19.4812	0.749583	2	1.12626	0	0	0	0	0	0	0	0	0	0	0	0	0	0	0	0	0	0	0	0	0	0	0	0	0	453.437	0	0	0	0	0	0	0	0	0	0	0	0	0	0	0	0	0	0
18097	1046.54	106.027	1.6208	2	3.63579	0	0	0	0	0	0	0	0	0	0	0	0	0	0	0	0	0	0	0	0	867892	0	0	0	0	0	0	0	0	0	0	0	0	0	0	0	0	0	0	0	0	0	0	0
18098	586.325	79.3036	0.5435	3	1.00894	0	0	0	0	0	0	0	0	0	0	0	0	0	0	0	0	0	0	0	0	0	0	0	0	0	0	0	0	0	0	0	0	0	0	0	0	0	0	0	0	0	0	0	0
18099	668.358	28.4779	1.30577	2	9.58097	0	0	0	0	0	0	0	0	0	0	0	0	0	0	0	0	0	0	0	0	372403	0	2437.77	0	0	0	0	0	0	0	0	5547.92	0	0	0	0	0	0	0	0	0	0	0	0
18100	1017.47	11.2659	2.49605	2	1.71199	0	0	108102	0	162974	0	0	0	59375	208826	0	0	0	0	0	0	0	9860.69	15779.5	0	0	0	0	0	0	0	0	0	0	0	0	0	732.505	59.0363	0	0	0	0	0	0	0	0	0	0
18101	873.165	46.8068	1.45707	2	1.08536	0	0	0	0	0	0	0	0	0	0	0	0	0	0	0	0	0	0	0	0	0	0	0	0	0	0	0	0	0	0	0	0	0	0	0	0	0	0	0	0	0	0	0	0
18102	1021.99	139.089	0.556317	2	1.14476	0	0	0	0	0	0	0	0	0	0	0	0	0	0	0	0	0	0	0	0	0	0	0	0	0	0	0	0	0	0	0	0	0	0	0	0	0	0	0	0	0	0	0	0
18104	462.751	66.9426	2.6285	2	1.37184	0	0	9742.15	0	0	0	42514.9	0	0	0	0	0	0	1064.12	0	8674.82	0	0	0	3050.87	0	0	0	0	0	0	0	0	0	0	0	0	0	0	21468.9	11645.5	0	0	0	0	0	0	0	0
18105	906.679	103.626	1.64	2	1.43819	0	0	0	0	0	0	0	7002.52	0	0	0	0	0	0	0	0	0	0	0	0	0	0	0	0	0	0	0	0	0	0	0	0	0	0	0	0	0	0	0	0	0	0	0	0
18106	474.287	79.6025	0.541117	2	3.13596	0	0	0	0	0	0	0	0	0	0	0	0	0	0	0	0	0	0	0	0	0	0	0	0	0	0	0	0	0	0	0	0	0	0	0	0	0	0	0	0	0	0	0	0
18107	546.261	18.5938	2.94075	3	1.01402	0	0	0	0	0	0	0	0	0	0	0	0	0	0	0	0	0	0	0	0	0	0	0	0	0	0	0	0	0	0	0	0	0	0	0	0	0	0	0	0	0	0	0	0
18108	625.326	96.1093	0.793167	3	1.43324	0	0	20228.8	32295.8	0	5855.77	0	0	0	0	0	0	0	1365.01	0	25927.5	0	0	0	0	0	3074.46	0	32863.4	0	0	0	21893.2	0	0	0	1599.42	0	0	0	0	0	0	0	0	0	0	0	0
18110	749.698	118.841	2.56	3	1.45157	0	0	0	0	0	0	0	0	0	0	0	0	0	0	0	0	0	0	10251.5	0	0	0	0	13392.5	0	0	0	0	0	0	0	0	0	0	0	0	0	0	0	0	7841.58	0	11214.7	7693.33
18111	551.318	97.2839	1.15055	2	1.21779	0	0	0	0	0	0	0	0	0	0	0	2403.62	0	2588.21	0	0	0	0	0	0	0	4322.93	0	0	0	0	0	0	0	0	30661.5	0	0	0	0	0	0	0	0	0	0	0	0	0
18113	840.071	136.803	3.84463	3	1.33078	0	0	0	0	0	0	0	0	0	0	0	0	0	0	0	0	0	0	0	0	0	0	0	0	0	0	0	0	0	0	0	0	0	0	0	0	0	0	0	0	12998.9	0	14633.1	2333.9
18115	609.647	90.2405	2.13667	3	1.19331	0	0	0	0	0	0	0	0	0	0	0	0	0	0	0	0	0	0	0	0	0	0	0	0	0	0	0	0	81749.4	0	0	0	0	0	0	0	0	0	0	0	0	0	0	0
18116	454.553	30.7634	1.54797	3	1.72661	0	0	0	0	0	0	0	0	0	0	0	16314.4	0	0	0	0	0	0	0	0	0	0	0	0	0	0	26222.3	0	0	0	0	0	0	933.452	0	0	0	1478.17	0	0	0	0	0	0
18117	1071.54	115.709	1.84625	3	2.54997	0	0	0	0	0	0	0	0	0	0	0	0	0	0	0	0	0	0	0	0	0	0	0	0	0	0	0	0	0	0	0	0	0	0	0	0	0	0	0	0	0	0	0	0
18119	602.313	106.776	1.03867	3	2.5691	0	0	0	0	0	0	0	0	0	0	0	0	0	0	0	0	0	0	0	0	0	0	0	0	0	0	0	0	0	0	0	0	0	0	0	0	0	0	0	0	0	0	0	0
18121	582.792	43.8027	0.609117	2	1.28435	0	0	0	0	0	0	0	0	0	0	0	0	0	0	0	0	0	0	0	0	0	0	0	0	0	0	0	0	0	0	0	0	0	0	0	0	0	0	0	0	0	0	0	0
18122	697.732	47.5466	0.718833	5	7.49388	0	0	0	0	0	0	0	0	0	0	0	0	0	0	0	0	0	0	0	0	0	0	0	0	0	0	0	0	0	0	0	149053	0	0	0	0	0	0	0	0	0	0	0	0
18123	793.373	84.6493	1.05807	3	1.23104	0	0	0	0	0	4006.86	0	0	0	0	9132.58	0	3994.47	0	0	0	5023.89	0	0	0	0	0	13057.7	0	24585.1	0	0	0	0	0	0	0	0	0	0	0	0	0	11639.1	0	0	0	0	0
18124	401.213	15.5502	0.552983	2	1.09594	0	0	0	0	0	0	0	0	0	0	0	0	0	0	0	0	0	847.919	0	0	0	0	0	0	0	0	0	0	0	4432.92	0	0	0	0	0	0	0	0	0	0	0	0	0	0
18125	780.626	69.1615	1.68227	4	1.43522	0	0	0	11653.7	0	22217.6	0	0	7844.76	0	0	0	0	0	0	23148.1	0	0	13703.9	0	0	7802.84	0	30790.3	0	0	0	53672.5	0	0	0	0	23181.6	0	0	0	0	0	0	0	0	0	0	0
18126	451.74	70.738	1.702	2	1.51328	0	0	0	0	0	0	0	0	0	0	0	0	0	0	0	0	0	0	0	0	0	0	0	0	0	0	0	0	0	0	0	0	0	0	0	0	0	0	0	0	0	0	0	0
18127	1006.49	86.7442	0.630867	2	26.4457	0	0	0	0	0	0	0	0	0	0	0	0	0	0	0	0	0	0	0	0	0	0	0	0	0	0	0	0	0	0	0	0	0	0	0	0	0	0	0	0	0	0	0	0
18128	1242.95	145.815	0.704767	3	1.2224	0	0	0	37783.9	0	0	0	0	0	0	0	0	0	0	0	0	0	0	0	0	0	0	0	0	0	0	0	0	23905.6	0	0	0	0	0	0	0	0	0	0	0	50680.5	0	0	0
18129	552.584	32.9432	1.62355	6	1.15729	0	0	0	0	0	0	0	0	0	0	0	0	0	0	0	0	0	0	0	0	0	0	0	0	0	0	0	0	0	0	0	0	0	0	0	0	0	0	0	0	0	0	0	0
18132	557.537	76.7982	0.0756	4	6.00193	0	0	0	0	0	0	0	0	0	0	0	0	0	0	0	0	0	0	0	0	0	0	0	0	0	0	0	0	0	0	0	0	0	0	0	0	0	0	0	0	0	0	0	0
18133	643.815	48.9161	0.450417	2	2.52995	0	0	0	0	0	0	0	0	0	0	0	0	0	0	0	0	0	0	0	0	0	0	0	0	0	0	0	0	0	0	0	0	0	0	0	0	0	0	0	0	0	0	0	0
18134	909.965	80.3417	0.914967	2	1.47902	0	0	0	0	0	0	0	0	0	0	0	0	0	0	0	0	0	0	0	0	0	0	0	0	0	0	0	6206.97	0	0	0	8483.36	12334.8	0	10130.3	6436.83	0	0	0	0	0	0	0	0
18135	682.338	17.6004	1.54835	2	1.06166	0	0	0	0	0	0	0	0	0	0	0	0	0	0	0	0	0	0	0	0	0	0	0	0	0	0	0	0	0	0	0	0	0	0	0	0	0	0	0	0	3165.94	0	3250.66	6738.38
18136	834.87	37.8304	1.7367	2	1.02937	0	0	14047.7	0	0	0	0	11056.9	0	0	0	0	0	3838.6	0	0	0	0	0	0	0	2207.76	0	0	0	21661.7	0	0	0	0	0	0	0	0	0	0	0	0	0	0	0	0	6074.59	2957.18
18137	596.759	55.8777	0.727683	2	2.05724	0	0	0	0	0	0	0	0	0	0	0	0	0	0	0	0	0	0	0	0	0	0	0	0	0	0	0	0	0	0	0	0	0	0	0	0	0	0	0	0	0	0	799.245	0
18139	672.696	7.69003	1.30885	2	1.24514	0	0	0	0	0	0.42507	1127.08	0	388.515	0	119600	0	0	0	0	0	0	75.3401	10436.7	0	0	0	0	0	0	0	149233	13.5609	48925.1	0	0	0	33380.8	16469.3	8743.18	0	0	0	0	25749.9	0	0	0	0
18141	524.792	54.0116	1.78333	2	1.04669	0	0	0	0	0	0	130693	1919.29	0	0	0	0	0	0	0	0	0	0	0	0	0	0	0	0	0	0	0	0	0	0	0	0	0	0	0	0	0	0	0	0	0	0	0	0
18142	765.849	38.4999	1.56027	2	1.29393	0	0	8655.73	0	0	0	0	5531.41	0	0	5915.21	0	9685.51	10558.6	0	0	0	0	0	0	0	3256.02	0	19081.4	0	32634.4	0	0	21903.3	0	54749.1	0	0	12652.4	0	6784.98	0	0	14295.6	0	0	0	0	0
18144	818.415	98.6996	0.3385	3	1.75207	0	0	0	0	0	0	0	0	0	0	0	0	0	0	0	0	0	0	0	0	0	0	0	0	0	0	0	0	0	0	0	0	0	0	0	0	0	0	0	0	0	0	0	0
18145	448.234	41.9184	2.09913	3	2.12402	0	0	0	0	0	0	0	0	0	0	0	0	0	0	0	0	0	0	0	0	0	0	0	0	0	0	0	0	0	0	0	0	0	0	0	0	0	0	0	0	0	0	0	0
18146	416.26	36.5987	0.717683	2	1.06327	0	0	0	0	0	0	0	0	0	0	0	0	0	0	0	0	0	0	0	0	0	0	0	0	0	0	0	0	0	0	0	0	0	0	0	0	0	0	0	0	0	0	0	0
18148	734.334	74.6707	1.4942	3	1.08719	0	0	0	0	0	0	0	0	0	0	0	0	0	0	0	0	0	0	0	0	0	0	0	0	0	0	0	0	0	0	0	0	0	0	0	0	0	0	0	0	0	0	14280.8	0
18151	654.364	76.7982	0.670467	2	3.20337	0	0	0	0	0	0	0	0	0	0	0	0	0	0	0	0	0	0	0	0	0	0	0	0	0	0	0	0	0	0	0	0	0	0	0	0	0	0	0	0	0	0	0	0
18152	510.758	31.0075	1.48185	2	1.07142	0	0	0	0	0	0	0	0	0	0	0	0	0	0	0	0	0	0	0	0	0	0	0	0	0	0	0	0	0	0	0	0	0	0	0	0	0	0	0	0	0	0	0	0
18154	508.439	83.9697	1.16258	5	3.3961	0	0	0	0	0	0	0	0	0	0	0	0	0	0	0	0	0	0	0	0	0	0	0	0	0	0	0	0	0	0	0	0	0	0	0	0	0	0	0	0	8107.81	5629.73	0	2741.76
18155	893.367	29.7845	2.2175	2	1.28763	0	0	0	0	0	0	0	4397.77	0	20439.1	0	0	0	0	0	0	0	0	0	0	0	0	0	11558.2	0	51365.4	0	0	0	10976.2	0	0	39548.1	0	0	47453.6	0	0	0	16263.1	0	0	0	0
18158	1041.01	94.3509	1.49152	4	1.47764	0	0	0	0	0	0	0	0	0	0	0	0	0	0	0	0	0	0	0	0	0	0	0	0	0	0	0	0	0	0	0	0	126360	0	0	0	0	0	0	0	0	0	0	0
18159	623.622	29.4745	2.43077	3	1.272	0	0	0	0	0	0	0	0	0	0	0	0	0	0	0	0	0	0	0	0	0	0	0	0	0	0	0	0	0	0	0	0	0	0	0	0	0	0	0	0	0	0	0	0
18161	433.721	23.5414	1.87417	2	1.17526	28101.1	0	0	0	0	0	0	1802.84	0	0	0	0	0	0	0	18479.1	0	1573.15	0	0	0	0	0	0	0	0	0	0	0	0	0	0	0	0	0	0	0	0	0	0	0	0	0	0
18162	782.059	91.0792	1.3493	3	1.36187	0	0	0	0	0	0	0	0	0	0	0	0	0	0	0	0	0	0	0	0	0	0	0	0	0	0	0	0	0	0	0	0	0	0	0	0	0	0	0	0	0	0	0	0
18164	580.533	82.3434	1.08383	4	1.6832	0	0	0	0	0	0	0	0	0	0	0	5725.07	0	0	0	0	0	0	0	21707.3	0	2807.3	889.404	0	0	0	0	0	0	0	0	0	0	0	0	0	0	0	0	0	0	0	0	0
18165	1426.22	18.5729	1.0827	2	1.0854	0	0	0	0	0	0	0	0	0	0	0	0	0	0	0	0	0	0	0	0	0	0	0	0	0	0	0	0	0	0	0	0	0	0	0	0	0	0	0	0	0	0	0	0
18166	733.388	114.107	0.314167	2	1.27361	0	0	0	0	0	0	0	0	0	0	0	0	0	0	0	0	0	0	0	0	0	0	0	0	0	0	0	0	0	0	0	0	0	0	0	0	0	0	0	0	0	0	0	0
18167	499.751	71.706	0.6958	2	1.33191	0	0	0	0	0	0	0	0	0	0	0	0	0	0	0	0	0	0	0	0	0	0	0	0	0	0	0	0	0	0	0	0	0	0	0	0	0	0	0	0	0	0	0	0
18170	768.363	46.1504	2.31045	2	2.08466	0	0	0	0	0	0	0	0	0	0	0	0	0	0	0	0	0	0	0	0	0	0	0	0	0	0	0	0	0	0	0	0	0	0	0	0	0	0	0	0	0	0	0	0
18171	578.28	88.9154	1.0903	2	5.67872	0	0	0	0	0	0	0	0	0	0	0	0	0	0	0	0	0	0	0	0	0	0	0	0	0	0	0	0	0	0	0	0	0	0	0	0	0	0	0	0	0	0	0	0
18172	547.778	65.7921	0.744683	2	1.13405	0	0	0	0	0	0	0	0	0	0	0	0	0	0	0	0	0	0	0	0	0	0	0	0	0	0	0	0	0	0	0	0	0	0	0	0	0	0	0	0	31072.3	0	0	0
18176	577.289	106.218	1.50707	3	1.23334	0	0	0	0	11501.2	3282.08	0	0	4880.8	0	0	4011.32	0	3098.29	0	13561.9	0	3796.8	0	0	0	2093.57	0	23341.3	0	0	0	10929.3	0	6141.75	0	0	0	0	0	0	0	0	0	0	0	0	0	0
18179	1532.34	40.8713	1.0031	3	1.21304	0	0	0	0	210982	0	0	0	0	0	0	0	0	0	0	0	0	0	0	0	0	0	0	0	0	0	0	0	0	0	0	0	0	0	0	0	0	0	0	0	0	0	0	0
18181	601.346	81.886	0.507517	2	2.96157	0	0	0	0	0	0	0	0	0	0	0	0	0	0	0	0	0	0	0	0	0	0	0	0	0	0	0	0	0	0	0	0	0	0	0	0	0	0	0	0	0	0	0	0
18183	1013.52	116.062	3.67287	2	1.61926	0	0	0	0	0	0	0	0	0	0	0	0	0	0	17575.3	0	0	0	0	0	0	0	0	0	24708.2	0	16298	0	0	0	13338.6	0	26015.7	0	20166.8	0	0	0	25064.8	23387.2	8149.85	0	0	4999.19
18184	580.836	60.4522	1.91093	2	1.04276	0	0	0	0	0	0	0	25554.4	0	11760.3	0	18080.6	0	0	0	0	0	0	0	0	0	0	0	0	0	0	0	0	0	0	0	0	0	25232	0	0	0	0	0	0	0	0	0	0
18185	606.368	119.976	8.71545	2	1.28007	0	0	0	0	0	0	17094.2	0	0	0	0	0	0	0	0	0	0	0	0	0	0	0	8573.55	0	0	0	0	0	0	0	0	0	0	0	0	0	0	0	0	0	0	0	0	0
18188	470.297	51.631	0.388283	2	1.89389	0	0	0	0	0	0	0	0	0	0	0	0	0	0	0	0	15898.3	0	0	0	0	0	0	0	4185.99	0	0	0	0	0	0	0	0	0	0	0	0	0	0	0	0	0	0	0
18189	800.997	35.5344	0.82435	3	7.67141	0	0	0	0	0	0	0	0	0	0	0	0	0	0	0	0	0	0	0	0	0	0	0	0	0	0	0	0	0	0	0	0	0	0	0	0	0	0	0	0	0	0	0	0
18190	1211.92	121.612	0.70185	3	1.00076	0	0	0	0	0	0	0	0	0	0	0	0	0	0	0	0	0	0	0	0	0	0	0	0	0	0	0	0	0	0	0	0	0	0	0	0	0	0	0	0	0	0	0	0
18191	619.312	103.875	1.124	3	1.63862	0	0	0	0	0	0	0	0	0	0	0	0	0	0	0	0	0	0	0	0	0	0	0	0	0	0	0	0	0	0	0	0	0	0	0	0	0	0	0	0	0	0	0	0
18192	1180.33	117.04	1.17553	4	1.03739	0	0	0	0	0	0	0	0	0	0	0	0	0	6669.39	0	0	0	26038.7	0	0	0	0	0	0	0	0	0	0	0	0	0	0	0	27799.5	0	0	0	0	0	0	0	0	0	0
18193	487.242	23.3694	0.895	2	1.48157	0	0	0	0	0	0	0	0	0	0	0	0	0	0	0	0	0	0	0	0	0	0	0	0	0	0	0	0	0	0	0	0	0	0	0	0	0	0	0	0	0	0	0	0
18194	765.68	63.944	1.39145	3	1.51953	0	0	0	0	37388.2	3485.8	0	904.862	0	0	0	0	0	786.577	0	23308	0	2712.73	6926.1	0	0	1249.23	0	16403.9	0	9761.79	0	0	0	11934.7	0	0	0	7420.17	17705.8	0	0	0	7852.23	0	0	0	0	0
18195	447.737	34.7473	0.185783	2	1.27461	0	0	0	0	7772.63	0	0	344.749	0	0	0	0	0	0	0	0	0	403.783	0	0	0	0	0	1559.87	0	0	0	8229.16	0	1127.71	0	0	0	239.909	0	0	799.202	2004.35	0	0	0	0	0	0
18197	622.342	99.5122	0.2246	3	1.98614	7239.47	0	0	0	3951.41	0	0	0	0	0	0	0	0	0	0	2741.28	0	0	0	0	0	0	0	0	0	0	0	0	0	0	0	0	7933.88	0	0	0	0	0	0	0	0	0	0	0
18198	612.845	70.1126	1.28217	2	2.41518	0	0	0	0	0	0	0	0	0	0	0	0	0	0	0	0	0	0	0	0	0	0	0	0	0	0	0	0	0	0	0	0	0	0	0	0	0	0	0	0	0	0	0	0
18199	1252.63	117.105	1.35747	3	1.39194	0	0	0	0	0	0	0	0	14986.7	0	0	0	0	5910.64	0	0	0	17149.5	0	6120.09	0	0	34550.2	0	0	0	0	0	0	0	0	0	0	0	0	0	0	0	0	19113.2	0	0	0	0
18201	1123.57	90.3992	1.40522	3	1.74786	0	0	0	0	0	0	0	0	0	0	0	0	0	0	0	0	0	0	0	0	0	0	0	0	0	0	0	0	0	0	0	0	0	0	0	0	0	0	0	0	0	0	0	0
18202	545.932	68.4253	0.327333	3	4.8797	0	0	0	0	0	0	0	0	0	0	0	0	0	0	0	0	0	0	0	0	0	0	0	0	0	0	0	0	0	0	0	0	0	0	0	0	0	0	0	0	0	0	0	0
18203	482.753	97.9675	1.31808	2	1.135	0	0	0	0	0	0	0	0	0	0	0	0	0	0	0	0	0	0	0	0	0	0	0	0	0	0	0	0	0	0	0	0	0	0	0	0	0	0	0	0	0	0	0	0
18206	1191.85	141.607	0.397967	4	2.25606	0	0	0	0	0	0	0	0	0	0	0	0	0	0	0	0	0	0	0	0	0	0	0	0	0	0	0	0	0	0	0	0	0	0	0	0	0	0	0	0	0	0	0	0
18207	505.799	102.479	1.05715	2	1.25506	0	0	0	0	0	0	0	823.823	0	0	0	0	0	0	0	16025.9	0	0	0	0	0	0	0	0	0	0	0	0	0	0	0	0	0	0	0	27123.5	0	0	4537.42	0	0	0	0	0
18208	699.894	94.7701	1.34343	2	3.91524	0	0	0	0	0	0	0	0	0	0	0	0	0	0	0	0	0	0	0	0	0	0	0	0	0	0	0	0	0	0	0	0	0	0	0	0	0	0	0	0	0	0	0	0
18209	629.865	97.8552	0.527667	2	2.72644	0	0	0	0	0	0	0	0	0	0	0	0	0	0	0	0	0	0	0	0	0	0	0	0	0	0	0	0	0	0	0	0	0	0	0	0	0	0	0	0	0	0	0	0
18210	921.493	96.7013	0.592683	2	2.28355	0	0	0	0	0	0	0	0	0	0	0	0	0	0	0	0	0	0	0	0	0	0	0	0	0	0	0	0	0	0	0	0	0	0	0	0	0	0	0	0	0	0	0	0
18211	642.319	16.9251	1.75313	2	1.2712	0	11382.2	22189.8	0	29780.5	8457.8	20364.7	902.678	0	0	0	24681.9	1662.23	3206.24	0	0	0	3557.2	9908.25	0	0	0	0	27168.9	0	0	0	16127.3	0	36932.5	0	0	0	10243.6	0	23881.5	81594.4	0	12160.9	20996.5	0	0	0	0
18213	824.457	84.2913	0.109867	2	1.0305	0	0	0	0	0	10840	0	0	0	0	0	0	6316.48	0	0	0	0	0	0	0	7129.28	0	0	0	0	0	0	0	0	0	0	2089.67	0	0	0	0	0	0	0	0	0	0	0	0
18214	716.433	129.109	2.53115	2	1.0245	0	0	0	0	0	0	0	0	0	0	0	0	0	0	0	0	0	0	0	0	0	0	0	0	0	0	0	0	0	0	0	0	0	0	0	0	0	0	0	0	0	0	0	0
18215	676.044	49.5307	0.951533	3	1.33754	0	0	0	0	0	0	5279.27	0	5434.21	0	0	0	0	0	0	0	0	0	0	0	0	0	17.8556	17970.6	0	0	0	0	0	0	0	0	0	0	8835.39	0	0	0	209.831	10885.4	0	0	0	0
18216	1032	117.295	1.41687	3	1.87562	0	0	0	0	0	0	0	0	0	0	0	0	0	0	0	0	0	0	0	0	0	0	0	0	0	0	0	0	0	0	0	0	0	0	0	0	0	0	0	0	0	0	0	0
18218	572.789	29.1108	0.856317	2	3.00757	0	0	0	0	0	0	0	0	0	0	0	0	0	0	0	0	0	0	0	0	0	0	0	0	0	0	0	0	0	0	0	0	0	0	0	0	0	0	0	0	0	0	0	0
18219	600.722	35.1811	1.96367	2	1.36577	0	0	0	0	0	0	0	0	0	0	0	0	0	0	0	0	0	0	0	0	0	0	0	0	0	0	0	0	0	0	0	0	0	0	0	0	0	0	0	0	0	0	0	0
18220	610.33	71.7624	0.357933	3	1.057	0	0	0	0	0	0	0	0	0	0	0	0	0	0	0	0	0	0	0	0	0	0	0	0	0	0	0	0	0	0	0	0	0	0	0	0	0	0	0	0	0	0	0	0
18223	577.814	89.8917	1.07565	2	5.20477	0	0	0	0	0	0	0	0	0	0	0	0	0	0	0	0	0	0	0	0	10774.3	0	0	0	0	0	0	0	0	0	0	1231.76	0	0	0	0	0	0	0	0	0	0	0	0
18224	505.787	48.9161	1.2783	2	7.59609	0	0	0	0	0	0	0	0	0	0	0	0	0	0	0	0	0	0	0	0	0	0	0	0	0	0	0	0	0	0	0	47008.1	0	0	0	0	0	0	0	0	0	0	0	0
18225	1248.95	125.517	0.667267	3	7.04131	0	0	0	0	0	0	0	0	0	0	0	0	0	0	0	0	0	0	0	0	0	0	0	0	0	0	0	0	0	0	0	0	0	0	0	0	0	0	0	0	0	0	0	0
18226	662.305	96.3189	0.192033	3	1.37758	0	0	0	0	0	0	0	0	0	0	2701.29	0	0	0	0	0	0	0	0	0	0	0	0	0	0	0	0	0	19055.1	0	0	0	0	0	0	0	0	0	0	0	0	0	0	0
18227	1087.53	101.339	1.51952	2	1.28061	0	0	0	0	0	0	0	0	0	0	0	0	0	0	0	44732.5	0	0	0	0	0	0	0	0	0	0	0	0	0	0	0	0	0	0	0	0	0	0	0	0	0	0	0	0
18228	819.926	68.4837	1.54697	2	1.39919	0	0	0	0	0	0	0	0	0	0	0	0	0	0	0	0	0	0	0	0	0	0	0	0	0	0	0	0	0	0	0	0	0	0	0	0	0	0	0	0	0	0	0	0
18229	485.94	68.865	1.20373	3	1.09234	0	0	0	0	0	0	0	0	0	0	0	0	0	0	0	0	0	0	0	0	0	0	0	0	0	0	0	0	0	0	0	0	0	0	0	0	0	0	0	0	0	7944.1	0	0
18230	898.126	88.6608	0.44615	3	1.00843	0	0	0	0	0	0	0	0	0	0	0	0	0	6867.67	0	0	0	0	0	0	0	0	0	0	0	0	0	0	0	0	0	0	0	0	0	0	7755.45	0	0	0	0	0	0	0
18231	831.057	131.267	3.54865	3	1.21599	0	0	0	0	0	0	0	0	0	0	0	0	0	0	0	0	0	0	0	0	0	0	0	0	0	0	0	0	0	0	0	0	0	0	0	0	0	0	0	0	0	0	0	0
18236	990.166	119.433	2.61073	3	1.29699	0	0	0	0	0	0	0	0	0	0	0	0	0	0	0	0	0	0	0	0	0	0	0	0	0	0	0	824725	0	0	0	0	0	0	0	0	197732	0	0	0	0	0	0	0
18239	549.174	12.4511	4.0748	2	1.51912	0	0	0	0	0	0	0	0	3111.76	0	76802.6	0	0	0	0	0	0	0	2705.33	0	0	0	0	0	0	0	82636.9	0	77853.5	0	0	0	0	3527.95	0	0	0	0	0	3302.95	0	0	0	0
18240	869.878	110.43	0.865	2	1.50313	0	0	0	0	0	0	0	0	0	0	0	0	0	0	0	0	0	0	0	0	0	0	0	0	0	0	0	0	0	0	0	0	0	0	0	0	0	0	0	0	0	0	0	0
18241	765.916	70.86	1.13723	2	3.08391	0	0	0	0	0	0	0	0	0	0	0	0	0	0	0	0	0	0	0	0	0	0	0	0	0	0	0	0	0	0	0	0	0	0	0	0	0	0	0	0	0	0	0	0
18243	1002.14	67.8475	2.40345	3	3.17234	0	0	0	0	0	0	0	0	0	0	0	0	0	0	0	0	41784.3	0	0	0	0	0	0	0	284506	0	0	0	0	0	0	35373	0	0	0	0	0	0	0	0	0	0	0	0
18244	634.322	40.3035	0.5795	2	1.78338	0	0	0	0	0	0	0	0	0	0	0	0	0	0	0	0	0	0	0	0	0	0	0	0	0	0	0	0	0	0	0	0	0	0	0	0	0	0	0	0	0	0	0	0
18245	1052.85	124.213	2.8465	3	1.14258	0	0	0	0	0	0	0	0	0	0	0	0	0	0	0	0	0	0	0	0	0	0	0	0	0	0	0	0	0	0	0	0	0	0	0	0	0	0	0	0	0	0	0	0
18248	1238.42	116.984	1.60013	5	1.43055	0	0	0	0	0	0	0	0	0	0	0	0	0	0	0	0	0	0	0	0	0	0	48994.4	0	0	0	0	0	0	0	0	36354.5	0	0	0	0	0	0	0	0	0	0	0	0
18249	912.456	116.433	1.32965	2	2.06985	0	0	0	164401	0	0	0	0	16181.5	0	0	0	0	0	0	0	0	9145.27	0	0	0	0	0	0	0	0	0	0	0	0	0	0	0	0	0	0	0	0	0	0	0	0	0	0
18250	1198.57	136.948	2.40907	3	1.17353	0	0	0	0	0	0	0	0	0	0	0	0	0	0	0	0	0	0	0	0	0	0	0	0	0	0	0	0	0	0	0	0	0	0	0	0	0	0	0	0	0	0	0	0
18251	582.984	66.9426	1.41977	3	9.88735	0	0	0	0	0	0	0	0	0	0	0	0	0	0	0	0	0	0	0	0	0	0	0	0	0	0	0	0	0	0	0	0	0	0	0	0	0	0	0	0	0	0	0	0
18254	659.026	75.7701	0.0973	3	9.14846	0	0	0	0	0	0	0	0	0	0	0	0	0	0	0	0	0	0	0	0	0	0	0	0	0	0	0	0	0	0	0	0	0	0	0	0	0	0	0	0	0	0	0	0
18256	1149.26	34.6838	1.3069	4	2.5644	0	0	0	0	0	0	0	0	0	0	0	0	0	0	0	722110	0	0	0	0	0	0	0	0	0	0	0	0	0	0	0	151201	0	0	0	0	0	0	0	0	0	0	0	0
18257	740.697	72.3869	2.38892	3	1.01481	0	0	0	0	0	0	0	0	0	0	0	0	0	0	0	0	0	0	0	0	0	0	0	0	0	0	0	0	0	0	0	0	0	0	0	0	0	0	0	0	0	0	0	0
18258	964.452	137.366	0.771017	2	1.08661	0	0	2915.67	0	0	0	0	0	0	0	0	597.094	0	0	10261.2	0	0	0	0	0	0	0	0	6470.87	0	0	0	0	0	13133.7	14079.6	0	0	0	0	21824.2	0	6143.47	0	0	0	0	0	4387.4
18259	779.374	26.9681	1.17443	2	1.76645	812.204	0	0	0	0	0	0	0	0	0	0	0	0	0	0	44320.3	0	0	0	0	0	0	0	0	0	0	0	0	0	0	0	17949	0	0	0	0	0	0	0	0	0	0	0	0
18261	724.12	69.7027	1.4123	4	1.30953	0	0	0	0	0	0	0	0	0	0	13855.3	0	5215.88	0	0	9812.34	0	0	0	0	0	0	0	0	0	0	0	0	0	0	0	0	0	9007.78	0	0	0	0	0	0	0	0	0	0
18263	727.598	74.9575	2.42513	4	1.2026	0	0	0	0	0	0	0	0	0	0	0	0	0	0	0	0	0	0	0	0	0	0	0	0	0	0	0	0	0	0	0	0	0	0	0	0	0	0	0	0	0	0	0	0
18264	710.365	74.9575	1.39053	3	1.82667	0	0	0	0	0	0	0	0	0	0	0	0	0	0	0	0	0	0	0	0	0	0	0	0	0	0	0	0	0	0	0	0	0	0	0	0	0	0	0	0	0	0	0	0
18265	920.944	95.2971	0.720567	2	1.09433	0	0	0	0	0	0	0	0	0	0	0	0	0	0	0	0	0	0	0	0	0	0	0	0	0	0	0	0	0	0	0	0	0	0	0	0	0	0	0	0	0	0	0	0
18266	520.609	80.88	1.67048	3	1.18461	0	0	0	0	0	0	0	0	0	0	0	0	0	0	0	0	0	0	0	0	0	0	0	0	0	0	0	0	0	0	0	0	0	0	0	0	0	0	0	0	0	0	0	0
18267	752.053	127.363	0.96815	2	1.1694	0	0	0	0	0	0	0	0	0	0	0	0	0	0	0	0	0	0	0	0	0	0	0	0	0	0	0	0	0	0	0	0	0	0	0	0	0	0	0	0	0	0	0	0
18268	1425.64	44.5227	1.52675	3	1.50752	0	0	0	0	0	0	0	0	0	0	0	0	0	0	0	0	0	0	0	0	0	0	0	0	0	0	0	0	0	0	0	0	0	0	0	0	0	0	0	0	0	0	0	0
18270	694.421	128.082	2.72467	2	1.21266	0	0	0	0	0	0	0	0	0	0	0	0	0	0	0	0	0	0	0	0	0	0	0	0	0	0	0	0	0	0	0	0	0	0	0	0	0	0	0	0	0	0	0	0
18271	592.335	48.3327	0.541917	2	2.25716	0	0	0	0	0	0	0	0	0	0	0	0	0	0	0	0	0	0	0	0	0	0	0	0	0	0	0	0	0	0	0	0	0	0	0	0	0	0	0	0	0	0	0	0
18275	1066.5	56.1032	1.44535	3	7.62374	0	0	0	0	0	0	0	0	0	0	0	0	0	0	0	0	0	0	0	0	0	0	0	0	0	0	0	0	0	0	0	156893	0	0	0	0	0	0	0	0	0	0	0	0
18277	560.511	18.5191	4.2118	5	1.26336	0	0	54975.3	0	36461.1	0	0	10432.4	0	25327.8	0	0	10537.4	4035	0	0	0	0	0	0	0	0	0	0	0	0	0	19852.2	0	0	0	0	0	0	0	0	0	0	0	0	0	0	0	0
18278	423.558	44.1711	1.07793	3	1.04179	0	0	0	0	0	0	0	0	2986.54	219.466	0	0	0	196.053	0	0	0	0	0	0	0	0	0	0	0	0	0	0	0	0	0	0	0	3089.07	0	0	0	0	0	0	0	0	0	0
18279	723.691	90.9746	1.0635	3	7.34975	0	0	0	0	0	0	0	0	0	0	0	0	0	0	0	0	0	0	0	0	0	0	0	0	0	0	0	0	0	0	0	0	0	0	0	0	0	0	0	0	0	0	0	0
18280	672.696	6.93123	1.1392	2	1.20485	0	0	0	0	0	5537.86	67262.1	3176.27	22589.3	0	214.215	21023.1	14294.2	0	0	0	0	882.756	710.752	0	0	0	0	4375.72	0	0	0	9060.57	0	52234.3	0	0	79.7017	0	2379	0	34094.1	0	0	521.546	0	0	0	0
18282	822.428	113.578	2.2501	3	1.07523	0	0	0	0	0	0	0	0	0	0	0	0	0	0	0	0	0	0	0	0	0	0	0	0	0	0	0	0	0	0	0	0	0	0	0	0	0	0	0	0	0	0	0	0
18284	529.263	97.0571	0.963433	2	1.17754	0	0	0	0	0	0	0	0	0	0	0	0	0	0	0	0	0	0	0	0	0	0	0	0	0	0	0	0	0	0	0	0	0	0	0	0	37454.3	0	0	0	0	0	0	0
18286	636.354	67.9575	0.444767	2	1.00402	0	0	0	0	0	0	0	0	0	0	0	0	0	0	0	0	0	0	0	0	0	0	0	0	0	0	0	0	0	0	0	0	0	0	0	0	0	0	85887.6	0	0	0	0	0
18287	1072.92	23.2954	1.69337	2	1.70849	0	0	0	0	0	0	0	0	0	0	0	0	0	0	0	0	0	0	0	0	0	0	0	0	0	0	0	0	0	0	0	0	0	0	0	0	0	0	0	0	0	0	0	0
18288	692.635	54.7364	1.90092	3	1.41422	0	0	0	0	0	0	0	0	0	0	0	0	0	923.288	0	0	0	0	0	0	0	0	0	0	0	0	1902.82	0	0	0	0	0	0	0	0	0	0	0	0	0	0	0	0	0
18289	972.761	125.922	0.598583	2	41.0952	0	0	0	0	0	0	0	0	0	0	0	0	0	0	0	0	0	0	0	0	0	0	0	0	0	0	0	0	0	0	0	0	0	0	0	0	0	0	0	0	0	0	0	0
18290	508.792	86.9693	0.3108	2	23.6618	0	0	0	0	0	0	0	0	0	0	0	0	0	0	0	0	0	0	0	0	0	0	0	0	0	0	0	0	0	0	0	0	0	0	0	0	0	0	0	0	0	0	0	0
18291	905.201	80.1808	2.65152	2	1.09279	0	0	0	0	0	0	0	0	0	0	0	0	0	0	0	0	0	0	0	0	0	0	0	0	0	0	0	0	0	0	0	0	0	0	0	0	0	0	0	0	0	0	0	0
18296	551.753	104.155	2.34795	2	2.28788	22956	0	0	0	0	0	0	0	0	0	0	0	0	0	18988.4	0	0	0	0	0	0	0	0	0	0	0	0	0	0	0	0	0	0	0	0	0	0	0	0	0	0	0	0	0
18297	690.673	101.339	0.781	3	1.66389	0	0	0	0	0	0	0	4803.93	7432.27	0	0	18136.8	0	1044.28	0	9302.68	0	0	0	0	0	0	0	0	0	0	0	0	0	18358.6	0	0	0	0	0	0	0	0	0	0	0	0	0	18744.6
18301	482.736	14.9747	0.652133	2	1.00687	0	0	0	0	0	0	0	0	0	0	0	0	0	0	0	0	0	0	0	0	0	0	0	0	0	0	0	0	0	0	0	0	0	0	0	0	0	0	0	0	0	0	0	0
18302	482.284	84.0336	0.593283	2	13.5236	0	0	0	0	0	0	0	0	0	0	0	0	0	0	0	0	0	0	0	0	0	0	0	0	0	123280	0	0	0	0	0	0	0	0	0	0	0	0	0	0	0	0	0	0
18303	508.531	118.775	3.79933	3	1.33249	0	0	0	0	0	0	0	0	0	0	0	0	0	0	0	0	0	0	0	0	0	0	0	0	0	0	0	0	0	0	0	0	0	0	0	0	0	0	0	0	8936.5	5299.81	0	7261.35
18305	504.796	22.7785	1.78657	2	1.44117	0	0	0	0	0	0	0	0	0	0	0	0	0	0	0	0	0	0	0	0	0	0	0	0	0	0	0	0	0	0	0	0	0	0	0	0	0	0	0	0	4326.95	0	1102.4	0
18306	811.465	83.4313	2.33438	2	1.34605	0	0	0	0	0	0	0	0	0	0	0	0	0	0	0	0	0	0	0	0	0	0	0	0	0	0	0	0	0	0	0	0	0	0	0	0	0	0	0	0	0	0	0	0
18307	1216.12	111.51	1.24283	4	2.26169	0	0	0	0	0	0	0	0	0	0	0	0	0	0	0	0	0	0	0	0	0	0	11267.1	0	0	0	0	0	0	0	0	0	0	0	0	0	0	0	0	0	0	0	0	0
18309	707.922	129.109	2.59745	2	1.17622	0	0	0	0	0	0	0	0	0	0	0	0	0	0	0	0	0	0	0	0	0	0	0	0	0	0	0	0	0	0	0	0	0	0	0	0	0	0	0	0	0	0	0	0
18312	695.811	55.4231	1.54563	4	2.00064	0	0	0	0	0	0	0	0	0	0	0	0	0	0	0	0	0	0	0	0	0	0	0	0	0	0	0	0	0	0	0	0	0	0	0	0	0	0	0	0	0	0	0	0
18313	854.958	112.075	1.0999	2	1.20717	0	0	0	0	0	0	0	0	0	0	0	0	0	0	0	0	0	0	0	0	0	0	0	0	0	0	0	0	0	0	0	0	0	0	0	0	0	0	0	0	0	0	0	0
18315	723.365	89.0377	0.887267	2	1.61307	0	0	0	0	0	0	0	0	0	0	0	0	0	0	0	0	0	0	0	0	0	0	0	0	0	0	0	0	0	0	0	0	0	0	0	0	0	0	0	0	0	0	0	0
18317	675.007	135.12	1.38623	3	1.16218	0	0	5486.39	0	0	0	0	6985.65	0	0	0	0	0	0	0	10940.5	0	0	0	0	0	0	0	0	0	0	0	0	0	0	0	0	0	0	0	0	0	0	0	0	6634.98	0	6579.07	5104.62
18319	665.905	97.9051	1.41183	2	1.49079	0	0	0	0	0	0	0	0	0	0	0	0	0	0	0	0	0	0	0	0	0	0	0	0	0	0	0	0	0	0	0	0	0	0	0	0	0	0	0	14925.3	0	0	0	0
18321	658.368	134.384	5.38778	3	1.15446	0	0	0	0	0	0	0	0	0	0	0	0	0	0	0	0	0	0	0	0	0	0	0	0	0	0	0	0	0	0	0	0	0	0	0	0	0	0	0	0	0	0	0	0
18322	892.181	92.7269	1.56748	4	3.20356	0	0	0	0	0	0	0	0	0	0	0	0	0	0	0	0	0	0	0	0	0	0	0	0	0	0	0	0	0	0	0	0	0	0	0	0	0	0	0	0	0	0	0	0
18323	713.398	122.269	1.21275	2	7.36957	0	0	0	0	0	0	0	0	0	0	0	0	0	0	0	0	0	0	0	0	0	0	0	0	0	0	0	0	0	0	0	0	0	0	0	0	0	0	0	0	0	0	0	0
18324	577.295	91.5708	1.1933	3	1.10712	0	0	0	0	0	0	0	0	0	8956.61	0	0	0	0	0	0	0	0	0	0	0	0	0	0	0	0	0	0	0	0	0	0	0	0	0	0	0	0	0	0	0	0	0	0
18326	414.191	17.9067	0.5971	3	1.77302	0	0	0	0	0	0	0	0	0	0	0	0	0	0	36667.4	0	0	0	0	0	0	0	95.3194	0	0	0	0	0	0	0	0	0	0	0	0	0	0	0	0	0	0	0	0	0
18327	904.419	17.5024	0.58025	2	1.36159	3930.47	0	0	0	0	0	0	0	0	0	0	0	0	0	0	215498	0	0	0	0	0	0	0	0	0	0	0	0	0	0	0	4560.24	0	0	0	0	0	0	0	0	0	0	0	0
18329	1339.61	84.1927	0.899667	2	1.18444	0	0	0	0	0	0	0	0	0	0	0	0	0	0	0	0	0	0	0	0	0	0	0	0	0	0	0	0	0	0	0	0	0	0	0	0	0	0	0	0	0	0	0	0
18330	1382.68	116.02	1.63363	4	1.29752	0	0	0	0	0	22088.5	0	0	0	0	0	0	0	0	0	0	0	0	0	0	0	0	0	0	0	0	0	0	0	0	0	0	0	0	0	0	0	0	0	0	0	0	0	0
18332	655.342	123.549	2.47258	3	2.04566	0	0	0	0	0	0	0	0	0	0	0	0	0	0	0	0	0	0	0	0	0	0	0	0	0	139732	0	0	0	0	0	0	0	0	0	0	0	0	0	0	0	0	0	0
18333	518.779	5.13587	2.22587	2	1.26874	192808	0	0	0	0	0	0	0	0	0	0	0	0	0	0	0	0	0	0	0	0	0	0	0	0	0	0	0	0	0	0	7850.17	0	0	0	0	0	0	0	0	0	0	0	0
18334	654.635	92.3278	0.27045	3	3.54123	0	0	0	0	0	0	0	0	0	0	0	0	0	0	0	0	0	0	0	0	0	0	0	0	0	0	0	0	0	0	0	0	0	0	0	0	0	0	0	0	0	0	0	0
18336	690.307	102.185	1.1991	2	6.24045	0	0	0	0	0	0	0	0	0	0	0	0	0	0	0	0	0	0	0	0	0	0	0	0	0	0	0	0	0	0	0	0	0	0	0	0	0	0	0	0	0	0	0	0
18337	844.736	86.2958	1.65648	3	1.04422	0	0	0	0	0	0	0	0	0	0	0	0	0	0	0	0	0	0	0	0	0	0	0	0	0	0	0	0	0	0	0	0	0	0	0	0	0	0	0	0	0	0	0	0
18339	1317.64	143.83	0.4642	3	1.85019	0	0	0	0	0	0	0	0	0	0	0	0	0	0	0	0	0	0	0	0	0	0	0	0	0	0	0	0	0	0	0	0	0	0	0	0	0	0	0	0	0	0	0	0
18340	541.001	143.748	1.30403	3	1.40527	0	0	0	0	0	0	0	0	0	0	0	0	0	0	0	0	0	0	0	0	0	0	0	0	0	0	0	0	0	0	0	0	0	0	0	0	0	0	0	0	4345.46	0	3807.62	1325.54
18344	603.59	7.73332	1.4378	3	1.00583	0	0	0	0	0	0	0	0	0	0	0	0	0	0	0	0	0	0	0	0	0	0	0	0	0	0	0	0	0	0	0	0	0	0	0	0	0	0	0	0	688.326	5171.86	0	0
18345	1099.07	76.0867	1.295	2	1.10972	0	0	0	0	0	0	0	0	0	0	0	0	0	0	0	0	0	0	0	0	0	0	0	0	0	0	0	0	0	0	0	0	0	0	0	36964.5	31849.2	0	0	0	0	6268.45	46092.1	0
18346	671.911	130.126	2.16597	2	11.997	0	0	0	0	0	0	0	0	0	0	0	0	0	0	0	0	0	0	0	0	0	0	0	0	0	0	0	0	0	0	0	0	0	0	0	0	0	0	0	0	0	0	0	0
18347	1171.08	96.5971	0.98045	4	2.36252	0	0	0	0	0	0	0	18038.6	0	0	0	0	0	13413.6	0	0	0	0	0	0	0	0	0	0	0	0	0	0	0	0	0	0	0	0	0	0	0	0	0	0	0	0	0	0
18348	589.307	43.1384	0.375533	3	3.42798	0	0	0	0	0	0	0	0	0	0	0	0	0	0	0	0	0	0	0	0	0	0	0	0	0	0	0	0	0	0	0	0	0	0	0	0	0	0	0	0	0	0	0	0
18349	756.922	117.539	1.12972	2	1.09575	0	0	0	0	0	0	0	0	0	0	0	0	0	0	0	0	0	0	0	0	0	0	0	0	0	0	0	0	0	0	0	0	0	0	0	0	0	0	0	0	0	0	0	0
18350	816.754	137.652	0.836233	3	1.24638	0	0	0	0	1523.89	0	0	0	1909.5	0	0	0	0	0	0	0	0	2194.01	0	0	0	1608.48	0	7287.87	0	0	0	0	0	5449.31	0	1174.64	0	7046.67	0	0	0	0	9664.88	0	0	0	0	0
18352	966.843	109.798	1.43582	3	4.54152	0	0	0	0	0	0	0	0	0	0	0	0	0	0	0	0	0	0	0	0	0	0	0	0	0	0	0	0	0	0	0	0	0	0	0	0	0	0	0	0	0	0	0	0
18353	1001.46	133.469	1.07733	2	1.23053	0	0	19680.7	0	41117	0	0	0	35841.8	0	0	24948.1	11222	5008.59	32778.6	43044	0	6366.04	0	0	0	0	0	0	28010.6	0	8187.84	0	0	36118.5	0	0	22054.6	0	0	0	0	0	0	0	0	0	0	0
18354	784.311	138.594	1.36838	2	1.22099	0	0	0	75247.8	0	0	0	0	0	0	0	0	20030.3	0	0	0	0	0	0	98089.6	0	0	0	0	0	0	0	0	113236	0	0	0	25691.2	0	341077	279861	0	0	0	0	0	0	0	0
18356	518.311	70.9229	0.9049	2	1.27891	0	0	0	0	0	0	0	0	0	0	0	0	0	0	0	0	0	0	0	0	0	0	0	0	0	0	0	0	0	0	0	0	0	0	0	0	0	0	0	0	0	0	0	0
18357	698.329	40.2405	1.4437	3	1.16588	0	0	0	0	0	0	0	0	0	0	0	0	0	0	0	0	0	0	0	0	0	0	0	0	0	0	0	0	0	0	0	0	0	0	0	0	0	0	0	0	0	0	0	0
18358	1094.04	127.363	3.6316	2	2.72129	0	0	0	0	0	0	0	0	0	0	0	0	0	0	0	0	0	0	0	0	0	0	0	0	0	0	0	0	0	0	0	0	0	0	0	0	0	0	0	0	0	0	0	0
18359	426.468	51.0339	1.55585	4	1.0515	0	0	2757.48	0	9088.22	3194.55	0	2967.89	8988.54	0	0	0	1009.03	1303.91	0	0	0	2771.18	3111.73	0	0	0	25.7024	7687.83	0	4161.27	0	5074.44	0	0	0	0	0	2248.69	12770.3	5985.4	0	0	0	0	0	0	0	0
18362	985.119	72.1025	0.95495	3	7.68996	0	0	0	0	0	0	0	0	0	0	0	0	0	0	0	0	0	0	0	0	0	0	0	0	0	0	0	0	0	0	0	0	0	0	0	0	0	0	0	0	0	0	7670.79	0
18363	561.629	73.3067	1.96738	3	1.02908	0	0	0	0	0	0	0	0	0	0	0	0	0	0	0	0	0	0	0	0	0	0	0	0	10189.7	0	0	0	0	0	0	0	0	0	0	0	0	0	0	0	0	0	0	0
18364	490.244	84.6106	0.839683	3	2.36438	0	0	0	0	0	0	0	0	0	0	0	0	0	0	0	0	0	0	0	0	0	0	0	0	0	0	0	0	0	0	0	0	0	0	0	0	0	0	0	0	0	0	0	0
18366	736.659	96.8717	1.38377	3	2.79927	0	0	0	0	0	0	0	0	0	0	0	0	0	0	0	0	0	0	0	0	0	0	0	0	0	0	0	0	0	0	0	0	0	0	0	0	0	0	0	0	0	0	0	0
18367	680.359	24.4545	1.15563	2	1.43169	0	0	0	0	0	0	0	0	0	0	0	0	0	0	0	0	0	0	0	0	0	0	0	0	0	0	0	0	0	0	0	0	0	0	0	0	0	0	0	0	2128.57	0	0	3396.52
18368	625.92	100.779	1.092	5	2.24072	0	0	0	0	0	0	0	0	0	0	0	0	0	0	0	0	0	0	0	0	0	0	0	0	0	0	0	0	0	0	0	0	0	0	0	0	0	0	0	0	0	0	0	0
18369	479.289	87.4007	0.419817	2	166.643	0	0	0	0	0	0	0	0	0	0	0	0	0	0	0	0	0	0	0	0	0	0	0	0	0	0	0	0	0	0	0	0	0	0	0	0	0	0	0	0	0	0	0	0
18370	1458.68	55.2552	2.93695	2	1.41305	0	0	0	0	0	36467.6	0	28596.7	0	0	0	0	0	0	0	0	0	0	0	0	0	8264.81	0	0	0	0	0	0	0	0	0	0	0	20070.7	0	0	0	0	0	0	0	0	0	0
18371	1510.42	86.9693	1.04852	3	1.05085	0	0	0	0	0	0	0	0	0	104583	51909.4	0	0	0	0	0	0	0	0	0	0	0	0	0	0	0	0	0	52762.2	53556.3	0	0	0	0	0	0	0	111607	0	0	0	0	0	0
18376	487.759	17.9619	0.993183	2	1.23422	0	0	0	0	0	0	0	0	0	0	0	0	0	0	0	0	0	0	0	0	0	0	0	0	0	0	0	0	0	0	0	0	0	0	0	0	0	0	0	0	0	0	0	0
18377	843.394	84.7601	1.3403	3	1.35169	0	0	0	0	0	0	0	0	0	0	0	0	0	0	0	0	0	0	0	0	0	0	0	0	0	0	0	0	0	0	0	0	0	0	0	0	0	0	0	0	0	0	0	0
18379	623.668	73.6688	0.223783	6	1.01142	0	0	0	0	0	0	0	0	0	0	0	0	0	0	0	0	0	0	0	0	0	0	0	0	0	0	0	0	0	0	0	0	0	0	0	0	0	0	0	0	0	0	0	0
18380	834.692	104.491	0.6329	4	3.03256	0	0	0	0	0	0	0	0	0	0	0	0	0	0	0	0	0	0	0	0	0	0	0	0	0	0	0	0	0	0	0	0	109361	0	0	0	216134	0	0	14327.3	0	0	0	0
18383	524.792	60.8825	0.662333	2	2.55941	0	0	0	0	0	0	0	0	0	0	0	0	0	0	0	0	0	0	0	0	0	0	0	0	0	0	0	0	0	0	0	0	0	0	0	0	0	2022.77	0	0	0	0	0	0
18384	457.66	25.8996	1.10645	2	1.75892	0	0	0	0	0	0	0	0	0	0	0	0	0	0	0	0	0	0	0	0	0	0	0	0	0	0	0	0	0	0	0	0	0	0	0	0	0	0	0	0	0	0	726.696	0
18386	725.094	62.9308	3.8685	4	1.15677	0	0	0	0	0	0	0	0	0	0	0	0	0	0	0	0	0	0	0	0	0	0	0	0	0	0	0	0	0	0	0	0	0	0	0	0	0	0	0	0	0	0	0	0
18387	493.703	16.4371	2.16188	2	1.82468	0	0	0	0	0	0	0	0	0	0	0	0	0	0	0	0	0	0	0	0	0	0	0	0	0	0	72603.7	0	0	0	0	0	24746.4	0	7118.7	0	0	0	0	0	0	0	0	0
18388	753.795	111.224	1.23823	2	1.49652	0	0	0	0	0	0	0	0	0	0	0	0	0	0	0	0	0	0	0	0	0	0	0	0	0	0	0	0	0	0	0	0	0	0	0	0	0	0	0	0	0	0	0	0
18389	757.39	144.39	0.761933	2	6.15272	0	0	0	0	0	0	0	0	0	0	0	0	0	0	0	0	0	0	0	0	0	0	0	0	0	0	0	0	0	0	0	0	0	0	0	0	0	0	0	0	0	0	0	0
18390	518.262	31.5861	1.14625	2	1.21889	0	0	0	0	0	0	0	0	0	0	0	0	0	0	0	0	0	0	0	0	0	0	0	0	0	0	0	0	0	0	0	0	0	0	0	0	0	0	0	0	0	0	0	1384.2
18392	607.861	80.1808	1.6327	2	1.13345	0	0	0	0	165302	0	0	0	0	0	0	0	0	0	23425.9	0	0	0	0	0	0	0	0	0	0	0	0	0	0	0	0	0	0	0	0	0	0	0	0	0	0	0	0	0
18394	919.916	83.7581	0.600667	2	1.14887	0	0	0	15117.3	0	0	0	0	0	0	0	0	0	0	0	0	0	0	0	0	0	0	4993.05	0	0	0	0	0	0	0	0	2709.58	24319.8	0	0	0	0	18824.7	0	0	0	0	0	0
18397	957.595	65.1035	0.756667	2	1.31428	0	0	0	0	0	0	0	0	0	0	0	0	0	0	0	0	0	0	0	0	0	0	0	0	0	0	0	0	0	0	0	0	0	0	0	0	0	0	0	0	0	0	0	0
18398	512.265	59.5182	0.4468	3	1.96654	0	0	0	0	0	0	0	0	0	0	0	0	0	0	0	0	0	0	0	0	0	0	0	0	0	0	0	0	0	0	0	0	0	0	0	0	0	0	0	0	0	0	0	0
18399	687.322	89.2787	0.8706	2	1.4347	0	0	0	0	0	0	0	0	0	0	0	0	0	0	0	0	0	0	0	0	0	0	0	0	0	0	0	0	0	0	0	0	0	0	0	0	0	0	0	0	0	0	0	0
18400	587.679	55.3119	3.16395	5	1.27798	0	5036.56	0	0	0	0	5359.64	0	0	0	0	0	1786.27	0	0	0	0	0	0	0	0	2587.17	0	0	0	0	0	4592.68	0	0	0	0	7463.48	4911.1	0	0	0	0	0	0	0	0	0	0
18401	787.384	17.5024	1.0633	2	1.17341	0	0	0	0	0	0	0	0	0	0	0	0	0	0	0	0	0	0	0	0	0	0	0	0	0	0	0	0	0	0	0	0	0	0	0	0	0	0	0	0	1320.53	0	2048.25	2044.7
18402	512.437	68.9811	2.01288	5	2.54127	0	0	0	0	0	0	0	0	0	0	0	0	0	0	0	0	0	0	0	0	0	0	0	0	0	0	0	0	0	0	0	0	0	0	0	0	0	0	0	0	0	0	0	0
18403	1122.26	92.8398	1.41407	3	1.12817	0	0	0	0	0	0	0	0	0	0	0	0	0	0	0	0	0	0	0	0	0	0	0	0	0	0	0	0	0	0	0	0	0	0	0	0	0	0	0	0	0	0	0	0
18404	458.758	50.8607	0.8779	2	4.59247	0	0	0	0	0	0	0	0	0	0	0	0	0	0	0	388.656	0	0	0	0	0	0	0	0	0	0	0	0	0	0	0	0	0	0	0	0	0	0	0	0	0	0	0	0
18405	787.021	68.1609	0.264333	3	1.13649	8567.21	6689.2	0	0	0	0	0	429.555	0	0	11233.1	0	0	0	0	0	0	0	0	0	0	0	0	0	0	0	0	0	0	0	1465.08	0	0	0	0	0	0	0	0	0	0	0	0	0
18406	709.581	89.6864	0.251217	4	1.11975	0	0	0	0	0	0	0	0	0	0	0	0	0	0	0	0	0	0	0	0	0	0	0	0	0	0	0	0	0	0	0	0	0	0	0	0	0	0	0	0	0	0	0	0
18407	775.737	131.46	1.64162	3	1.35617	0	0	0	0	0	0	0	0	0	0	0	0	0	0	0	0	0	0	0	0	0	0	0	0	0	0	0	0	0	0	0	0	0	0	0	0	0	0	0	0	0	0	0	0
18408	1068.9	124.654	1.512	5	1.07148	0	0	0	0	0	0	0	0	0	0	0	27654.2	15145.1	0	0	0	0	0	0	34456.6	0	0	0	0	0	0	0	0	0	0	0	0	0	0	0	0	0	0	0	0	0	0	0	0
18409	1252.92	75.0082	2.10648	3	1.50466	0	0	67557.6	117004	75792	17937.6	0	0	0	0	0	0	0	0	0	239228	0	52026.6	0	0	0	0	0	180302	0	0	0	0	0	0	0	0	0	0	0	0	0	0	0	0	0	0	0	0
18412	531.246	74.5426	1.17688	2	1.01729	0	0	0	0	0	0	0	0	0	0	0	0	0	0	0	0	0	0	0	0	0	0	0	0	0	0	0	0	0	0	0	0	0	0	0	0	0	0	0	0	0	0	0	0
18413	476.749	62.4937	1.63853	2	1.07037	0	0	0	0	29453.4	6284.59	0	0	0	0	0	0	0	0	7419.93	2356.38	0	641.526	0	2392.83	0	0	0	0	0	0	0	4644.1	0	13141.8	0	0	0	0	11366.5	0	0	0	0	0	0	0	0	0
18414	676.669	93.7298	1.99652	3	1.06357	0	0	0	0	0	0	0	0	0	0	0	0	0	0	0	0	0	0	0	0	0	0	0	0	0	0	0	0	0	0	0	0	0	0	3882.05	0	0	0	0	0	0	0	0	0
18416	415.899	57.8327	0.693667	3	1.05136	0	0	0	0	0	0	0	0	0	0	0	0	0	0	0	0	0	0	0	0	0	0	0	0	0	0	0	0	0	0	0	0	0	0	0	0	0	0	0	0	0	0	0	0
18417	740.041	158.372	2.237	3	1.11789	0	0	0	0	0	29246.7	0	11166.4	0	0	0	6409.75	5738.31	0	0	0	0	8780.87	14505.6	0	0	0	30882.6	0	0	0	0	24906.6	0	0	0	16008.2	30672.7	44433.5	0	0	13502.6	5904.05	56921.9	28853.4	0	0	0	0
18418	1098.9	141.746	1.0184	3	1.27249	0	0	0	0	0	0	0	0	0	0	0	0	0	0	0	0	0	0	0	0	0	0	0	0	0	0	0	0	0	0	0	0	0	0	0	0	0	0	0	0	0	0	0	0
18419	776.098	101.217	1.10882	3	1.19324	0	0	0	0	0	0	0	0	0	0	0	0	0	0	0	0	0	0	0	0	0	0	0	0	0	0	0	0	0	0	0	0	0	0	0	0	0	0	0	0	0	0	0	0
18420	510.253	60.2972	0.70715	2	1.17494	0	0	0	4126.85	0	0	0	0	0	1625.61	0	0	0	0	0	0	0	0	0	0	0	0	0	0	0	0	0	0	0	0	0	0	0	14389.2	0	0	0	0	0	326.031	0	0	0	0
18422	493.705	13.9196	0.795767	2	1.69406	0	0	0	0	0	2066.71	0	0	0	0	0	0	0	0	0	0	0	782.083	0	0	0	0	0	0	0	0	0	2905.62	0	15865.9	0	0	0	0	0	0	0	0	0	0	0	0	0	0
18424	660.001	93.9545	1.18502	3	1.90607	0	0	0	0	0	0	0	0	0	0	0	0	0	0	0	0	0	0	0	0	0	0	0	0	0	0	0	0	0	0	0	0	0	0	0	0	0	0	0	0	0	0	0	0
18425	918.958	32.0213	1.91717	2	1.02492	0	7451.78	8683.09	0	19877.3	9450.63	0	5947.2	0	15451.2	0	3727.5	954.59	1958.07	0	0	0	1619.13	0	0	0	0	0	0	0	0	0	0	0	8899.59	19670.2	0	10102.6	3681.31	21533.3	0	0	0	0	0	4598.95	0	2335.58	7366.86
18426	680.285	71.2817	1.20217	3	2.65863	0	0	0	0	0	0	0	0	0	0	0	0	0	0	0	0	0	0	0	0	0	0	0	0	0	0	0	0	0	0	0	0	0	0	0	0	0	0	0	0	0	0	0	0
18427	839.654	52.4166	1.12412	4	11.6363	0	0	0	0	0	0	0	0	0	0	0	0	0	0	0	0	0	0	0	0	0	0	0	0	0	0	0	0	0	0	0	0	0	0	0	0	0	0	0	0	0	0	0	0
18428	698.876	56.6213	1.25507	2	3.2344	0	0	0	0	0	0	0	0	0	0	0	0	0	0	0	0	0	0	0	0	0	0	0	0	0	0	0	0	0	0	0	0	0	0	0	0	0	0	0	0	0	0	0	0
18429	921.908	61.5361	1.47335	2	1.03216	23782.1	181047	0	0	0	0	0	0	0	0	0	0	0	2014.25	0	0	0	0	0	0	0	0	8867.86	0	0	0	51964.2	0	0	0	87915.8	0	0	32767.7	0	0	0	0	21960	0	3808.17	0	0	0
18431	448.259	108.641	2.71033	2	125.537	0	0	0	0	0	0	0	0	0	0	0	0	0	0	0	0	0	0	0	0	0	0	0	0	0	0	0	0	0	0	0	0	0	0	0	0	0	0	0	0	0	0	0	0
18432	794.896	24.0546	0.95785	2	2.58693	0	0	0	0	0	0	0	0	0	0	0	0	0	0	0	0	0	0	0	0	0	0	0	0	0	0	0	0	0	0	0	0	0	0	0	0	0	0	0	0	0	0	0	0
18435	839.892	15.2272	1.27753	2	4.3122	0	0	0	0	0	0	0	0	0	0	0	0	0	0	0	0	0	0	0	0	0	0	0	0	0	0	0	0	0	0	0	0	0	0	0	0	0	0	0	0	0	0	0	0
18436	687.797	92.6625	1.09662	2	1.43918	0	0	0	0	0	0	0	0	0	0	0	0	0	0	0	0	0	0	0	0	0	0	0	0	0	0	0	0	0	0	0	0	0	0	0	0	0	0	0	0	0	0	0	0
18438	1262.09	70.3407	2.122	2	1.2164	0	0	0	13804	89007	9104.12	0	0	33782.2	0	0	0	5326.29	1983.42	0	0	0	6587.87	0	0	0	0	0	80381.3	0	0	0	5796.26	0	0	0	0	0	11055.8	0	0	0	0	0	0	0	0	0	0
18439	478.759	8.91402	1.68992	2	1.69917	0	0	0	0	0	0	0	0	0	0	0	0	0	0	0	0	0	0	0	0	0	0	0	0	0	0	0	0	0	0	0	0	0	0	0	0	0	0	0	0	0	0	0	0
18440	1016.94	59.7377	1.70167	2	1.01952	0	0	0	0	0	0	0	0	0	0	0	2662.69	0	0	0	0	0	1692.85	0	0	0	0	0	0	0	0	0	0	0	0	14272.5	0	0	0	0	0	0	5366.45	0	0	0	0	5611.65	0
18441	770.854	127.363	1.59115	2	1.10875	0	0	18456.1	6057.49	926.283	0	0	16083.4	0	0	0	24338.4	5689.82	0	0	0	0	0	0	0	0	0	0	43566.7	0	0	0	0	0	33988.3	0	0	0	0	0	0	0	0	0	0	0	0	0	0
18443	447.745	72.5301	1.03692	2	1.11279	0	0	0	0	0	0	0	0	0	0	0	0	0	0	0	12427.5	0	0	0	0	0	0	0	0	0	0	0	0	0	0	0	0	0	0	0	0	0	0	0	0	0	0	0	0
18444	1092.88	89.081	0.52025	3	6.91846	0	0	0	0	0	0	0	0	0	0	0	0	0	0	0	0	0	0	0	0	0	0	0	0	0	0	0	0	0	0	0	0	0	0	0	0	0	0	0	0	0	0	0	0
18446	720.843	18.6156	1.8107	2	1.5404	0	0	0	0	0	0	0	0	0	0	0	0	0	0	0	0	0	0	0	0	0	0	0	0	0	0	0	0	0	0	0	0	0	0	0	0	0	0	0	0	0	0	0	0
18447	473.732	15.717	0.942183	2	2.14966	0	0	0	0	0	0	0	0	0	0	0	0	0	0	0	0	0	0	0	0	0	0	0	0	0	0	0	0	0	0	0	0	0	0	0	0	0	0	0	0	0	0	0	0
18449	843.66	102.141	2.17217	4	1.67095	0	0	0	0	0	17580.4	0	8440.26	0	0	0	0	0	0	0	0	0	5877.01	0	0	0	6564.79	10091.9	0	0	0	0	14572.9	0	0	0	0	0	0	0	0	0	0	0	0	0	0	0	0
18450	594.558	83.5421	0.8993	3	14.0303	0	0	0	0	0	0	0	0	0	0	0	0	0	0	0	0	0	0	0	0	0	0	0	0	0	0	0	0	0	0	0	0	0	0	0	0	0	0	0	0	0	0	0	0
18451	714.4	81.886	1.11603	2	1.69425	0	0	0	0	0	0	0	0	0	0	0	0	0	0	0	0	0	0	0	0	0	0	0	0	0	0	0	0	0	0	0	0	0	0	0	0	0	0	0	0	0	0	0	0
18454	508.567	60.7222	1.81087	3	2.09737	0	0	0	0	0	0	0	0	0	0	0	0	0	0	0	0	0	0	0	0	0	0	0	0	0	0	0	0	0	0	0	0	0	0	0	0	0	0	0	0	0	0	0	0
18455	447.836	142.551	0.779833	2	791.215	0	0	0	0	0	0	0	0	0	0	0	0	0	0	0	0	0	0	0	0	0	0	0	0	0	0	0	0	0	0	0	0	0	0	0	0	0	0	0	0	0	0	0	0
18456	1378.58	62.3118	1.166	2	1.35951	0	0	0	0	0	0	0	0	0	0	0	0	0	0	0	0	0	0	0	0	0	0	0	0	0	0	0	0	0	0	0	0	0	0	0	0	0	0	0	0	0	0	0	0
18458	589.285	85.6446	0.130117	5	6.59694	0	0	0	0	0	0	0	0	0	0	0	0	0	0	0	0	0	0	0	0	0	0	0	0	0	0	0	0	0	0	0	0	0	0	0	0	0	0	0	0	0	0	0	0
18463	587.806	15.9442	1.59477	2	1.78575	0	0	0	0	0	0	0	0	0	0	0	0	0	0	0	0	0	0	0	0	0	0	0	0	0	0	0	0	0	0	0	0	0	0	0	0	0	0	0	0	0	0	0	0
18465	1020.52	129.487	3.22863	2	1.47492	0	0	0	0	0	0	0	0	0	0	0	0	0	0	0	0	0	0	0	0	0	0	0	0	0	0	0	0	0	0	0	0	0	0	0	0	0	0	0	0	0	0	0	0
18466	636.038	88.2662	1.07668	4	1.18157	0	0	0	0	0	0	0	0	0	0	0	0	0	0	0	0	0	0	0	0	0	0	0	0	0	0	0	0	0	0	0	0	0	0	0	0	0	0	0	0	0	0	0	0
18468	814.355	76.3723	1.3303	3	1.41012	0	0	0	0	0	0	0	0	0	0	0	0	0	0	0	0	0	0	0	0	0	0	0	0	0	0	0	0	0	0	0	0	0	0	0	0	0	0	0	0	0	0	11332.6	0
18470	540.621	65.2519	1.40147	7	2.0747	0	0	0	0	0	0	0	0	0	0	0	0	0	0	0	0	0	0	0	0	0	0	0	0	0	0	0	0	0	0	0	0	0	0	0	0	0	0	0	0	0	0	0	0
18471	622.297	87.4007	0.599517	3	1.15185	0	0	0	0	0	0	0	0	0	0	0	0	0	0	18130.1	0	0	0	0	0	0	0	0	12430.6	0	0	0	0	0	0	0	0	0	0	0	0	0	0	0	0	0	0	0	0
18472	554.269	116.125	1.9193	2	9.61654	0	0	0	0	0	0	0	0	0	0	0	0	0	0	0	0	0	0	0	0	0	0	0	0	0	0	0	0	0	0	0	0	0	0	0	0	0	0	0	0	0	0	0	0
18473	965.063	22.1117	4.5343	3	1.61657	0	0	48998.6	0	84087.9	0	0	32850.5	0	9930.25	0	0	0	3908.85	0	0	0	0	0	0	0	0	0	0	0	0	178793	15522.1	0	38869.1	0	0	0	0	0	0	0	0	3765.5	0	13687.1	54167.4	0	19055.1
18474	868.056	61.6455	0.543333	3	1.13584	0	0	34134.8	426.353	674.733	4199.88	0	11.8925	92.1264	0	0	0	18.3738	0	0	0	0	0	8864.71	0	0	3767.12	11678.8	0	0	0	0	0	0	285.972	376.275	0	0	10059	383.375	0	0	0	0	0	0	0	0	0
18475	668.06	84.1336	0.891167	3	1.79244	0	0	0	0	0	0	0	0	0	0	0	0	0	0	0	0	0	0	0	0	0	0	0	0	0	0	0	0	0	0	0	0	0	0	0	0	0	0	0	0	0	0	0	0
18477	764.006	42.7123	0.783167	3	1.3442	0	0	0	0	0	0	0	0	0	0	0	0	0	0	0	0	0	0	0	0	0	0	0	0	0	0	0	0	0	0	0	0	0	0	0	0	0	0	0	0	0	0	2051.72	0
18479	801.052	54.8443	1.34985	3	2.03094	0	0	0	0	0	0	0	0	0	0	0	0	0	0	0	0	0	0	0	0	0	0	0	0	0	0	0	0	0	0	0	0	0	0	0	0	0	0	0	0	0	0	2656.25	0
18480	772.335	15.4267	1.58638	3	1.81192	0	0	0	0	0	0	0	0	0	0	0	0	0	0	0	0	0	0	0	0	0	0	0	0	0	0	0	0	0	0	0	0	0	0	0	0	0	0	0	0	486.259	0	419.359	0
18481	405.751	17.1955	1.36338	2	1.34102	0	0	0	0	0	0	0	0	0	0	0	0	0	0	0	0	0	0	0	0	0	0	0	0	0	0	0	0	0	0	0	0	0	0	0	0	0	0	0	0	2641.24	0	0	2563.58
18483	833.744	118.65	1.2857	3	7.18651	0	0	0	0	0	0	0	0	0	0	0	0	0	0	0	0	0	0	0	0	0	0	0	0	0	0	0	0	0	0	0	0	0	0	0	0	0	0	0	0	0	0	0	0
18485	423.559	45.2051	1.33537	3	1.22271	0	0	0	0	0	2193.17	0	4439.98	172.535	5086.65	0	0	0	360.27	0	0	0	0	0	0	0	0	0	0	0	0	0	18922.8	0	0	0	0	0	1647.51	0	0	0	0	2945.15	0	0	0	0	0
18488	776.735	132.47	2.19762	3	1.89037	0	0	0	0	0	0	0	0	7648.33	0	0	0	0	0	0	0	0	0	0	0	0	0	0	0	0	0	0	0	0	0	0	0	0	0	0	0	0	0	0	0	5381.65	0	5621.26	0
18489	629.258	20.8149	0.3939	2	1.00255	0	0	0	0	0	85.4033	0	0	0	0	0	0	0	0	0	0	0	0	0	0	0	0	0	0	0	0	0	0	0	0	0	0	0	0	0	0	0	0	0	0	0	0	0	0
18491	912.482	119.071	2.44817	2	1.82618	0	0	0	0	0	0	0	0	0	0	0	0	0	0	0	0	0	0	0	0	0	0	0	0	0	0	0	0	0	0	0	0	0	0	0	0	0	0	0	0	0	0	0	0
18492	733.091	82.2844	1.31995	2	18.3609	0	0	0	0	0	0	0	0	0	0	0	0	0	0	0	0	0	0	0	0	0	0	0	0	0	0	0	0	0	0	0	0	0	0	0	0	0	0	0	0	0	0	0	0
18493	435.745	69.0399	0.587667	2	1.15117	0	0	0	0	0	56849.9	0	0	0	0	0	0	0	0	0	0	0	0	0	0	0	0	0	0	0	0	0	0	0	0	0	0	0	0	0	0	0	0	0	0	0	0	0	0
18495	670.302	9.18585	2.31228	2	2.48345	0	0	0	0	0	125188	0	8411.13	0	0	0	0	0	0	0	0	0	1352.82	0	0	0	0	0	0	0	0	0	0	0	0	0	0	0	0	0	0	0	0	0	0	0	0	0	0
18496	1031.13	76.3087	1.40065	3	2.68428	0	0	0	0	0	0	0	0	0	0	0	0	0	0	0	0	0	0	0	0	0	0	0	0	0	0	0	0	0	0	0	0	0	0	0	0	0	0	0	0	0	0	0	0
18497	974.964	108.817	1.05382	2	1.74973	0	0	0	0	0	0	0	0	0	0	0	0	0	0	0	0	0	0	0	0	0	0	0	0	0	0	0	0	0	0	0	0	0	0	0	0	0	0	0	0	3824.56	0	0	7225.17
18498	950.458	95.346	0.35035	3	1.62527	0	0	0	0	0	0	0	0	0	0	0	0	0	0	0	0	0	0	0	0	0	0	0	0	0	0	0	0	0	0	0	0	0	0	0	0	0	0	0	0	0	0	0	0
18499	1313.08	135.178	1.28537	5	1.78903	0	0	0	0	0	0	0	0	0	0	0	0	0	0	0	0	0	0	0	0	0	0	0	0	0	0	0	0	0	0	0	0	0	0	0	0	0	0	0	0	0	0	0	0
18500	545.596	59.3973	1.43187	3	1.60175	0	0	0	0	0	0	0	0	0	0	0	0	0	0	0	0	0	0	0	0	0	0	976.83	0	0	0	0	0	0	0	0	0	0	0	0	0	0	0	0	0	0	0	0	0
18503	567.289	86.576	1.94457	2	1.35957	0	0	0	0	0	0	0	0	0	0	0	0	0	0	0	0	0	0	0	0	0	0	0	0	0	0	0	0	0	0	0	0	0	0	0	0	0	0	0	0	0	0	0	0
18504	604.953	136.992	1.73088	3	1.14522	0	0	0	0	0	0	0	0	3608.37	0	0	9655.68	0	0	0	0	0	0	0	0	0	0	0	0	10258.3	0	0	0	0	0	0	0	0	0	0	0	0	0	0	0	2244.96	0	0	0
18505	798.726	97.6715	1.64962	3	1.17505	0	0	0	6405.94	0	0	0	0	0	0	0	0	0	0	0	0	0	48796.3	0	0	0	0	0	0	0	0	0	0	0	0	0	0	0	0	0	0	0	0	0	0	0	0	0	0
18506	1144.56	83.5421	0.72685	4	1.60867	0	0	0	0	0	0	0	0	0	0	0	0	0	0	0	0	0	0	0	0	0	0	0	0	0	0	0	0	0	0	0	0	0	0	0	0	0	0	0	0	0	0	0	0
18508	706.256	25.0053	6.46162	2	1.03122	0	0	0	0	0	0	0	0	0	0	0	0	0	0	0	0	0	0	0	0	0	0	0	0	0	0	0	0	0	0	0	0	0	0	0	0	0	0	0	0	0	0	0	0
18509	649.971	12.8592	1.4803	3	6.12366	0	0	0	0	0	0	0	0	0	0	0	0	0	0	0	0	0	0	0	0	0	0	0	0	0	0	0	0	0	0	0	0	0	0	0	0	0	0	0	0	0	0	0	0
18510	792.784	81.0571	1.12173	5	1.10676	0	0	0	0	0	0	0	0	0	0	0	0	0	0	0	0	0	0	0	0	0	0	0	0	0	0	0	0	0	0	0	0	0	0	0	0	0	0	0	0	0	0	0	0
18512	657.86	57.1927	1.51513	2	1.40315	0	0	0	0	0	0	0	0	0	0	0	0	0	0	0	0	0	0	0	0	0	0	0	0	0	0	0	0	0	0	0	0	0	0	0	0	0	0	0	0	0	0	0	0
18513	584.858	88.0253	1.03403	2	14.0063	0	0	0	0	0	0	0	0	0	0	0	0	0	0	0	0	0	0	0	0	0	0	0	0	0	0	0	0	0	0	0	0	0	0	0	0	0	0	0	0	0	0	0	0
18514	922.456	96.2878	1.07952	2	1.35031	0	0	47493.4	73302.9	0	0	0	0	0	0	0	0	0	0	0	0	0	0	0	0	0	0	0	0	0	0	0	0	0	0	0	16708.7	0	0	0	0	0	0	0	0	0	0	0	0
18515	606.969	103.432	2.7771	3	1.01502	0	0	0	61380.4	0	13475.5	0	0	33770.5	0	0	25770.5	0	0	0	0	0	14766.9	0	0	0	0	0	0	0	0	0	0	0	0	0	0	0	0	0	0	0	0	0	0	0	0	0	0
18516	426.725	28.5421	1.46032	2	1.05073	0	0	0	0	3155.63	0	0	0	0	10354.1	0	0	0	0	0	0	0	0	0	0	0	0	0	3020.47	0	5973.11	38116.8	0	0	3237.32	0	0	0	0	5035.99	0	0	0	6596.22	0	0	0	1460.34	0
18518	1509.77	75.3397	1.11928	2	1.33248	0	0	0	0	0	0	0	0	0	0	0	0	0	0	0	0	0	0	0	0	0	0	0	0	0	0	0	0	0	0	0	0	0	0	0	0	0	0	0	0	0	0	18879.6	0
18520	799.366	126.764	2.1713	2	1.07989	0	0	0	16892.7	14132	0	0	13850.2	0	0	0	0	0	0	0	19962.5	0	14471.2	0	0	0	13499	0	0	0	0	0	0	0	0	0	23147.7	0	0	0	0	0	0	0	116036	0	0	0	0
18524	671.912	30.7217	1.92135	3	1.01495	0	0	11530.4	0	0	3989.78	0	3507.1	0	0	5758.27	0	0	0	0	0	0	0	0	0	0	0	0	0	0	0	0	0	0	3468.63	0	0	0	0	0	0	0	1929.31	0	0	0	0	0	0
18525	575.956	42.9498	0.783233	3	1.63585	0	0	0	0	0	0	0	0	0	0	0	0	0	0	0	0	0	0	0	0	0	0	0	0	0	0	0	0	0	0	0	0	0	0	0	0	0	0	0	0	0	0	0	0
18526	957.213	94.9414	1.57888	2	1.7021	0	0	0	0	0	0	0	0	0	0	0	0	0	0	0	0	0	0	0	0	0	0	0	0	0	0	0	0	0	0	0	0	0	0	0	0	0	0	0	0	0	0	0	0
18530	976.514	143.1	1.11188	5	1.00201	0	0	0	0	0	0	0	0	0	0	0	0	0	0	0	0	0	0	0	0	0	156051	0	0	0	0	0	0	0	0	0	0	0	0	0	0	0	0	0	0	0	0	0	0
18531	908.458	70.1126	1.0597	3	3.12921	0	0	0	0	0	0	0	0	0	0	0	0	0	0	0	0	0	0	0	0	0	0	0	0	0	0	0	0	0	0	0	0	0	0	0	0	0	0	0	0	0	0	0	0
18534	413.878	8.71425	1.39953	3	1.70302	0	0	0	90561.3	0	0	0	0	0	0	0	0	0	0	85150.5	0	4692.63	0	0	10305.1	0	0	11211.6	0	0	0	0	0	0	0	0	0	0	0	0	0	0	52054.5	0	0	0	0	0	0
18535	473.291	63.944	0.563133	2	3.09781	0	0	0	0	0	0	0	0	0	0	0	0	0	0	0	0	0	0	0	0	0	0	0	3877.95	0	0	0	37025	0	0	0	11921.6	0	0	0	0	0	0	0	0	0	0	0	0
18536	470.248	23.5414	0.85885	2	1.49009	10691	0	0	0	0	0	0	0	0	0	0	0	0	0	0	10273.1	0	0	0	0	0	0	0	0	0	0	0	0	0	0	0	3675.54	0	0	0	0	0	0	0	0	0	0	0	0
18537	408.242	50.3394	1.5003	2	1.86084	0	0	0	0	0	0	0	0	0	0	0	0	0	0	0	0	0	0	0	0	0	0	0	0	0	0	0	0	0	0	0	0	0	0	0	0	0	0	0	0	0	0	0	0
18539	953.46	128.543	1.67932	2	1.25953	0	0	0	0	0	0	0	0	0	0	0	0	0	0	0	0	0	0	0	0	0	0	0	0	9429.66	0	0	0	0	0	0	0	0	0	0	0	0	0	0	0	0	0	0	0
18540	585.286	25.3651	1.68177	2	1.84274	0	0	0	0	0	0	0	0	0	0	0	0	0	0	0	0	0	0	0	0	0	0	0	0	0	0	0	0	0	0	0	0	0	0	0	0	0	0	0	0	0	0	0	0
18541	1141.08	93.6388	1.93597	2	2.11374	0	0	0	0	0	0	0	0	0	0	0	0	0	0	20784.5	0	0	0	0	0	0	0	0	0	0	0	0	0	0	0	0	0	0	0	0	0	0	0	0	0	0	0	0	0
18542	630.783	63.8274	0.94995	2	1.07413	0	11250.9	0	0	0	0	0	508.54	0	0	0	0	0	9511	15976.4	0	0	0	0	0	0	0	0	0	0	7006.97	0	0	16034.5	0	21124.9	0	27101.6	2566.15	0	6467.87	0	0	0	0	0	0	0	5380.71
18544	767.31	115.834	1.90733	2	1.65184	0	0	0	0	0	0	0	0	0	0	0	0	0	0	0	0	0	0	0	0	0	0	0	0	0	0	0	0	0	0	0	0	0	0	0	0	0	0	0	0	0	27871.6	0	0
18545	831.87	38.6758	4.01135	4	1.06691	0	0	0	0	156011	0	0	20665.6	43068	0	0	27709.4	0	5172.17	0	0	0	4953.3	14136.2	0	0	10447.6	0	30004.8	0	36496	0	40726.7	0	29626.8	0	0	0	19582.1	18746.8	0	0	0	0	0	0	0	0	0
18547	433.27	34.1284	1.6134	2	4.60556	0	0	0	0	0	0	0	0	0	0	0	0	0	0	0	0	0	0	0	0	0	0	0	0	0	0	0	0	0	0	0	0	0	0	0	0	0	0	0	0	0	0	0	0
18548	649.66	89.9889	1.56488	3	1.3026	0	0	0	0	0	0	0	0	0	0	0	0	0	0	0	0	0	0	0	0	0	0	0	0	0	0	0	0	0	0	0	0	0	0	0	0	0	0	0	0	0	0	0	0
18549	428.677	42.2307	0.925867	2	9.57783	49241.9	0	0	0	0	0	0	0	0	0	0	0	0	0	0	0	0	0	0	79619	0	0	0	0	0	0	0	0	0	0	0	0	0	0	0	0	0	0	0	0	0	0	0	0
18550	968.954	64.3295	1.58537	2	1.01883	0	0	0	0	0	0	0	0	0	0	0	0	0	0	0	0	0	0	0	0	0	0	0	0	0	0	0	0	0	0	0	0	0	0	0	0	0	0	0	0	0	0	0	0
18551	662.496	31.073	2.30283	5	1.16709	0	0	0	0	0	0	0	0	0	0	0	0	0	0	0	0	0	0	0	0	0	0	0	0	0	0	0	0	0	0	0	0	0	0	0	0	0	0	0	0	0	0	0	0
18553	1184.13	126.505	2.36377	2	1.41214	0	0	0	0	0	0	0	0	0	0	0	0	8878.52	0	0	0	0	0	0	0	0	0	0	0	0	0	0	0	0	0	0	0	0	0	0	0	0	0	0	0	0	0	0	0
18555	582.308	41.1591	1.0381	2	1.81101	0	0	0	0	0	0	0	0	0	0	0	0	0	0	0	0	0	0	0	0	65654.2	0	0	0	0	0	0	0	0	0	0	0	0	0	0	0	0	0	0	0	0	14541.9	0	0
18556	740.403	130.126	1.09817	2	1.54434	0	0	0	0	0	0	0	9030.16	0	0	0	0	10884.5	0	0	0	0	0	0	4888.08	0	0	0	0	0	0	0	0	0	0	0	3159.41	0	0	0	0	0	0	0	0	0	0	0	0
18557	499.292	27.0466	1.0266	2	1.59374	0	0	2057.88	0	0	0	0	0	300.344	0	0	0	0	0	0	0	0	2499.66	0	0	0	0	0	7167.94	0	0	0	91.3832	0	0	0	0	0	31.6333	0	0	0	0	0	0	0	0	0	4513.63
18558	1198.58	142.073	1.19102	3	1.71422	0	0	0	0	0	0	0	0	0	0	0	0	0	0	0	0	0	0	0	0	0	0	0	0	0	0	0	0	0	0	0	0	6616.97	0	0	0	0	0	0	0	0	0	105505	107573
18561	673.817	40.753	2.23937	2	1.34959	0	0	0	0	0	0	0	0	0	0	0	0	0	0	0	0	0	0	0	0	0	0	0	0	0	0	0	0	0	0	0	0	0	0	0	0	0	0	0	0	0	0	0	0
18563	603.808	107.477	1.86455	4	1.3062	0	0	14514.6	0	0	0	0	0	0	0	0	0	0	1793.66	0	0	0	0	0	0	0	9415.72	10968.8	0	6941.88	0	0	0	0	0	0	0	0	0	0	0	13630.6	0	0	0	0	0	0	0
18564	791.31	116.799	2.44545	2	1.16382	0	0	0	0	0	0	0	0	0	0	0	0	0	0	0	0	0	0	0	0	0	0	0	0	0	0	0	0	0	0	0	0	0	0	0	0	0	0	0	0	0	0	0	0
18567	670.599	117.599	1.3057	4	1.23195	0	0	0	0	0	0	11563.2	0	0	0	0	0	5500.16	0	0	0	0	0	0	0	0	0	0	0	0	0	0	0	4704.04	19826.7	0	0	0	0	6874.37	0	0	0	0	0	0	0	0	0
18568	503.791	36.0686	0.384917	2	6.37778	0	0	0	0	0	0	0	0	0	0	0	0	0	0	0	0	0	0	0	0	0	0	0	0	0	0	0	0	0	0	0	0	0	0	0	0	0	0	0	0	0	0	0	0
18569	720.357	38.5545	1.10667	2	1.30932	0	0	0	0	0	0	0	0	0	0	0	0	0	0	0	0	0	0	0	0	0	0	0	0	0	0	0	0	0	0	0	0	0	0	0	0	0	0	0	0	0	0	0	0
18572	927.798	32.3312	1.67123	2	1.75672	0	0	0	0	0	0	0	0	0	35626.1	56097	0	3775.01	0	0	0	0	0	0	0	0	0	0	0	0	0	0	0	33972.7	0	0	0	0	0	0	22817.5	0	11336	7023.51	0	0	0	0	0
18573	500.307	76.7509	1.63103	2	9.85334	0	0	0	0	0	0	0	0	0	0	0	0	0	0	0	0	0	0	0	0	0	0	0	0	0	0	0	0	0	0	0	0	0	0	0	0	0	0	0	0	0	0	0	0
18574	734.327	91.3976	0.9818	2	1.03671	0	0	0	0	0	0	0	0	0	0	0	0	0	0	0	0	0	0	0	0	0	0	0	0	0	0	0	0	0	0	0	0	17552	0	0	0	0	0	0	0	0	0	0	0
18575	448.225	60.9333	0.8193	2	1.26966	0	0	0	0	0	0	0	0	0	0	0	0	0	0	0	0	0	0	0	0	0	0	0	0	0	0	0	0	0	0	0	0	0	0	0	0	0	0	0	0	0	0	0	0
18576	752.041	40.6914	0.86485	3	5.77692	0	0	0	0	0	0	0	0	0	0	0	0	0	0	0	0	0	0	0	0	0	0	0	0	0	0	0	0	0	0	0	0	0	0	0	0	0	0	0	0	0	0	0	0
18580	549.303	47.3474	1.28413	2	1.07237	0	0	0	0	0	0	0	0	0	0	0	0	0	3961.69	0	0	0	0	0	0	0	0	0	0	0	0	0	0	0	9642.32	0	0	0	0	0	0	0	0	0	0	0	0	0	0
18581	523.801	87.4007	1.63775	2	1.09439	0	0	0	0	0	0	0	0	0	0	0	0	0	0	0	0	0	0	0	0	0	0	0	0	0	0	0	0	0	0	0	0	0	0	0	0	0	0	0	0	0	0	0	0
18582	821.063	69.3962	1.23468	3	2.03945	0	0	0	0	0	0	0	0	0	0	0	0	0	0	0	0	0	0	0	0	0	0	0	0	0	0	0	0	0	0	0	0	0	0	0	0	0	0	0	0	0	0	6120.17	0
18584	477.735	29.846	0.990617	2	1.86898	0	0	0	0	0	0	0	0	0	0	0	0	0	0	0	0	0	0	0	0	0	0	0	0	0	0	0	0	0	0	0	0	0	0	0	0	0	0	0	0	0	0	0	0
18585	409.234	44.1112	1.19675	2	1.08978	0	0	0	0	0	0	0	0	0	0	0	0	0	0	0	0	0	0	0	0	0	0	0	0	0	0	0	0	0	0	0	0	0	0	0	0	0	0	0	0	0	0	0	0
18586	669.314	59.8965	0.608967	2	1.64681	0	0	0	0	0	0	0	0	0	0	0	0	0	0	0	0	0	0	0	0	0	0	0	0	0	0	0	0	0	0	0	0	0	0	0	0	0	0	0	0	0	0	0	0
18587	930.46	100.575	0.926517	4	1.00604	0	0	0	0	0	0	0	0	0	0	0	0	0	0	0	0	0	0	0	0	0	0	0	0	0	0	0	0	0	0	0	0	0	0	0	0	0	0	0	0	0	0	0	0
18590	627.769	94.6587	1.1255	2	1.51927	0	0	0	0	0	0	0	0	0	0	0	0	0	0	0	0	0	0	0	0	0	0	0	0	0	0	0	0	0	0	0	0	0	0	0	0	0	0	0	0	0	0	0	0
18592	1016.51	85.7098	1.2761	3	4.57712	0	0	0	0	0	0	0	0	0	0	0	0	0	0	0	0	0	0	0	0	0	0	0	0	0	0	0	0	0	0	0	0	0	0	0	0	0	0	0	0	0	0	0	0
18595	591.787	42.8866	0.8455	2	2.48277	0	0	0	0	0	0	0	0	0	0	0	0	0	0	0	0	0	0	0	0	0	1223.58	0	0	0	0	0	0	0	0	0	0	0	44625.1	0	0	0	0	0	0	0	0	0	0
18596	450.728	51.8428	0.900467	4	1.4079	0	0	0	0	0	0	0	0	0	0	0	0	0	0	0	0	0	0	0	0	0	0	0	0	0	0	0	0	0	0	0	0	0	0	0	0	0	0	1660.27	1966.64	0	0	3379.54	2020.4
18598	665.776	58.7	0.8072	2	2.72143	0	0	0	0	0	0	0	0	0	0	0	0	0	0	0	0	0	0	0	0	0	0	0	0	0	0	0	0	0	0	0	0	0	0	0	0	0	0	0	0	0	0	0	0
18599	487.28	130.245	0.904667	2	8.49719	0	0	0	0	0	0	0	0	0	0	0	0	0	0	0	0	0	0	0	0	0	0	0	0	0	73422.8	0	0	0	0	0	0	0	0	0	0	0	0	0	0	0	0	0	0
18600	721.317	12.3916	0.627017	2	1.51501	0	0	0	0	0	0	0	0	0	0	0	0	0	0	0	0	0	0	0	0	0	0	0	0	0	0	0	0	0	0	0	0	0	0	0	0	0	0	0	0	0	0	0	0
18601	1485.12	142.785	0.232617	2	2.78602	0	0	0	0	0	0	0	0	0	0	0	0	0	0	0	0	0	0	0	0	0	0	0	0	0	0	0	0	0	0	0	0	0	0	0	0	0	0	0	0	0	0	0	0
18602	521.985	131.328	4.40672	3	20.1281	0	0	0	0	0	0	0	0	0	0	0	0	0	0	0	0	0	0	0	0	0	0	0	0	0	0	0	0	0	0	0	0	0	0	0	0	0	0	0	0	0	0	0	0
18604	1090.06	135.702	1.1586	4	1.89494	0	0	0	0	0	0	0	154034	0	0	0	0	0	0	0	0	0	0	0	0	0	0	0	0	0	0	0	0	0	0	0	0	0	0	0	0	0	0	0	0	0	0	0	0
18606	935.928	71.5259	1.04503	2	10.5568	0	0	0	0	0	0	0	0	0	0	0	0	0	0	0	0	0	0	0	0	0	0	0	0	0	0	0	0	0	0	0	0	0	0	0	0	0	0	0	0	0	0	250010	0
18608	683.891	65.7335	1.17135	2	1.83649	0	0	0	0	0	0	0	0	0	0	0	0	0	0	0	0	0	0	0	0	0	0	0	0	0	0	0	0	0	0	0	0	0	0	0	0	0	0	0	0	0	0	0	0
18609	636.318	93.1002	1.9094	3	1.01623	0	0	0	0	0	0	0	0	0	0	0	0	0	0	5759.96	0	0	0	0	0	0	0	0	0	0	0	0	0	0	0	0	0	0	0	0	0	0	0	0	0	0	0	0	0
18610	508.798	76.5252	0.901033	2	22.9121	0	0	0	0	0	0	0	0	0	0	0	0	0	0	0	0	0	0	0	0	0	0	0	0	0	0	0	0	0	0	0	0	0	0	0	0	0	0	0	0	0	0	0	0
18613	469.275	54.0116	3.9243	3	2.9092	0	0	0	0	0	0	0	0	0	0	0	0	0	0	0	0	0	0	0	0	0	0	0	0	0	0	0	0	0	0	0	0	0	0	0	0	0	0	0	0	0	0	0	0
18615	769.634	109.405	1.12238	2	1.12496	0	0	0	0	0	0	0	0	0	0	0	0	0	0	0	0	0	0	0	0	0	0	0	0	0	0	0	0	0	0	0	0	0	0	0	0	0	0	0	0	0	17538.4	0	0
18617	1286.67	135.444	1.17942	4	2.20685	0	0	0	0	0	0	0	26017.6	0	0	0	0	0	0	0	0	0	0	0	0	0	0	0	0	0	0	0	0	0	0	0	0	0	0	0	0	0	0	0	0	0	0	0	0
18618	658.299	68.0167	0.467	3	1.28208	0	0	0	0	0	0	0	0	0	0	0	0	0	0	0	0	0	0	0	0	0	0	0	0	0	0	0	0	0	0	0	0	0	0	0	0	0	0	0	0	0	0	0	0
18619	890.354	28.3495	1.45428	2	2.2413	0	0	0	57288.7	0	0	0	0	0	0	0	0	0	0	0	0	0	0	0	0	0	0	103.747	0	0	0	0	0	0	1876.49	0	0	0	0	0	0	0	0	0	0	0	0	0	0
18620	725.37	136.06	1.75983	2	1.43855	0	0	0	0	0	0	0	0	0	0	0	0	0	0	0	0	0	805.238	0	0	0	0	0	0	0	0	0	0	0	0	0	0	0	0	0	0	0	0	0	0	0	7461.04	0	2103.17
18621	1400.2	138.845	0.754383	3	1.08075	0	0	0	0	0	0	0	0	0	0	0	0	0	0	0	0	0	0	0	0	0	0	0	0	0	0	0	0	0	0	0	248186	0	0	0	0	0	0	0	0	0	0	0	0
18622	642.294	50.5197	2.74328	3	1.0617	0	0	0	0	0	0	0	0	0	0	0	0	0	0	0	0	0	0	0	0	0	0	0	9390.23	0	0	0	0	0	0	0	0	0	0	0	0	0	0	0	0	0	0	0	0
18623	760.369	58.7497	2.62717	2	1.7849	0	0	0	0	0	0	0	0	0	0	0	0	0	0	0	0	0	0	0	0	0	0	0	0	0	0	0	0	0	0	0	0	0	0	0	0	0	0	0	0	0	0	0	0
18625	797.018	65.9578	0.455	3	2.8472	0	0	0	0	0	0	0	0	0	0	0	0	0	0	0	0	0	0	0	0	0	0	0	0	0	0	0	0	0	0	0	0	0	0	0	0	0	0	0	0	0	0	0	0
18626	744.393	121.869	0.709083	2	1.54656	0	0	0	0	0	0	0	0	0	0	0	0	0	0	0	0	0	0	0	0	0	0	0	0	0	0	0	0	0	0	0	0	0	0	0	0	0	0	0	0	0	0	0	0
18627	718.869	61.3805	1.36948	2	3.33132	0	0	0	0	0	0	0	0	0	0	0	0	0	0	0	0	0	0	0	0	0	0	0	0	0	0	0	0	0	0	0	0	0	0	0	0	0	0	0	0	0	0	0	0
18628	536.791	26.7082	1.41017	2	1.42604	0	0	0	0	0	0	0	0	0	0	0	0	0	0	0	11968.1	0	0	0	0	0	0	0	0	0	0	0	0	0	0	0	4881.07	0	0	0	0	0	0	0	0	5867.06	20789.1	0	0
18630	648.338	88.5367	1.07425	3	1.11339	0	0	0	0	0	0	0	0	0	0	0	0	0	0	0	0	0	0	0	0	0	0	0	0	0	0	0	0	0	0	0	0	0	0	0	0	0	0	0	0	0	0	0	0
18631	857.117	129.174	1.57198	6	3.54303	0	0	0	0	0	0	0	0	0	0	0	0	0	0	0	0	0	0	0	0	0	0	697531	0	0	0	0	0	0	0	0	0	0	0	0	0	0	0	0	0	0	0	0	0
18632	608.311	117.73	1.4348	4	36.4674	0	0	0	0	0	0	0	0	0	0	0	0	0	0	0	0	0	0	0	0	0	0	0	0	0	530056	0	0	0	0	0	0	0	0	0	0	0	0	0	0	0	0	0	0
18633	760.84	132.847	1.439	2	2.24379	0	0	0	0	0	0	0	0	0	0	0	0	0	0	0	0	0	0	0	0	0	0	0	0	0	0	0	0	0	0	0	0	0	0	0	0	0	0	0	0	0	0	0	0
18634	1179.89	103.757	1.90307	3	1.1597	0	0	0	0	0	0	0	43384.9	0	0	0	0	0	0	0	0	0	21947.9	0	0	0	0	27476.1	0	0	0	0	0	0	0	0	36628.4	0	0	0	0	0	0	0	0	0	0	0	0
18635	901.343	29.7845	1.67598	2	1.8018	0	0	0	0	0	0	0	0	0	0	0	0	0	0	0	0	0	0	0	0	0	0	4391.76	0	0	0	0	0	0	0	0	0	0	0	0	0	0	0	0	0	0	0	0	0
18636	530.985	130.969	2.05145	3	17.0762	0	0	0	0	0	0	0	0	0	0	0	0	0	0	0	0	0	0	0	0	0	0	0	0	0	0	0	0	0	0	0	0	0	0	0	0	0	0	0	0	0	0	0	0
18638	692.576	74.9575	1.7688	4	1.52462	0	0	0	0	0	0	0	0	0	0	0	0	0	0	0	0	0	0	0	0	0	0	0	0	0	0	0	0	0	0	0	0	0	0	0	0	0	0	0	0	0	0	0	0
18642	523.6	99.1565	1.2118	3	1.14799	0	0	0	0	0	0	0	0	0	0	0	0	0	0	0	0	0	0	0	0	0	0	0	0	0	0	0	0	0	0	0	0	0	0	0	0	0	0	0	0	0	0	0	0
18643	513.826	118.65	0.837567	2	291.494	0	0	0	0	0	0	0	0	0	0	0	0	0	0	0	0	0	0	0	0	0	38442.1	0	0	0	0	0	0	0	0	0	0	0	0	0	0	0	0	0	0	0	0	0	0
18644	576.294	15.4399	1.7103	2	1.54413	0	0	0	0	0	0	0	0	0	0	0	0	0	0	0	0	0	0	0	0	0	0	0	0	0	0	0	0	0	0	0	0	0	0	0	0	0	0	0	0	0	0	0	0
18646	441.727	56.6845	1.73067	2	1.6101	0	0	0	0	0	0	0	0	0	0	0	0	0	2104.31	0	0	0	0	0	0	0	0	0	0	0	0	0	0	0	0	0	0	0	0	0	0	0	0	0	0	0	0	0	0
18648	1028.74	121.473	1.78383	2	1.35864	0	0	0	0	0	0	0	0	0	0	0	0	0	0	0	0	0	0	0	0	0	0	0	0	0	0	0	0	0	0	0	0	0	0	0	0	0	0	0	0	0	0	0	0
18649	569.312	84.6106	1.78073	3	1.03152	0	0	0	12029.8	0	0	0	0	0	0	0	0	0	0	0	0	0	0	0	0	0	0	0	0	0	0	0	0	0	0	0	0	0	0	0	0	0	0	0	0	0	0	0	0
18652	868.35	46.1504	1.29933	2	1.28047	0	0	0	0	0	0	0	0	0	0	0	0	0	0	0	0	0	0	0	0	0	0	0	0	0	0	0	0	0	0	0	0	0	0	0	0	0	0	0	0	0	0	0	0
18653	421.585	22.3656	2.45677	5	1.1304	0	0	2555.93	0	5374.82	976.195	0	2000.81	0	0	0	0	0	0	0	0	0	274.526	0	0	0	5133.4	0	0	0	15517.1	0	0	0	0	0	0	1963.08	0	2667.88	0	0	0	0	0	0	0	706.165	554.053
18654	736.094	85.8877	2.24148	2	3.55152	0	0	0	0	0	0	0	0	0	0	0	0	1761.73	0	0	0	0	0	0	0	0	0	0	0	0	0	0	0	0	0	0	0	0	0	0	0	0	0	0	0	0	0	0	0
18655	962.472	78.6586	1.4761	2	1.15043	0	0	0	39202.4	0	0	0	0	0	0	0	0	27235.1	0	0	0	0	0	14308.7	0	0	0	0	0	27212.2	0	0	0	0	0	0	0	0	0	0	0	0	0	0	0	0	0	0	0
18657	517.289	105.201	3.16337	2	35.5126	0	0	0	0	0	0	0	0	0	0	0	0	0	0	0	0	0	0	0	0	1.28973e+06	0	0	0	0	0	0	0	0	0	0	0	0	0	0	0	0	0	0	0	0	0	0	0
18658	558.326	87.2978	1.96822	3	1.41266	0	0	0	0	0	0	0	0	0	0	0	0	0	0	0	0	0	0	0	0	0	0	0	0	0	0	0	0	0	0	0	0	0	0	0	0	0	0	0	0	0	0	0	0
18659	667.103	75.4517	0.429567	4	2.40518	0	0	0	0	0	0	0	0	0	0	0	0	0	0	0	0	0	0	0	0	0	0	0	0	0	0	0	0	0	0	0	0	0	0	0	0	0	0	0	0	0	0	0	0
18660	665.796	82.3434	1.13528	2	2.74532	0	0	0	0	0	0	0	0	0	0	0	0	0	0	0	0	0	0	0	0	0	0	0	0	0	0	0	0	0	0	0	0	0	0	0	0	0	0	0	0	0	0	0	0
18661	733.384	105.383	3.23173	3	2.4697	0	0	0	0	0	0	0	0	0	0	0	0	0	0	0	0	0	0	0	0	0	0	0	0	0	0	0	0	0	0	0	0	0	0	0	0	0	0	0	0	0	0	0	0
18662	731.399	136.553	0.5704	2	2.93798	0	0	0	0	0	0	0	0	0	0	0	0	0	0	0	0	0	0	0	0	0	0	0	0	0	0	0	0	0	0	0	0	0	0	0	0	0	0	0	0	0	0	0	0
18663	421.507	41.2234	0.767667	2	2.43174	0	0	0	0	0	0	0	0	0	0	0	0	0	0	0	0	0	0	0	0	0	0	0	0	1838.67	0	0	0	0	0	0	0	0	0	0	0	0	0	0	0	0	0	0	0
18664	454.239	6.68067	0.501267	3	2.28994	0	0	0	0	0	0	0	0	0	0	0	0	0	0	0	0	0	0	0	0	0	0	0	0	0	0	0	0	0	0	0	0	0	0	0	0	0	0	0	0	0	0	0	0
18666	869.804	115.957	0.168433	3	1.04235	0	0	0	0	0	0	0	10485.5	0	0	0	0	0	1257.25	0	0	0	0	0	0	0	0	0	0	3432.87	0	0	0	0	0	0	0	0	0	0	0	0	0	0	0	220.967	0	10119.4	0
18668	856.382	20.8761	1.36593	2	1.05255	0	0	0	0	0	0	0	0	0	0	0	0	0	0	0	137170	0	0	0	0	0	0	0	0	0	0	0	0	0	0	0	22939.3	0	0	0	0	0	0	0	0	0	0	0	0
18672	534.251	81.4992	0.654017	2	1.03736	0	0	0	0	0	0	0	0	0	0	0	0	0	0	0	0	0	0	0	0	0	0	0	0	0	0	0	0	0	0	0	0	0	0	0	0	0	0	0	0	0	0	0	0
18673	738.329	121.297	0.42625	2	2.15775	0	0	0	0	0	0	0	0	0	0	0	0	0	0	0	0	0	0	0	0	0	0	0	0	0	0	0	0	0	0	0	0	0	0	0	0	0	0	0	0	0	0	0	0
18675	557.762	18.0222	1.06968	2	1.42458	0	0	0	0	0	0	0	0	0	0	0	0	0	0	0	0	0	0	0	0	0	0	0	0	0	0	0	0	0	0	0	0	0	0	0	0	0	0	0	0	0	0	0	0
18677	834.307	58.3714	1.03163	2	2.11532	0	0	0	0	0	0	0	0	0	0	0	0	0	0	0	0	0	0	0	0	0	0	0	0	0	0	37272.2	0	0	0	0	0	0	0	0	0	0	0	0	0	0	0	0	0
18678	597.913	20.165	0.492417	3	1.24542	0	5051.18	0	0	0	0	0	0	646.745	0	0	0	0	0	0	0	0	0	0	0	0	0	0	0	0	0	0	0	0	0	0	0	0	0	0	0	1574.44	0	0	0	0	0	0	0
18680	985.013	67.9027	1.0455	2	3.55028	0	0	0	0	0	0	0	0	0	0	0	0	0	0	0	0	0	0	0	0	0	0	0	0	0	0	0	0	0	0	0	0	0	0	0	0	0	0	0	0	0	0	0	0
18682	873.443	78.5386	0.8513	3	4.77654	0	0	0	0	0	0	0	0	0	0	0	0	0	0	0	0	0	0	0	0	0	0	0	0	0	0	0	0	0	0	0	0	0	0	0	0	0	0	0	0	0	0	0	0
18684	609.707	142.108	1.24477	3	608.234	0	0	0	0	0	0	0	0	0	0	0	0	0	0	0	0	0	0	0	0	0	0	0	0	0	0	0	0	0	0	0	0	0	0	0	0	0	0	0	0	0	0	0	0
18686	919.914	77.7288	1.29368	2	1.18938	0	0	0	0	0	0	0	0	0	0	0	0	0	0	0	0	0	0	0	0	0	0	0	0	0	0	0	0	0	0	0	0	0	0	0	0	0	0	0	0	0	0	0	0
18688	1398.14	140.305	0.0879167	3	2.95515	0	0	0	0	0	0	0	0	0	0	0	0	0	0	0	0	0	0	0	0	0	0	0	0	0	0	0	0	0	0	0	0	0	0	0	0	0	0	0	0	0	0	0	0
18691	877.983	85.1232	1.12765	2	2.38456	0	0	0	0	13178.3	0	0	0	0	0	0	0	0	2235.28	59755.3	0	0	0	0	0	0	0	0	24607.3	8035.82	0	0	0	0	0	0	0	0	0	0	0	0	0	0	0	0	0	0	0
18695	666.333	122.4	1.8738	3	5.68803	0	0	0	0	0	0	0	0	0	0	0	0	0	0	0	0	0	0	0	0	0	0	0	0	0	0	0	0	0	0	0	0	0	0	0	0	0	0	0	0	0	0	0	0
18696	1284.59	81.118	1.6575	2	3.15758	0	0	0	0	0	0	0	0	0	0	0	0	0	0	0	0	0	0	0	0	0	0	0	0	0	0	0	0	0	0	0	0	0	0	0	0	0	0	0	0	0	0	159975	0
18697	952.803	133.127	0.36515	4	3.48728	0	0	0	0	0	0	0	0	0	0	0	0	0	0	0	0	0	0	0	0	0	0	0	0	0	0	0	0	0	0	0	0	0	0	0	0	0	0	0	0	0	0	0	0
18700	502.783	38.4999	1.40435	2	1.04971	0	0	0	0	0	0	0	0	0	0	0	0	0	0	0	0	0	0	0	0	0	0	0	0	0	0	0	0	0	0	0	0	0	0	0	0	0	0	0	0	0	0	0	0
18701	1176.25	137.498	0.7753	3	3.08036	0	0	0	0	0	0	410304	0	0	0	0	0	0	0	0	0	0	0	0	0	0	0	670511	0	0	0	0	0	0	0	0	0	0	0	0	0	362126	0	0	0	0	0	0	0
18702	505.801	5.10697	1.05383	2	1.24481	124825	0	0	0	0	0	0	0	0	0	0	0	0	0	0	1060.33	0	0	0	0	0	0	0	0	0	0	0	0	0	0	0	7861.81	0	0	0	0	0	0	0	0	0	0	0	0
18707	872.931	83.6949	1.1582	2	1.30244	0	0	0	0	0	0	0	0	0	0	0	0	0	0	0	0	0	0	0	0	0	0	0	0	0	0	0	0	0	0	0	0	0	0	0	0	0	0	0	0	0	0	0	0
18708	863.93	64.0513	1.86417	2	1.28843	0	0	0	0	0	0	0	0	0	0	0	0	0	0	0	0	0	0	0	0	0	0	0	0	0	0	0	0	0	0	0	0	0	7524.36	0	0	0	0	0	0	0	0	0	0
18709	748.39	131.328	1.63172	3	2.15117	0	0	0	0	0	0	0	0	0	0	0	0	0	0	0	0	0	0	0	0	0	0	0	0	0	0	0	0	0	0	0	0	0	0	0	0	0	0	0	0	0	0	0	0
18710	433.217	16.8407	0.2868	3	1.74269	45987.2	0	0	0	0	0	0	0	0	0	0	0	0	0	0	3637.05	0	0	0	0	0	0	0	0	0	0	0	0	0	0	0	15186.9	0	0	0	0	0	0	0	0	0	0	0	0
18712	582.746	45.5642	1.5107	2	8.04248	0	208037	0	0	0	16323.8	0	0	0	0	0	0	0	0	0	0	0	0	0	0	0	0	0	0	0	0	0	0	0	0	0	0	0	0	0	0	0	0	0	0	0	0	0	0
18714	478.23	74.8933	1.32332	2	1.11577	0	0	0	0	0	0	0	0	0	0	0	0	0	0	0	0	0	0	0	0	0	0	2307.1	0	0	0	0	0	0	0	0	0	0	0	0	0	0	0	0	0	0	0	0	0
18715	1417.7	136.904	0.94665	4	1.81471	0	0	0	0	0	0	0	0	0	0	0	0	0	0	0	0	0	0	0	0	0	50208.8	0	0	0	0	0	0	0	0	0	0	0	0	0	0	0	0	0	0	0	0	0	0
18717	857.087	121.569	1.0688	3	1.32073	0	0	0	0	0	0	0	21361.5	0	0	0	0	4856.11	0	0	0	0	8951.97	0	0	0	0	0	6455.62	0	0	0	0	0	0	0	8581.66	0	0	0	0	0	0	0	0	0	0	0	0
18719	748.38	68.6467	0.432733	3	1.41085	0	0	0	0	0	0	0	0	0	0	0	0	0	0	0	0	0	0	0	0	0	0	0	0	0	0	0	0	0	0	0	45.5813	0	0	0	0	0	0	0	0	0	0	0	0
18720	606.382	141.348	1.29053	3	6.39123	0	0	0	0	0	0	0	0	0	0	0	0	0	0	0	0	0	0	0	0	0	0	0	0	0	0	0	0	0	0	0	0	0	0	0	0	0	0	0	0	0	0	0	0
18721	993.949	99.7287	0.2896	2	1.54818	0	0	0	0	0	0	0	0	0	0	0	0	0	0	0	0	0	0	0	0	0	0	0	0	0	0	0	0	0	0	0	0	0	0	0	0	0	0	0	0	0	0	0	0
18722	899.892	75.1215	2.39422	2	1.46822	0	0	0	0	0	0	0	0	0	0	0	0	0	0	0	0	0	0	6502.57	0	0	0	0	0	0	0	0	0	0	0	85320.6	0	0	0	0	0	0	0	0	0	0	0	0	0
18724	837.168	80.4046	1.09758	2	1.44278	0	0	0	0	0	0	0	0	0	0	0	0	0	0	0	0	0	0	0	0	0	0	0	0	0	0	0	0	0	0	0	0	0	0	0	0	0	0	0	0	0	0	0	0
18725	526.59	102.424	1.02882	3	1.08596	0	0	0	0	0	0	0	0	0	0	0	0	0	0	0	0	0	0	0	0	0	0	0	0	0	0	0	0	0	0	0	0	0	0	0	0	0	0	0	0	0	0	0	3652.56
18728	610.332	51.8984	0.419433	2	1.47214	0	0	0	0	0	0	0	0	0	0	0	0	0	0	0	0	0	0	0	0	0	0	0	0	0	0	0	0	0	0	0	0	0	0	0	0	0	0	0	0	0	0	0	0
18729	564.786	7.46725	0.586167	2	1.01448	0	0	0	0	0	0	0	0	0	0	0	0	0	0	0	0	0	0	0	0	0	0	0	0	0	0	0	0	0	0	0	2165.23	0	0	0	0	0	0	0	0	0	0	0	0
18730	733.607	43.2007	1.57717	4	1.26898	0	0	0	0	0	0	0	0	0	0	0	0	0	0	0	0	0	0	0	0	0	0	0	0	0	13996.3	0	7925.5	0	7240.88	0	0	0	0	0	0	10751.4	0	13283.6	0	0	0	0	0
18731	913.001	84.4577	0.218383	2	1.79432	0	0	0	0	0	0	0	0	0	0	0	0	0	0	0	0	0	0	0	0	0	0	0	10458.9	0	0	0	0	0	0	0	0	0	0	0	0	0	0	0	0	0	0	0	8539.7
18732	463.683	17.9619	1.39593	2	21.093	0	0	0	0	0	0	0	0	0	0	0	0	0	0	0	0	0	0	0	0	0	0	0	0	0	0	0	0	0	0	0	0	0	0	0	0	0	0	0	0	0	0	0	0
18733	537.754	61.9647	1.8785	4	1.87458	0	0	0	0	0	0	0	0	0	0	0	0	0	0	0	0	12929.9	0	0	0	0	0	0	0	0	0	0	0	0	0	0	0	0	0	0	0	0	0	0	0	41083	0	27401.7	0
18734	1246.63	90.8208	1.81202	2	2.80323	0	637.218	0	0	0	0	0	0	0	0	0	0	0	0	0	0	0	0	0	0	0	0	0	0	0	0	0	0	0	0	0	0	0	0	0	0	0	0	0	0	0	0	8253.43	0
18735	801.085	157.51	1.49067	3	2.57184	0	0	0	0	0	0	0	0	0	0	0	0	0	0	0	0	0	0	0	0	0	0	0	0	0	0	0	0	0	0	0	0	0	0	0	0	0	0	0	0	0	0	0	0
18736	453.249	65.1035	0.419083	3	2.40616	0	0	0	0	0	0	0	0	0	0	0	0	0	0	0	0	0	0	0	0	0	0	0	0	0	0	0	0	0	0	0	0	0	0	0	0	0	0	0	0	0	0	0	0
18738	502.919	131.522	1.63325	3	1.28694	0	0	0	0	0	0	0	0	0	0	0	0	0	0	0	0	0	0	0	0	0	0	0	0	0	0	0	0	0	0	0	0	0	0	0	0	0	0	0	0	2745.6	0	0	6515.1
18740	782.382	113.275	1.99833	2	1.36969	0	0	0	0	0	0	0	0	0	0	0	0	0	0	0	0	0	0	0	0	0	0	0	0	0	0	0	0	0	0	0	0	0	0	0	0	0	0	0	0	0	0	0	0
18742	611.355	114.957	0.9648	2	18.466	0	0	0	0	0	0	0	0	0	0	0	0	0	0	0	0	0	0	0	0	0	0	0	0	0	0	0	11993.2	0	0	0	0	0	0	0	0	0	0	0	0	0	0	0	0
18743	408.729	84.6106	1.00617	2	306.724	0	0	0	0	0	0	0	0	0	0	0	0	0	0	0	0	0	0	0	0	0	0	0	0	0	54573.9	0	0	0	0	0	0	0	0	0	0	0	0	0	0	0	0	0	0
18744	644.318	4.37117	2.66562	2	1.41629	0	0	11212	0	13159.5	0	9182.3	0	0	0	0	21644.4	0	2275.59	10277.4	0	0	0	0	0	0	0	0	7620.62	0	0	0	0	0	2764.09	0	3664.54	0	0	0	0	12800.7	20882.1	4463.32	0	0	0	0	0
18745	420.27	131.157	2.20472	3	13.2347	0	0	0	0	0	0	0	0	0	0	0	0	0	0	0	0	0	0	0	0	0	0	0	0	0	0	0	0	0	0	0	0	0	0	0	0	0	0	0	0	0	0	0	0
18746	510.634	133.816	2.42295	3	1.17501	0	0	0	0	0	0	0	0	0	0	0	0	0	0	0	0	0	0	0	0	0	0	0	0	0	0	0	0	0	0	0	0	0	0	0	0	0	0	0	0	2131.24	0	1166.13	0
18747	665.314	92.4339	2.2666	2	1.01927	0	0	0	0	0	0	0	0	0	0	0	0	0	0	0	0	0	0	0	0	0	0	0	0	0	0	0	0	0	0	0	0	0	0	0	0	0	0	0	0	0	0	0	0
18748	1082.19	80.9964	1.53025	3	1.35084	0	0	42634.7	34813.5	0	0	0	18492.4	0	0	0	0	0	0	0	0	0	0	0	0	0	0	0	0	0	0	0	0	0	0	0	0	0	0	0	0	0	0	0	0	0	0	0	0
18749	485.685	147.817	1.23085	2	1.02506	0	0	0	0	0	0	0	0	0	0	0	0	0	0	0	0	0	0	0	0	0	0	0	0	0	0	0	0	0	0	0	0	0	0	0	0	0	0	0	0	0	0	0	0
18750	599.608	26.7082	1.32298	3	1.76207	0	0	0	35085.1	0	0	0	0	0	0	0	0	0	0	121775	0	0	0	0	7130.4	0	0	1442.08	0	0	0	0	0	0	0	0	0	0	0	0	0	0	0	0	0	0	0	0	0
18751	1125.53	88.1775	1.15555	2	1.55607	0	0	0	0	0	0	0	0	0	0	0	0	0	0	0	0	0	0	0	0	0	0	0	0	0	0	0	0	0	0	0	0	0	0	0	0	0	0	0	0	0	0	0	0
18753	869.456	103.822	3.27642	2	1.03409	0	0	0	0	0	0	0	0	0	0	0	0	0	0	0	0	0	0	0	0	0	0	0	0	36189.4	0	0	0	0	0	0	0	0	0	64675.6	0	0	0	0	0	0	0	0	0
18754	525.617	67.2511	1.32012	6	1.48872	0	0	0	0	0	0	0	0	0	0	0	0	0	0	0	0	0	0	0	0	0	0	0	0	0	0	0	0	0	0	0	0	0	0	0	0	0	0	0	0	0	0	0	0
18756	535.244	94.7701	0.947633	2	11.2204	0	0	0	0	0	0	0	0	0	0	0	0	0	0	0	0	0	0	0	0	0	0	0	0	0	0	0	0	0	0	0	0	0	0	0	0	0	0	0	0	0	0	0	0
18757	447.213	40.8392	0.613633	2	1.60889	0	0	0	0	0	0	0	0	0	0	0	0	0	0	0	0	0	0	0	0	0	0	0	0	0	0	0	0	0	0	0	0	0	0	0	0	0	0	0	0	0	0	0	0
18759	698.398	70.1126	0.748817	2	2.05173	0	0	0	0	0	0	0	0	0	0	0	0	0	0	0	0	0	0	0	0	0	0	0	14853.8	0	0	0	0	0	0	0	0	0	0	0	0	0	0	0	0	0	0	0	0
18760	815.407	106.027	1.0158	3	1.54756	0	0	0	0	0	0	0	0	0	0	0	0	0	0	0	0	0	0	0	0	0	0	4335.97	0	0	0	0	0	0	0	0	0	0	0	0	0	0	0	0	0	0	0	0	0
18762	787.8	90.1428	1.70123	2	2.1617	0	0	0	0	0	0	0	0	0	0	21524.3	0	0	0	0	0	0	0	0	0	0	0	0	0	0	0	68117.6	0	24313.5	0	45861.4	0	0	0	0	0	22037.6	0	0	0	0	0	0	0
18763	986.008	101.867	0.750133	2	1.09034	0	0	0	0	0	0	0	0	0	0	0	0	0	0	0	0	0	0	0	0	0	0	0	0	0	0	0	0	0	0	0	0	0	0	0	0	0	0	0	0	0	0	0	0
18769	1248.62	148.93	0.75915	3	1.41958	0	0	0	0	0	0	0	0	0	0	0	0	0	0	0	0	0	0	0	0	0	0	0	0	0	0	0	0	0	0	0	0	0	0	0	0	0	0	0	0	0	0	0	0
18770	1409.92	144.53	0.3815	5	1.51832	0	0	0	0	0	0	0	0	0	0	0	0	0	0	0	0	0	0	0	0	0	0	0	0	0	0	0	0	0	0	0	0	0	0	0	0	0	0	0	0	0	0	0	0
18773	913.75	112.783	1.23448	4	46.7408	0	0	0	0	0	0	0	0	0	0	0	0	0	0	0	0	0	0	0	0	0	0	0	0	0	715255	0	0	0	0	0	0	0	0	0	0	0	0	0	0	0	0	0	0
18775	602.78	61.5361	0.862717	2	1.21529	0	0	0	0	0	0	0	0	0	0	0	0	0	0	0	0	0	0	0	0	0	307.412	1431.15	0	0	0	20654	0	0	10920.6	0	0	0	0	0	0	0	0	23363.2	0	0	0	0	0
18776	577.28	111.574	1.76503	2	5.20575	0	0	0	0	0	0	0	0	0	0	0	0	0	0	0	0	0	0	0	0	0	0	0	0	0	0	0	0	0	0	0	0	0	0	0	0	0	0	0	0	0	0	0	0
18777	466.251	86.8558	0.442033	2	6.09233	0	0	0	0	0	0	0	0	0	0	0	0	0	0	0	0	0	0	0	0	0	0	0	0	0	0	0	0	0	0	0	0	0	0	0	0	0	0	0	0	0	0	0	0
18778	607.751	22.9281	1.46897	2	1.39202	0	0	0	0	0	0	0	0	0	0	12915.6	0	0	0	0	0	0	0	0	0	0	0	0	0	0	0	123087	0	0	0	43154.9	0	0	0	0	0	0	0	0	13800.5	0	0	0	0
18779	618.345	74.5426	0.465667	2	3.38474	0	0	0	0	0	0	0	0	0	0	0	0	0	0	0	0	0	0	0	0	0	0	0	0	0	0	0	0	0	0	0	0	0	0	0	0	0	0	0	0	0	0	0	0
18780	586.267	144.436	1.17043	2	1.082	0	0	10599.9	0	0	0	0	0	0	0	0	0	0	0	0	8098.39	0	0	0	0	0	0	0	3664.49	0	0	0	0	0	0	0	0	0	0	0	0	0	0	0	0	6556.31	5394.44	4641.99	5123.67
18781	487.789	38.8602	0.86005	2	3.10042	0	0	0	0	0	0	0	0	0	0	0	0	0	0	0	0	0	0	0	0	0	0	0	0	98049.2	0	0	0	0	0	0	0	0	0	0	0	0	0	0	0	0	0	0	0
18783	642.877	69.7629	1.83608	2	1.42345	0	0	0	0	0	0	0	0	0	0	0	0	0	0	0	14492.7	0	0	0	0	0	0	7689.1	0	0	0	0	0	0	0	0	0	0	0	0	22223.4	0	0	0	0	0	0	0	0
18785	683.789	76.0867	0.481467	2	2.56626	0	0	0	0	0	0	0	0	0	0	0	0	0	0	0	0	0	0	0	0	0	0	0	0	0	0	43707.9	0	0	0	0	0	0	0	0	0	0	0	0	0	0	0	0	0
18786	725.588	123.415	0.670867	5	1.2582	0	0	0	0	0	0	0	0	0	0	0	0	0	0	0	0	0	0	0	0	0	0	0	0	0	0	0	0	0	0	0	0	0	0	0	0	0	0	0	0	0	0	0	0
18787	725.588	126.121	0.85425	5	1.56837	0	0	0	0	0	0	0	0	0	0	0	0	0	0	0	0	0	0	0	0	0	0	0	0	0	0	20883.7	0	0	0	0	0	0	0	0	0	0	0	0	0	0	0	0	0
18789	423.232	7.8646	0.532183	2	6.94587	0	0	0	0	0	0	0	0	0	0	0	0	0	0	0	0	0	0	0	0	0	0	0	0	0	0	0	0	0	0	0	0	0	0	0	0	0	0	0	0	0	0	0	0
18790	980.059	72.3869	0.493433	3	2.85077	0	0	0	0	0	0	0	0	0	0	0	0	0	0	0	0	0	0	0	0	0	0	0	0	0	0	0	0	0	0	0	0	0	0	0	0	0	0	0	0	0	0	0	0
18791	937.018	121.473	1.16297	2	1.674	0	0	0	0	0	0	0	0	0	0	0	0	0	0	0	0	0	0	0	0	5738.36	0	0	0	0	0	0	151646	0	0	0	0	0	0	0	0	73230.3	0	0	0	0	0	0	0
18792	1212.61	145.524	0.997683	2	1.15244	0	0	0	0	0	0	0	0	47647.5	0	0	67412.4	70225.9	34414.4	0	8531.26	0	0	0	0	0	0	0	0	0	0	0	0	0	0	0	0	0	0	0	0	0	90291.2	0	0	0	0	0	0
18794	1332.37	142.921	2.28632	2	1.45391	0	0	0	0	0	0	0	0	0	0	0	0	0	0	0	0	0	0	0	0	0	0	0	0	0	0	0	0	0	0	0	0	0	0	0	0	0	0	0	0	0	0	0	0
18795	671.027	116.19	1.25912	3	1.7633	0	0	0	0	0	0	0	0	0	0	0	0	0	0	0	0	0	0	0	0	0	0	0	0	0	0	0	0	0	0	0	0	0	0	0	0	0	0	0	0	0	0	0	0
18798	669.342	102.756	0.801033	3	2.38462	0	0	0	0	0	0	0	0	0	0	0	0	0	0	0	0	0	0	0	0	0	0	0	0	0	0	0	0	0	0	0	0	0	0	0	0	0	0	0	0	0	0	0	0
18799	445.776	78.7087	1.8471	2	1.00003	0	0	0	0	0	0	0	0	0	0	0	0	0	0	0	0	0	0	0	0	0	0	0	0	0	0	0	25320.2	0	0	0	0	0	0	0	0	0	0	0	30230.6	0	0	0	0
18800	453.201	7.14803	1.49477	2	1.14475	0	0	0	0	0	0	0	0	0	0	0	0	0	0	0	0	0	0	0	0	0	4422.8	0	0	0	0	0	0	0	0	59932.4	0	0	0	0	24250.5	0	0	0	0	0	0	0	0
18801	480.477	68.2651	1.0166	4	1.02148	0	0	6245.33	6734.77	8529	3556.19	0	5312.36	10768.2	0	0	0	0	0	0	13453.1	0	4330.62	0	0	0	0	0	0	0	0	0	6904.13	0	0	0	0	0	0	0	0	0	0	0	0	0	0	0	0
18802	545.944	13.1189	1.73107	3	1.18745	0	0	0	0	0	0	0	0	0	0	0	0	0	0	0	0	0	0	0	0	0	0	0	0	0	0	0	0	0	0	0	0	0	0	0	0	0	0	0	0	2061.12	0	1699.3	3442.46
18804	714.363	84.8124	0.16165	3	5.98233	0	0	0	0	0	0	0	0	0	0	0	0	0	0	0	0	0	0	0	0	0	0	0	0	0	0	0	0	0	0	0	0	0	0	0	0	0	0	0	0	0	0	0	0
18805	877.985	87.1525	1.89373	2	1.44875	126516	0	0	0	0	0	0	0	0	0	0	0	0	0	0	0	0	0	0	0	0	0	0	0	0	0	0	0	0	0	0	0	0	0	0	0	0	0	0	0	0	0	0	0
18808	535.621	44.8244	1.57458	3	4.16887	0	0	0	0	0	0	0	0	0	0	0	0	0	0	0	0	0	0	0	0	0	0	0	0	0	0	0	0	0	0	0	0	0	0	0	0	0	0	0	0	0	0	0	0
18809	487.975	140.022	1.40237	3	1.08901	0	0	0	0	0	0	0	0	0	0	0	0	0	0	0	0	0	0	0	0	0	0	0	0	0	0	0	0	0	0	0	0	0	0	0	0	0	0	0	0	0	0	1408.03	1235.97
18810	617.671	119.132	1.55745	3	1.40618	0	0	9560.35	0	0	0	0	0	0	0	0	0	17361.4	0	0	34523.9	2349.77	0	0	18348.1	0	0	0	0	0	0	0	0	0	0	0	0	0	0	0	0	0	0	0	0	0	0	0	0
18811	977.497	111.68	0.735667	3	3.63121	0	0	0	0	0	0	0	0	0	0	0	0	0	0	0	0	5712.61	0	0	0	0	0	0	0	0	0	0	0	0	0	0	0	0	0	0	0	0	0	0	0	0	0	0	0
18812	480.237	76.6419	0.9803	2	2.10431	0	0	0	0	0	0	0	0	0	0	0	0	0	0	0	0	0	0	0	0	0	0	0	0	0	0	0	0	0	0	0	0	0	0	0	0	0	0	0	0	0	0	0	0
18814	491.261	74.5426	1.71847	2	1.30443	0	0	0	0	0	0	0	0	0	0	0	0	0	4933.63	0	17862.5	0	0	0	0	0	0	0	0	0	0	0	0	0	0	0	0	0	37486	0	0	0	0	0	0	0	0	0	0
18815	447.697	6.51398	1.8362	2	1.43239	349387	0	0	0	0	0	0	0	0	0	0	0	0	0	0	0	0	0	0	0	19924.9	0	0	0	0	0	0	0	0	0	0	0	0	0	0	0	0	0	0	0	0	0	0	0
18817	639.753	6.16985	1.98488	2	1.43706	0	0	14146	2965.04	1976.83	0	0	0	0	2870.55	0	0	0	676.78	0	0	0	0	0	0	0	0	0	740.63	0	0	0	0	0	0	0	0	0	0	0	0	0	27767.3	20127.9	0	0	0	0	0
18818	586.329	103.993	2.9971	2	1.89941	0	0	0	0	0	0	0	0	0	0	0	0	0	0	0	0	0	0	0	0	0	0	0	0	0	152699	0	0	0	0	0	0	0	0	0	0	0	0	0	0	0	0	0	0
18819	1123.78	122.602	2.8555	4	1.19556	0	0	0	0	0	0	0	0	0	0	0	0	0	0	0	0	0	0	0	0	0	0	0	0	0	0	0	0	0	0	0	0	0	0	0	0	0	0	0	0	0	0	0	0
18820	556.813	33.3135	1.00783	2	9.18181	0	0	0	0	0	0	0	0	0	0	0	0	0	0	0	0	0	0	0	0	0	0	0	0	0	0	0	0	0	0	0	0	0	0	0	0	0	0	0	0	0	0	0	0
18821	686.693	10.2281	1.75567	3	1.71379	0	0	0	0	0	0	0	0	0	0	0	0	0	0	0	0	0	0	0	0	0	0	0	0	0	0	0	0	0	0	0	0	0	0	0	0	0	0	0	0	900.241	0	687.28	776.454
18822	626.859	84.7002	0.361333	2	7.63862	0	0	0	0	0	0	0	0	0	0	0	0	0	2504.46	0	0	0	0	0	0	0	0	0	0	0	0	0	0	0	0	0	0	0	0	0	0	0	0	0	0	0	0	0	0
18825	415.548	68.068	0.724617	3	1.5605	0	0	0	0	0	0	7061.66	0	5619.4	0	0	0	0	0	0	10146.1	0	0	0	0	0	0	0	4996.84	0	0	0	0	0	0	0	0	0	0	8635.78	0	0	0	0	0	0	0	0	0
18826	593.952	97.1243	1.54302	3	2.0941	0	0	0	0	0	0	0	0	0	0	0	0	0	0	0	0	0	0	0	0	0	0	0	0	0	0	0	0	0	0	0	0	0	0	0	0	0	0	0	0	0	0	0	0
18827	931.101	64.273	1.5487	3	2.70421	0	0	0	0	0	0	0	0	0	0	0	0	0	0	0	0	0	0	0	0	0	0	0	0	0	0	0	0	0	0	0	0	0	0	0	0	0	0	0	19695.8	0	0	0	0
18828	1230.6	122.602	2.1397	2	1.20098	0	0	0	0	0	0	0	0	0	0	0	0	0	0	0	0	0	0	0	0	0	0	0	0	0	0	0	0	0	0	0	0	0	0	0	0	0	0	0	0	0	0	0	0
18829	567.008	85.3532	0.703333	4	24.2435	0	0	0	0	0	0	0	0	0	0	0	0	0	0	0	0	0	0	0	0	465344	0	0	0	0	0	0	0	0	0	0	0	0	0	0	0	0	0	0	0	0	0	0	0
18830	466.724	27.3538	1.00317	2	1.63874	0	0	0	0	0	0	0	0	0	0	0	0	0	0	0	0	0	0	0	0	0	0	0	0	0	0	0	0	0	0	0	0	0	0	0	0	0	0	0	0	0	0	0	0
18831	884.181	77.3649	1.99468	4	1.05734	0	0	0	4892.83	48096.7	0	0	0	4631.39	0	0	0	8228.08	7730.46	0	0	0	0	0	0	0	11493.1	0	53548.7	0	0	0	0	0	0	0	0	0	0	0	0	15425.4	0	0	0	0	0	0	0
18832	1248.61	144.276	0.40955	3	1.56257	0	0	0	0	0	0	0	0	0	0	0	0	0	0	0	0	0	0	0	0	0	0	0	0	0	0	0	0	0	0	0	0	0	0	0	0	0	0	0	6810.28	0	0	0	0
18836	420.452	17.3181	1.03995	4	10.1591	0	0	0	0	0	0	0	0	0	0	0	0	0	0	0	0	0	0	0	0	0	0	0	0	0	0	0	0	0	0	0	0	0	0	0	104.118	0	0	0	0	0	0	0	0
18837	553.586	37.6517	0.580867	6	1.13361	0	0	0	0	0	0	0	0	0	0	0	0	0	0	0	0	0	0	0	0	0	0	0	0	0	0	0	0	0	0	0	0	0	0	0	0	0	0	0	0	0	0	0	0
18838	549.311	90.6063	1.85892	3	1.37327	0	0	0	0	0	0	0	0	0	0	0	0	0	956.973	0	0	0	0	3716.62	0	0	0	0	0	0	0	0	0	0	0	0	0	0	0	0	0	0	0	0	0	0	0	0	0
18839	594.321	39.9534	0.9467	2	1.24802	0	0	0	0	0	0	0	0	0	0	0	0	0	0	0	0	0	0	0	0	0	0	0	0	0	0	0	0	0	6456.72	0	0	0	0	0	0	0	0	0	0	584.716	0	0	0
18840	445.902	55.0148	1.17728	3	3.77544	0	0	0	0	0	0	0	0	0	0	0	0	0	0	0	0	0	0	0	0	213051	0	0	0	0	0	0	0	0	0	0	0	0	0	0	0	0	0	0	0	0	0	0	0
18841	830.894	59.2384	1.81107	2	1.40609	0	0	0	0	0	0	0	0	0	0	0	0	0	0	0	0	0	0	0	0	12227.8	0	0	0	0	0	0	0	0	0	0	0	0	0	0	0	0	0	0	0	0	0	66106.6	0
18842	921.905	76.8339	1.6448	2	1.27499	0	20587.1	0	0	0	0	0	0	0	0	0	0	0	0	0	0	0	0	0	0	0	0	0	0	0	0	0	0	0	0	0	0	0	0	0	0	0	0	0	0	0	0	35233.9	0
18843	583.651	108.389	0.860417	3	1.06978	0	0	0	0	0	0	0	0	0	0	0	0	0	3631.25	0	0	1092.05	0	9455.82	0	0	0	0	0	0	0	0	0	0	0	0	0	0	0	19581.1	0	0	0	0	0	4378.94	0	0	0
18844	574.275	32.085	1.1721	2	1.41838	0	0	0	0	0	0	0	0	0	0	0	0	0	0	0	0	0	0	0	0	0	0	0	0	0	0	0	0	0	0	0	0	0	0	0	0	0	0	0	0	0	0	0	0
18847	543.611	92.7269	0.867433	3	10.5338	0	0	0	0	0	0	0	0	0	0	0	0	0	0	0	0	0	0	0	0	0	0	0	0	0	0	0	0	0	0	0	0	0	0	0	0	0	0	0	0	0	0	0	0
18848	407.251	7.29838	1.32048	2	1.3028	0	0	0	0	543.289	6701.12	7146.54	6806.49	6371.45	0	0	0	1200.73	0	0	0	0	2872.27	0	0	0	0	0	305.344	0	0	0	6111.03	0	5045.91	0	0	0	0	16091.9	0	6100.25	0	0	0	0	0	0	0
18849	481.279	53.3476	1.31393	3	1.35343	0	0	0	0	0	0	0	0	0	0	0	0	0	0	0	0	0	0	0	0	0	0	0	0	0	0	0	0	0	0	0	0	0	0	0	0	0	0	0	0	0	0	0	0
18850	749.056	137.27	3.35277	3	2.75008	0	0	0	0	0	0	0	0	0	0	0	0	0	0	0	0	0	0	0	0	0	0	0	0	0	0	0	0	0	0	0	0	0	0	0	0	670425	0	0	0	0	0	0	0
18852	1048.22	138.446	1.3783	3	1.15566	0	0	0	0	0	0	0	0	0	0	0	0	0	0	0	0	0	0	0	0	0	0	0	0	0	0	0	0	0	0	0	0	0	0	0	0	0	0	0	0	0	0	0	0
18854	627.789	90.6063	1.1479	2	1.21889	0	0	0	0	0	0	0	0	0	0	0	0	0	0	0	0	0	0	0	0	0	0	0	0	0	0	0	0	0	0	0	0	0	0	0	0	0	0	0	0	0	0	0	0
18855	858.731	39.9534	2.43222	3	1.19217	0	0	0	0	0	0	0	0	0	0	0	0	0	0	0	0	0	0	0	0	0	0	0	0	0	0	0	0	0	0	0	0	0	0	0	0	0	0	0	0	0	0	0	0
18856	715.41	101.277	0.61645	2	2.94997	0	0	0	0	0	0	0	0	0	0	0	0	0	0	0	0	0	0	0	0	0	0	0	0	230405	0	0	0	0	0	0	0	0	0	0	0	0	0	0	0	0	0	0	0
18857	450.867	81.2274	1.02892	3	1.93464	0	0	0	0	0	0	0	0	0	0	0	0	0	0	0	0	0	0	0	0	0	0	0	0	0	0	0	0	0	0	0	0	0	0	0	0	0	0	0	0	0	0	0	0
18859	699.353	145.561	1.23832	3	1.0775	0	0	0	0	0	0	0	0	0	0	0	0	63448.8	0	0	0	0	0	0	0	0	0	0	0	0	0	0	0	0	0	0	0	0	0	0	0	0	0	0	0	0	0	0	0
18860	515.615	91.9128	1.80437	3	5.99858	0	0	0	0	0	0	0	0	0	0	0	0	0	0	0	0	0	0	0	0	0	0	0	0	0	233229	0	0	0	0	0	0	0	0	0	0	0	0	0	0	0	0	0	0
18862	406.203	123.549	1.54587	2	1.14992	0	0	0	0	0	0	0	0	0	0	0	0	0	0	0	0	0	0	0	0	0	0	0	0	0	0	0	0	0	0	0	0	0	0	0	0	0	0	0	0	0	0	0	0
18863	462.748	62.5562	1.86642	2	1.92478	0	0	0	0	0	0	0	0	0	0	0	0	0	0	0	0	0	0	0	0	0	0	0	0	0	0	0	0	0	0	0	0	0	0	0	0	0	0	0	0	0	0	0	0
18864	555.298	30.3629	0.745967	2	1.50388	0	0	0	0	0	0	0	0	0	0	0	0	0	0	0	0	0	0	0	0	0	0	0	0	0	0	0	0	0	0	0	0	0	0	0	0	0	0	0	0	0	0	0	0
18865	724.6	71.5259	2.3147	4	1.47305	0	0	0	0	0	0	0	0	0	0	0	0	0	0	0	0	0	0	0	0	0	0	0	0	0	0	0	0	0	0	0	0	0	0	0	0	0	0	0	0	0	0	0	0
18867	867.374	29.7845	1.05907	2	3.68917	0	0	0	0	0	0	0	0	0	0	0	0	0	0	0	0	0	0	0	0	0	0	0	0	0	0	0	0	0	0	0	0	0	0	0	0	170.19	0	0	0	0	0	0	0
18868	722.625	96.1612	0.475867	4	105.86	0	0	0	0	0	0	0	0	0	0	0	0	0	0	0	0	0	0	0	0	0	0	0	0	0	0	0	0	0	0	0	0	0	0	0	0	0	0	0	0	0	0	0	0
18869	527.792	81.2274	1.4815	2	1.73525	0	0	0	0	0	0	0	0	0	0	0	0	0	0	0	0	0	0	0	0	0	0	0	0	0	0	0	0	0	0	0	0	0	0	0	0	0	0	0	0	0	0	0	0
18870	995.483	63.4321	1.68275	3	1.85011	0	0	0	0	0	0	0	0	0	0	0	0	0	0	0	0	0	0	0	0	0	0	0	0	0	0	0	0	0	0	0	0	0	0	0	0	0	0	0	0	0	0	11087.9	0
18872	611.011	78.4231	0.771017	4	1.45638	0	0	0	0	0	0	0	0	0	0	0	0	0	0	0	0	0	0	0	0	0	0	0	0	0	0	0	0	0	0	0	0	0	0	0	0	0	0	0	0	0	0	0	0
18873	866.459	143.305	1.03668	2	1.06767	0	0	0	0	0	0	0	0	0	0	0	0	0	0	0	0	0	0	0	0	0	0	0	0	0	0	0	0	0	0	0	0	0	0	0	0	0	0	0	0	0	0	0	0
18874	908.837	28.4779	2.08445	2	1.13146	0	0	0	0	0	0	0	0	0	0	0	0	1881.03	0	0	0	0	0	0	0	0	0	0	0	0	0	0	0	0	0	0	0	0	0	0	0	54781.5	0	16529.4	23560.4	0	0	0	0
18875	1188.22	142.269	0.419417	3	2.98474	0	0	0	0	0	0	0	0	0	0	0	0	0	0	0	0	0	0	0	0	0	0	0	0	0	0	0	0	0	0	0	0	0	0	0	0	0	0	0	0	0	0	0	0
18876	505.802	10.1661	0.923683	2	1.84253	0	0	0	0	0	0	0	0	0	0	0	0	0	0	0	0	0	0	0	46121.1	0	0	0	0	0	0	0	0	0	0	0	0	0	0	0	0	0	24919.3	0	0	0	0	0	0
18877	524.939	76.0867	1.16807	3	1.0779	0	0	0	0	0	0	0	0	7329.63	0	0	0	0	0	0	0	0	0	0	0	0	0	0	0	0	0	0	0	0	12796.7	0	0	0	0	0	0	0	0	0	0	0	9593.69	0	0
18878	907.769	65.2053	1.688	3	1.40446	0	0	0	0	0	0	0	0	0	0	0	0	0	0	0	0	0	0	0	0	0	0	0	0	0	0	0	0	0	0	0	0	0	0	0	0	0	0	0	0	0	0	0	13924.1
18879	1277.43	135.368	1.20588	4	2.55648	0	0	0	0	0	0	0	0	0	0	0	0	0	0	0	0	0	0	0	0	0	0	0	0	0	0	0	0	0	0	0	0	0	0	0	0	0	0	0	0	0	0	0	0
18880	400.212	25.4114	0.384683	2	1.12305	0	0	0	0	917.071	0	0	0	0	0	0	0	0	0	0	0	0	0	0	0	0	0	0	107.283	0	0	0	0	0	0	0	0	0	0	0	0	0	0	0	0	0	0	0	0
18881	1137.04	104.969	0.358367	2	13.5648	0	0	0	0	0	240109	0	0	0	0	0	0	0	0	0	0	0	0	0	0	0	0	0	0	0	0	0	0	0	0	0	0	0	0	0	0	0	0	0	0	0	0	0	0
18882	446.259	8.00715	1.0041	2	1.55461	0	0	0	0	0	0	0	0	0	0	0	0	0	0	0	0	0	0	0	0	0	0	0	0	0	0	0	0	0	0	0	0	0	0	0	0	0	0	0	0	0	0	0	0
18883	513.282	70.058	0.978	2	1.03107	0	0	0	0	0	0	0	0	0	0	0	0	0	0	0	0	0	0	0	0	0	0	0	0	0	0	0	0	0	0	0	0	0	0	0	0	0	0	0	0	0	0	0	0
18884	621.777	53.5233	0.95305	2	1.99471	0	0	0	0	0	0	0	0	0	0	0	0	0	0	0	0	0	0	0	0	0	0	0	0	0	0	0	0	0	0	0	0	0	0	0	0	0	0	0	0	0	0	0	0
18885	1243.95	150.678	0.8464	3	1.16146	0	0	0	0	0	0	0	0	0	0	0	0	0	0	0	0	0	0	0	0	0	0	0	0	0	0	0	0	0	0	0	0	0	0	0	0	0	0	0	0	0	0	0	0
18886	576.234	43.4368	0.60815	3	2.0091	0	0	0	0	0	0	0	0	0	0	0	0	0	0	0	0	0	0	0	0	0	0	0	0	0	0	0	0	0	0	0	0	0	0	0	0	0	0	0	0	0	0	0	2867.76
18887	496.807	159.679	0.952417	2	3.27952	0	0	0	0	0	0	0	0	0	0	0	0	0	0	0	0	0	0	0	0	0	0	0	0	0	0	0	0	0	0	0	0	0	0	0	0	0	0	0	0	0	0	0	0
18888	668.675	85.8877	1.27717	6	1.04353	0	0	0	0	0	0	0	0	0	0	0	0	0	0	0	0	0	0	0	0	0	0	0	0	0	0	0	0	0	0	0	0	0	0	0	0	0	0	0	0	0	0	0	0
18890	774.615	107.902	0.889617	4	2.51571	0	0	0	0	0	0	0	0	0	0	0	0	0	0	0	0	0	0	0	0	0	0	0	0	0	0	0	0	0	0	0	0	0	0	0	0	0	0	0	0	0	0	0	0
18892	516.762	54.7927	1.3068	2	1.07646	0	0	0	0	0	0	0	0	0	0	0	0	0	0	0	0	0	0	0	0	0	0	0	0	0	0	0	0	0	0	0	0	0	0	0	0	0	0	0	0	0	0	4025.9	0
18893	538.269	51.3928	1.17093	4	1.23921	0	0	0	0	0	0	0	0	0	0	0	0	0	0	0	0	0	0	0	0	0	0	0	0	0	0	0	0	0	0	0	0	0	0	0	0	0	0	0	0	0	0	0	0
18894	1109.25	118.65	0.546167	3	21.5448	0	0	0	0	0	0	0	0	0	0	0	0	0	0	0	0	0	0	0	0	0	0	0	0	0	976124	0	0	0	0	0	0	0	0	0	0	0	0	0	0	0	0	0	0
18895	1320.15	105.636	0.99905	4	1.14612	0	0	0	0	0	0	0	0	0	0	0	0	0	0	0	19917.9	0	0	0	0	0	0	0	0	0	0	0	0	0	0	0	0	0	0	0	0	0	0	0	0	0	0	0	0
18898	568.251	29.3666	1.69153	3	1.02766	0	0	0	0	0	0	0	0	0	0	0	0	0	0	0	0	0	0	0	0	0	0	0	0	0	0	0	0	0	0	0	0	0	0	0	0	0	0	0	0	0	0	0	0
18901	829.333	99.6758	1.96467	2	1.12409	49971.1	0	0	0	0	0	0	0	0	0	0	0	0	0	0	0	0	0	0	0	0	0	0	0	0	0	0	0	0	0	0	0	0	0	0	0	0	0	0	0	0	0	0	0
18902	611.793	34.7473	1.36045	2	1.51193	0	0	0	0	0	0	0	0	0	0	0	0	0	0	0	0	0	0	0	0	0	0	0	0	0	0	0	0	0	0	0	0	0	0	0	0	0	0	0	0	0	0	0	0
18903	720.834	21.414	1.38398	2	2.93076	0	0	0	0	0	0	0	0	0	0	0	0	0	0	0	0	0	0	0	0	0	0	0	0	0	0	0	0	0	0	0	0	0	0	0	0	0	0	0	0	0	0	0	0
18904	673.334	102.529	1.03533	3	1.03994	0	0	0	0	0	11276.8	0	0	0	0	0	2222.56	0	0	0	7344.61	1376.84	0	0	0	0	14347.9	1958.23	12567.6	0	0	0	17525.6	0	3968.87	0	0	0	0	0	0	0	0	0	0	0	0	0	0
18905	1195.86	139.731	1.33363	4	1.68712	0	0	0	0	0	0	0	0	0	0	0	0	0	0	0	0	0	0	0	0	0	0	0	0	0	0	0	0	0	0	0	0	0	0	0	0	0	0	0	0	0	0	0	0
18906	1236.6	128.481	2.37628	3	1.29119	0	0	0	0	0	0	0	0	0	0	0	0	0	0	0	0	0	0	0	0	0	0	0	0	0	0	0	0	0	0	0	0	0	30588.8	0	0	0	0	0	0	0	0	0	0
18907	552.97	66.6327	1.528	3	1.26622	0	0	0	0	0	0	0	0	0	0	0	2325.48	0	0	0	0	0	0	0	0	0	0	0	0	0	0	0	0	0	0	0	0	0	0	0	0	0	0	0	0	0	0	0	0
18910	985.73	136.847	1.38342	2	2.00022	0	0	0	0	0	0	0	0	0	0	0	0	0	0	0	0	0	0	0	0	0	0	0	0	0	0	0	0	0	0	0	0	0	0	0	0	0	0	0	0	0	0	0	0
18912	758.89	128.015	1.01725	3	2.14892	0	0	0	0	0	0	0	0	0	0	0	0	0	0	0	0	6402.08	0	0	0	0	0	0	0	0	0	0	0	0	0	0	0	0	0	0	0	0	0	0	0	0	0	0	0
18916	505.162	14.5963	1.56455	2	1.9483	0	0	0	0	0	0	0	0	0	0	0	0	0	0	0	0	0	0	0	0	0	0	0	0	0	3078.04	0	0	0	0	0	0	0	0	0	0	0	0	0	0	0	0	303.893	359.576
18917	598.873	109.299	1.51547	2	2.45586	0	0	0	0	0	0	0	0	0	0	0	0	0	0	0	0	0	0	0	0	0	0	0	0	0	0	0	58676.3	0	0	0	0	0	0	0	0	0	0	0	0	0	0	0	0
18918	527.31	106.153	0.952833	3	2.03427	0	0	0	0	0	0	0	0	0	0	0	0	0	0	0	0	0	0	0	0	0	0	0	0	0	0	0	0	0	0	0	0	0	0	0	0	0	0	0	0	0	0	0	0
18920	867.975	46.4467	1.05453	2	1.04552	0	0	0	0	0	0	0	0	0	0	0	0	0	0	0	0	0	0	0	0	0	0	0	0	0	0	0	0	0	0	0	0	0	0	0	0	0	0	0	0	0	0	0	0
18921	429.214	29.5294	1.24518	2	1.17862	0	0	0	0	0	0	0	0	0	0	0	0	0	0	0	0	0	0	0	0	0	0	0	0	0	0	0	0	0	0	0	0	0	0	0	0	0	0	0	0	0	0	0	0
18924	480.275	54.899	1.06183	2	1.06363	0	0	0	0	0	0	0	0	0	0	0	0	0	1996.12	0	0	0	0	0	0	0	0	0	0	0	0	0	0	0	0	0	0	0	0	0	0	0	0	0	0	0	0	0	0
18926	604.558	93.1002	1.99625	4	1.27614	0	0	0	0	0	8748.54	0	0	12615.7	0	0	0	0	0	0	20425.6	0	6740.95	6932.47	0	0	6515.99	0	7898.85	0	0	0	7690.9	0	0	0	0	0	0	0	0	0	10361.6	0	0	0	0	0	0
18927	877.459	122.535	1.67938	2	1.53084	0	0	0	0	0	0	0	0	0	0	0	3487.63	0	0	0	0	0	0	0	0	0	0	0	0	3430.59	0	0	0	0	4826.18	0	0	10297.9	0	0	0	0	0	0	0	0	0	0	0
18928	872.064	70.2232	9.6904	3	2.23556	0	0	0	0	0	0	0	0	0	0	0	0	0	0	0	0	24362.2	0	0	0	63150.7	0	0	0	0	0	0	0	0	0	0	0	0	0	0	0	0	0	0	0	21675.3	43100.4	0	0
18932	441.566	101.5	0.607517	3	2.29533	0	0	0	0	0	0	0	0	0	0	855.711	5544.88	3352.51	0	0	0	0	0	0	0	0	0	0	0	0	0	0	0	0	0	0	0	0	0	0	0	0	0	0	0	0	0	0	0
18933	574.789	69.4587	0.9018	2	1.23965	0	0	0	0	0	0	0	0	0	0	0	0	0	0	0	0	0	0	0	0	0	0	0	0	0	0	0	0	0	0	0	0	0	0	0	0	0	0	0	0	0	0	0	0
18934	1228.52	92.0595	2.3433	2	1.13915	0	0	0	0	0	0	0	0	0	0	0	0	0	0	0	0	0	0	0	0	52790	0	0	0	0	0	0	0	0	0	0	0	0	0	0	0	0	0	0	0	0	0	223391	0
18935	534.3	88.9465	0.561717	3	1.11724	0	0	0	0	0	0	0	0	0	0	0	27083.1	0	0	0	0	0	0	0	0	0	0	0	0	0	0	0	0	0	20644.1	0	0	0	0	0	0	0	0	0	0	0	0	0	0
18937	571.034	45.5048	1.07267	5	3.35671	0	0	0	0	0	0	0	0	0	0	0	0	0	0	0	0	0	0	0	0	0	0	0	0	0	0	0	0	0	0	0	0	0	0	0	0	0	0	0	0	0	0	0	0
18938	641.881	117.105	2.1389	2	2.65788	0	0	0	0	0	0	0	0	0	0	0	0	0	0	0	0	0	0	0	0	0	0	0	0	0	0	0	0	0	0	0	0	0	0	0	0	0	0	0	0	0	0	0	0
18941	668.658	62.1889	1.80065	2	1.21115	0	0	0	0	0	0	0	0	0	0	0	0	0	0	0	0	0	0	0	0	0	0	0	0	0	0	0	0	0	0	0	0	0	0	0	0	0	0	0	0	0	0	0	0
18943	583.707	91.0792	1.77472	5	1.00791	0	0	0	0	0	0	0	0	0	0	0	0	0	0	0	0	2706.6	0	0	0	0	0	0	0	0	0	0	0	0	0	0	0	0	0	0	0	0	0	0	0	8991.71	0	0	0
18946	1606.03	98.3106	1.31097	3	1.15804	0	0	0	0	0	0	0	0	0	0	0	0	0	0	0	0	0	0	0	0	0	0	0	0	0	0	0	0	0	0	0	0	0	0	0	0	0	0	0	0	0	0	0	0
18947	563.291	11.8632	0.622533	2	1.64733	0	0	0	0	0	0	0	0	0	0	0	8326.89	0	0	0	0	0	0	0	0	0	0	0	0	0	0	0	0	0	0	0	0	0	0	0	0	0	0	0	0	0	0	0	0
18948	1297.68	120.471	1.98123	3	23.3525	0	0	0	0	0	0	0	0	0	0	0	0	0	0	0	0	0	0	0	0	0	0	0	0	0	4.6646e+06	0	0	0	0	0	0	0	0	0	0	0	0	0	0	0	0	0	0
18949	740.999	95.9831	0.6336	3	21.7741	0	0	0	0	0	0	0	0	0	0	0	0	0	0	0	0	0	0	0	0	0	0	0	0	0	0	0	0	0	0	0	0	0	0	0	0	0	0	0	0	0	0	0	0
18950	543.317	66.1432	0.778183	2	3.07595	0	0	0	0	0	0	0	0	86020.3	0	0	0	0	0	0	0	0	0	0	0	0	0	0	0	0	0	0	0	0	0	0	0	0	0	0	0	0	0	0	0	0	0	0	0
18951	716.435	126.381	6.13358	2	13.8539	0	0	0	0	0	0	0	0	0	0	0	0	0	0	0	0	0	0	0	0	0	0	0	0	0	0	0	0	0	0	0	0	0	0	0	0	0	0	0	0	0	0	0	0
18952	833.859	129.993	1.48347	2	2.37343	0	0	0	0	0	0	0	0	0	0	0	0	0	0	0	0	0	0	0	0	0	0	0	0	0	0	0	0	0	0	0	0	0	0	0	0	0	0	0	0	0	0	0	0
18953	544.71	56.2109	2.25953	2	1.47117	0	0	0	0	0	0	0	0	0	0	21324.6	0	0	0	0	0	0	0	0	0	0	0	0	0	0	0	29133.6	0	10806.8	0	0	0	0	0	0	0	0	0	0	0	0	0	0	0
18955	920.763	68.5855	0.791833	3	1.86767	0	0	0	0	0	0	0	0	0	0	0	0	0	0	0	0	0	0	0	0	0	0	0	0	0	0	0	0	0	0	0	0	0	0	0	0	0	0	0	0	0	0	0	0
18956	479.244	75.6608	1.01667	2	2.36038	0	0	0	0	0	0	0	0	0	0	0	0	0	0	0	0	0	0	0	0	0	0	0	0	0	0	0	2206.46	0	0	0	0	0	0	0	0	0	0	0	0	0	0	0	0
18957	1175.55	51.7811	1.30212	2	7.6285	0	0	0	0	0	0	0	0	0	0	0	0	0	0	0	0	0	0	0	0	0	0	0	0	0	0	0	0	0	0	0	0	0	0	0	0	0	0	0	0	0	0	0	0
18958	1128.33	100.126	2.9638	5	7.17778	0	0	0	0	0	0	0	0	0	0	0	0	0	0	0	0	0	0	0	0	0	0	0	0	0	0	0	0	0	0	0	0	0	0	0	0	0	0	0	0	0	0	0	0
18959	914.356	19.0855	1.19257	3	1.23436	0	0	0	0	0	0	0	0	0	0	0	0	0	0	0	0	0	0	0	0	0	0	0	0	0	0	0	0	0	0	0	0	0	0	0	0	0	0	0	0	0	0	0	0
18960	900.395	111.453	1.48747	2	1.27084	0	0	0	0	0	0	0	0	0	0	0	0	0	0	0	0	0	0	0	0	0	0	0	0	0	0	0	0	0	0	0	0	0	0	0	0	0	0	0	0	0	0	0	0
18961	962.456	96.1612	0.224683	2	1.04424	0	0	0	0	0	0	0	0	0	212.557	0	0	0	0	0	0	0	0	0	0	0	0	0	0	0	0	0	0	0	0	0	0	0	0	0	0	0	0	0	0	0	0	0	0
18962	509.205	38.379	0.902867	2	1.37921	0	0	21448	0	0	0	0	5021.81	0	0	0	0	0	3060.94	0	0	0	0	0	0	0	0	0	0	0	0	0	0	0	0	0	0	0	0	0	0	0	0	0	0	0	0	0	0
18963	952.973	111.574	0.508867	4	23.9871	0	0	0	0	0	0	0	0	0	0	0	0	0	0	0	0	0	0	0	0	0	0	0	0	0	0	0	0	0	0	0	0	0	0	0	0	0	0	0	0	0	0	0	0
18964	777.324	72.2258	0.8325	2	18.2781	0	0	0	0	0	0	0	0	0	0	0	0	0	0	0	0	0	0	0	0	0	0	0	0	0	0	0	0	0	0	0	0	0	0	0	0	0	0	0	0	0	0	0	0
18966	470.244	36.6587	0.587817	3	1.74475	0	0	0	0	0	0	0	0	0	0	0	0	0	0	0	0	0	0	0	0	0	0	0	0	0	0	0	0	0	0	0	0	0	0	0	0	0	0	0	0	0	0	0	0
18968	866.457	95.4815	1.15843	3	1.06979	0	0	0	0	0	0	0	0	0	0	0	0	0	0	0	0	0	0	0	0	0	0	0	0	0	0	0	0	0	0	0	0	0	0	0	0	0	0	0	0	0	0	0	0
18969	669.651	113.09	1.91803	3	1.30394	0	0	0	0	0	0	0	0	0	0	0	0	0	0	0	0	0	0	0	0	0	0	0	0	0	0	0	0	0	0	0	0	0	0	0	0	0	0	0	0	44951.6	0	0	37772.6
18971	452.777	159.315	1.72133	2	6.03945	0	0	0	0	0	0	0	0	0	0	0	0	0	0	0	0	0	0	0	0	0	0	0	0	0	0	0	0	0	0	0	0	0	0	0	0	0	0	0	0	0	10304.8	0	0
18972	817.695	96.2521	1.0097	4	14.1483	0	0	0	0	0	0	0	0	0	0	0	0	0	0	0	0	0	0	0	0	0	0	0	0	0	0	0	0	0	0	0	0	0	0	0	0	0	0	0	0	0	0	0	0
18973	831.725	80.1194	2.07113	3	1.149	0	0	0	0	23007.8	0	0	0	0	0	0	0	0	0	0	0	0	0	0	0	0	0	0	0	0	0	0	0	0	0	0	0	0	0	0	0	0	0	0	0	0	0	0	0
18974	1184.56	120.406	1.42363	3	1.22688	0	0	0	0	0	0	0	0	0	0	0	0	0	0	0	0	0	0	0	0	0	0	0	0	0	0	0	0	0	0	0	0	0	0	0	0	0	0	0	0	0	0	0	0
18978	942.764	126.89	1.97803	2	1.24516	0	0	0	0	0	0	0	0	0	0	0	0	0	0	0	0	0	0	0	0	0	0	0	0	0	0	0	0	0	0	0	0	0	0	0	0	0	0	0	0	0	0	0	0
18979	718.686	82.2305	1.31992	3	1.02497	0	0	0	0	12187.3	0	0	0	0	0	0	0	0	0	0	0	0	0	0	0	0	0	0	0	0	0	0	0	0	0	0	0	0	0	0	0	0	0	0	0	0	0	0	0
18981	513.773	105.201	1.38598	2	1.32688	0	0	0	0	0	0	0	0	0	0	0	0	0	0	0	0	0	0	0	0	0	0	0	0	0	0	0	0	0	0	0	0	0	0	0	0	0	0	0	0	0	0	0	0
18984	530.235	40.9847	0.25125	3	3.88416	0	0	0	0	0	0	0	0	0	0	0	0	0	0	0	0	0	0	0	0	0	0	94.2258	0	0	0	0	0	0	0	0	0	0	0	0	0	0	0	0	0	0	0	17.6132	0
18987	585.786	34.8754	1.7723	2	2.08201	0	0	0	0	0	0	0	1681.8	0	0	0	0	0	0	0	0	0	0	0	0	0	0	0	0	0	0	0	0	0	0	0	0	0	0	0	0	17592.4	0	0	0	0	0	0	0
18988	506.76	32.8777	1.488	2	1.65922	0	0	0	0	0	0	0	0	0	0	0	0	0	0	0	0	0	0	0	0	0	0	0	0	0	0	0	0	0	0	0	0	0	0	0	0	0	0	0	0	0	0	0	0
18990	494.615	64.1095	0.898283	3	1.04631	0	0	0	0	0	0	0	0	0	0	0	0	0	0	0	0	0	0	0	0	0	0	0	0	0	0	0	0	0	0	0	0	0	0	0	0	0	0	0	0	0	0	0	0
18993	596.786	67.5537	1.14678	4	1.08492	0	0	0	0	0	0	0	0	0	0	0	0	0	0	0	0	0	0	0	0	0	0	0	0	0	0	0	0	0	0	0	0	0	0	0	0	0	0	0	0	0	0	0	0
18994	468.773	63.3055	0.670533	2	4.69773	0	0	0	0	0	0	0	0	0	0	0	0	0	0	0	0	0	0	0	0	0	0	0	0	0	0	0	0	0	0	0	0	0	0	0	0	0	0	0	0	0	0	0	0
18995	561.846	118.841	4.78632	2	89.2135	0	0	0	0	0	0	0	0	0	0	0	0	0	0	0	0	0	0	0	0	0	0	0	0	0	0	0	0	0	0	0	0	0	0	0	0	0	0	0	0	0	0	0	0
18996	802.651	38.5545	1.49698	3	1.89899	0	0	0	0	0	0	0	0	0	0	0	0	5750.57	0	0	0	0	0	0	0	0	0	0	0	0	0	0	0	8849.54	0	0	0	0	0	0	0	0	12612.6	0	0	0	0	0	0
19000	414.537	52.3017	1.3954	3	10.1745	0	0	0	0	0	0	0	0	0	0	0	0	0	0	0	0	0	0	0	0	0	0	0	0	0	0	0	0	0	0	0	0	0	0	0	0	0	0	0	0	0	0	0	0
19001	640.301	130.642	2.05293	2	1.35262	0	0	39780.6	0	0	14022.9	0	0	0	0	0	0	0	0	0	26847.3	0	0	0	0	0	0	0	49985.6	0	0	0	0	0	38008	0	0	0	0	0	0	0	0	0	0	0	0	0	0
19004	1317.68	139.79	0.285817	3	2.7715	0	0	0	0	0	0	0	0	0	0	0	0	0	0	0	0	0	0	0	0	0	0	0	0	0	0	0	0	0	0	0	0	0	0	0	0	0	0	0	0	0	0	0	0
19005	404.222	51.6812	0.957133	2	2.23596	0	0	0	0	0	0	0	0	0	0	0	0	0	0	0	0	0	0	0	0	0	0	0	0	0	0	0	0	0	0	0	0	0	0	0	0	0	0	0	0	0	0	0	0
19006	1129.03	104.969	2.0787	2	1.07338	0	0	0	0	0	0	0	0	0	0	0	0	0	0	0	0	0	0	0	0	0	0	0	0	0	0	0	0	0	0	0	0	0	0	0	0	0	0	0	0	0	0	0	0
19007	683.688	6.93123	1.1392	2	1.10714	0	0	0	0	0	0	80414.7	0	25733.2	0	1011.83	27141.7	14350.5	0	0	0	0	759.47	1370.73	0	0	0	0	6155.8	0	0	0	0	0	54314.1	0	0	508.871	0	2568.95	0	35816.2	0	0	655.24	0	0	0	0
19008	1423.71	131.267	2.22555	4	1.3804	0	0	0	0	0	0	0	0	0	0	0	0	0	0	0	0	0	0	0	0	0	0	0	60950.9	0	0	0	0	0	0	0	0	0	0	0	0	0	0	0	0	0	0	0	0
19009	1128.87	40.5618	0.987	3	2.3134	0	0	0	0	0	0	0	0	0	0	0	0	0	0	0	0	0	0	0	0	0	0	0	0	0	0	0	0	0	0	0	0	0	0	0	0	0	0	0	0	0	0	0	0
19010	401.21	63.1161	1.44115	3	6.1029	0	154322	0	0	0	0	0	0	0	0	0	0	0	0	0	0	0	0	0	0	0	0	0	0	0	0	0	0	0	0	0	0	0	0	0	0	0	0	0	0	0	0	0	0
19012	480.883	86.4594	1.94788	3	1.60714	0	0	0	0	16794.8	10426	0	0	0	0	0	0	0	0	0	0	0	0	2574.38	0	0	0	0	0	0	0	0	2699.34	0	0	0	0	0	0	0	0	0	0	0	0	0	0	0	0
19014	830.667	75.7701	0.813933	2	1.16459	0	0	0	0	0	0	0	0	0	0	0	0	0	0	0	0	0	0	0	0	0	0	0	0	0	0	0	0	0	0	0	0	0	0	0	0	0	0	0	0	0	0	0	0
19015	752.448	130.245	0.910217	4	31.8047	0	0	0	0	0	0	0	0	0	0	0	0	0	0	0	0	0	0	0	0	0	0	0	0	0	0	0	0	0	0	0	0	0	0	0	0	0	0	0	0	0	0	0	0
19016	641.855	51.2173	1.28378	2	1.10688	0	0	0	0	0	0	0	0	0	0	0	0	0	0	0	0	0	0	0	0	0	0	0	0	0	0	0	0	0	0	0	0	0	0	0	0	0	0	0	0	0	0	0	0
19017	587.63	79.9545	0.109833	3	2.62579	0	0	0	0	633.541	37.9742	492.481	19.5104	86.3103	0	0	0	0	0	0	0	0	0	0	0	0	0	0	0	0	0	0	0	0	0	0	0	0	0	0	0	0	0	0	0	0	0	0	0
19018	651.318	59.1808	0.172133	3	1.46371	0	0	0	0	0	0	0	0	0	0	0	0	0	0	0	0	0	0	0	0	0	0	0	0	0	0	0	0	0	0	0	0	0	0	0	0	0	0	0	0	0	0	0	0
19020	950.493	126.505	1.7108	3	1.41962	0	0	0	0	0	0	0	0	0	0	0	0	0	0	0	0	0	0	0	0	0	0	0	0	0	0	0	0	0	0	0	0	0	0	0	0	0	0	0	0	0	0	0	0
19021	872.452	76.7509	1.61405	2	1.69351	0	0	0	0	0	0	0	0	0	0	0	0	0	0	0	0	0	0	0	0	0	0	0	0	0	0	0	0	0	0	0	0	0	0	0	0	0	0	0	0	0	0	0	0
19022	433.7	92.4339	2.11642	2	25110.7	0	0	0	0	0	0	0	0	0	0	0	0	0	0	0	0	0	0	0	0	0	0	0	0	0	0	0	0	0	0	0	0	0	0	0	0	0	0	0	0	0	0	0	0
19023	1101.88	82.1684	1.09532	3	1.33387	0	0	0	0	0	0	0	0	0	0	0	0	0	0	0	0	0	0	0	0	0	0	0	0	0	0	0	0	0	0	0	0	0	0	0	0	0	0	0	0	0	0	0	0
19025	1196.22	83.8552	1.00323	3	1.53149	0	0	0	0	0	0	0	56728.6	0	0	0	0	0	0	0	0	0	0	0	0	0	0	0	0	0	0	0	0	0	0	0	0	0	0	0	0	0	0	0	0	0	0	0	0
19026	568.315	88.4767	1.16458	3	1.06609	0	0	0	0	0	0	0	0	0	0	0	0	0	0	0	0	0	0	0	0	0	0	0	0	0	0	0	0	0	0	0	0	0	0	0	0	0	0	0	0	0	0	0	0
19027	583.662	101.217	0.779967	3	1.9745	0	35939.2	0	0	0	0	0	0	0	0	0	0	0	0	0	0	0	0	0	0	0	0	0	0	0	0	0	0	0	0	0	0	0	0	0	0	0	0	0	0	0	0	0	0
19029	741.376	115.082	3.81232	3	1.32369	0	0	0	0	0	6200.15	0	0	0	0	0	0	0	0	0	0	0	0	0	0	0	0	0	0	0	0	0	0	0	0	0	0	0	0	0	0	0	0	0	0	0	0	0	0
19030	643.375	83.7581	0.684167	2	4.48896	0	0	21528.9	0	0	0	0	0	0	0	0	0	0	0	0	0	0	0	0	0	0	0	0	0	0	0	0	0	0	0	0	0	0	0	0	0	0	0	0	0	0	0	0	0
19034	744.723	142.015	1.41015	3	1.10348	0	0	0	0	0	0	0	0	0	0	0	0	0	0	0	0	0	0	0	0	0	0	0	0	0	0	0	0	0	0	0	0	0	0	0	0	0	0	0	0	0	0	0	0
19038	1098.58	113.829	2.31398	3	2.74135	0	0	0	0	0	0	0	0	0	0	0	0	0	0	0	0	0	0	0	0	0	0	0	0	0	0	0	0	0	0	0	0	0	0	0	0	0	0	0	0	0	0	0	0
19039	603.26	37.8304	0.687333	3	2.94195	0	0	0	0	0	0	0	0	0	0	0	0	0	0	0	0	0	0	0	0	0	0	0	0	0	0	0	0	0	0	0	0	0	0	0	0	0	0	0	0	0	0	0	0
19040	471.244	70.6816	1.34483	2	1.39073	0	0	0	0	0	0	0	0	0	0	0	0	0	0	0	0	0	0	0	0	0	0	0	0	0	0	0	0	0	0	0	0	0	0	0	0	0	0	0	0	0	0	0	0
19041	995.84	132.724	4.03323	3	1.17518	0	0	0	0	0	0	0	0	0	0	0	0	0	0	0	0	0	0	0	0	0	0	0	0	0	0	0	0	0	0	0	0	0	0	0	0	0	0	0	0	0	0	0	0
19044	746.832	52.8714	0.989183	4	7.54331	0	0	0	0	0	0	0	0	0	0	0	0	0	0	0	0	0	0	0	0	0	0	0	0	0	0	0	0	0	0	0	0	0	0	0	0	0	0	0	0	0	0	0	0
19045	726.355	98.2443	0.921983	3	1.23303	0	0	0	0	0	0	0	0	0	0	0	0	0	0	0	0	0	0	0	0	0	0	0	0	0	0	0	0	0	0	0	0	0	0	0	0	0	0	0	0	0	0	0	0
19046	908.834	112.546	2.10868	3	1.47826	0	0	0	0	0	0	0	0	0	0	0	0	0	0	0	0	0	0	0	0	0	0	0	0	0	0	0	0	0	0	0	0	0	0	0	0	0	0	0	0	0	0	0	0
19047	938.968	130.903	1.92187	3	2.68068	0	0	0	0	0	0	0	0	0	0	0	0	0	0	0	0	0	0	0	0	0	0	0	0	0	0	0	0	0	0	0	0	0	0	0	0	0	0	0	0	0	0	0	0
19049	409.735	23.4761	0.837	2	1.49214	0	0	0	0	0	0	0	0	0	0	0	0	0	0	0	0	0	0	0	0	0	0	0	0	0	0	0	0	0	0	0	0	0	0	0	0	0	0	0	0	0	0	0	0
19050	518.266	35.3724	1.29463	2	1.1016	0	0	0	0	0	0	0	0	0	0	0	0	0	0	0	0	0	0	0	0	0	0	1581.21	0	0	0	0	0	0	0	0	0	0	0	0	0	0	0	0	0	0	0	0	0
19053	1686.18	146.673	0.478	3	1.81826	0	0	0	0	0	0	0	0	0	0	0	0	0	0	0	0	0	0	0	0	0	0	0	0	0	0	0	1.5264e+06	0	0	0	0	0	0	0	0	0	0	0	0	0	0	0	0
19054	652.814	20.8149	1.78608	2	3.40118	10718.9	0	0	0	5405.59	932.649	0	0	3234.78	0	0	0	0	0	0	0	0	539.697	0	0	0	0	0	0	0	0	0	0	0	0	0	0	0	5187.21	0	0	0	0	0	0	0	0	0	0
19055	685.336	138.739	1.57012	2	1.06464	0	0	0	0	0	0	0	0	0	0	0	0	0	0	0	0	0	0	0	0	0	0	0	0	0	0	0	0	0	0	0	0	0	0	0	0	0	0	0	0	13452.7	27007.8	6521.66	2212.06
19056	867.387	136.847	0.782767	3	1.1961	0	0	4068.7	0	0	0	0	0	0	0	0	0	0	0	0	0	0	0	0	0	0	0	0	0	0	0	0	0	0	0	0	0	0	0	0	0	0	0	0	0	7275.99	0	10863.8	0
19057	493.25	74.2477	0.34205	2	4.22293	0	0	0	0	0	0	0	0	0	0	0	0	0	0	0	0	0	0	0	0	0	0	0	0	0	0	0	0	0	0	0	0	0	0	0	0	0	0	0	0	0	0	0	0
19058	789.429	107.318	1.06775	2	2.19154	0	0	0	0	0	0	0	0	0	0	0	0	0	0	0	0	0	0	0	0	0	0	0	0	0	0	0	0	0	0	0	0	0	0	0	0	0	0	0	0	0	0	0	0
19059	543.784	72.064	0.673083	2	1.60242	0	0	0	0	0	0	0	0	0	0	0	0	0	0	0	0	0	0	0	0	0	0	0	0	0	0	0	0	0	0	0	0	0	0	0	0	0	0	0	0	0	0	0	0
19060	506.76	31.268	1.61178	2	1.30917	67447.6	0	0	0	0	0	0	3111.56	0	0	0	0	0	1432.74	0	0	0	0	0	0	0	2042.07	0	0	0	0	0	0	0	0	0	0	0	0	0	0	0	0	0	0	0	0	0	0
19064	887.375	18.5938	1.5866	2	2.3041	0	0	0	0	0	0	0	0	0	0	0	0	0	0	0	8935.87	0	0	0	0	0	0	0	0	0	0	0	0	0	0	0	2558.56	0	0	0	0	0	0	0	0	0	0	0	0
19067	473.241	4.84087	0.686983	2	4.96687	0	0	0	0	0	76790.3	0	0	0	0	0	0	0	0	0	0	0	0	0	0	0	0	0	0	0	0	0	0	0	0	0	0	0	0	0	0	0	0	0	0	0	0	0	0
19069	624.292	53.411	0.597167	2	1.09509	0	0	0	0	0	0	0	0	0	0	0	0	0	0	0	0	0	0	0	0	0	0	0	0	0	0	0	0	0	0	0	0	0	0	0	0	0	0	0	0	0	0	0	0
19070	737.357	51.0933	1.80293	2	1.52773	0	0	0	0	0	0	0	0	0	0	0	0	0	0	0	0	0	0	0	0	0	0	0	0	0	0	0	0	0	0	0	0	0	0	0	0	0	0	0	0	0	0	0	0
19071	544.278	105.636	1.32542	2	1.28291	0	0	0	0	0	0	0	0	0	0	0	0	0	0	0	0	0	0	0	0	0	0	0	0	0	0	0	0	0	0	0	0	0	0	0	0	0	0	0	0	0	0	3391.12	0
19073	687.432	137.531	0.867217	2	4.30023	0	0	0	0	0	0	0	0	0	0	0	0	0	0	0	0	0	0	0	0	0	0	0	0	0	0	0	0	0	0	0	0	0	0	0	0	0	0	0	0	0	0	4295.8	1303.97
19074	421.584	19.3631	2.6951	5	2.20683	0	2733.59	18642	0	99274.6	1680.01	0	10843.5	1985.74	0	0	395.371	171.656	2321.54	0	0	0	7842.37	12857.5	0	0	0	0	978.843	0	0	0	24558.9	0	4892.09	0	0	0	519.785	0	0	0	0	8968.84	0	0	0	0	0
19076	587.624	104.553	2.76682	3	1.22777	12800.7	0	0	0	0	0	0	0	0	0	0	0	0	0	0	50904.8	0	0	0	0	0	0	0	0	0	0	0	0	0	0	0	0	0	0	0	42224.6	0	0	0	0	0	0	0	0
19080	704.372	75.7701	0.0973	2	3.03577	0	0.519277	861.459	66.4614	0	283.814	0	9.02366	0	0	0	0	0	70.4887	0	0	0	65.0515	0	0	0	0	245.912	0	217.469	0	36.0058	0	165.394	367.332	89.0521	1208.98	0	0	498.927	0	893.123	0	149.518	525.571	0	0	18.5088	28.6708
19081	750.995	81.1681	0.288083	3	1.12446	0	0	0	0	0	0	0	0	0	0	0	0	0	0	0	0	0	0	0	0	0	0	0	0	0	0	0	0	0	0	0	0	0	0	0	0	0	0	0	0	0	0	0	0
19082	852.488	139.731	0.551017	2	13.7385	0	0	0	0	0	0	0	0	0	0	0	0	0	0	0	0	0	0	0	0	0	0	0	0	0	0	0	0	0	0	0	0	0	0	0	0	0	0	0	0	0	0	0	0
19083	598.582	20.9319	1.45737	3	1.15561	0	0	0	0	0	0	0	0	0	0	0	0	0	0	0	0	0	0	0	0	0	0	0	0	0	0	0	0	0	0	0	0	0	0	0	0	0	0	0	0	0	0	0	0
19085	1318.03	142.038	0.11515	2	3.18633	0	0	0	0	0	0	0	0	0	0	0	0	0	0	0	0	0	0	0	0	0	0	0	0	0	0	0	0	0	0	0	0	0	0	0	0	0	0	0	0	0	0	0	0
19087	1015.71	129.109	2.82155	6	1.42768	0	0	0	0	0	0	0	0	0	0	0	0	0	0	0	0	0	0	0	0	0	0	0	0	0	0	0	0	0	0	0	0	0	0	0	0	0	0	0	0	0	0	0	0
19088	834.483	117.418	1.17997	2	3.1346	0	0	0	0	0	0	0	0	0	0	0	0	0	0	0	0	0	0	0	0	0	0	0	0	0	0	0	0	0	0	0	0	0	0	0	0	0	0	0	0	0	0	0	0
19090	1318.66	139.731	0.2078	3	2.6018	0	0	0	0	0	0	0	0	0	0	0	0	0	0	0	0	0	0	0	0	0	0	0	0	0	0	0	0	0	0	0	0	0	0	0	0	0	0	0	0	0	0	0	0
19094	581.61	152.091	1.57387	3	1.02634	0	0	0	0	0	0	0	4935.51	0	0	0	0	0	0	0	0	0	0	0	0	0	0	0	2988.96	0	0	0	0	0	0	0	0	0	0	0	0	0	0	0	0	6522.28	0	5075.54	9588.08
19096	636.361	65.2053	0.9072	2	3.85236	0	0	0	0	0	0	0	0	0	0	0	0	0	0	0	0	0	0	0	0	0	0	0	0	0	0	0	0	0	0	0	0	0	0	0	0	0	0	0	0	0	0	0	0
19097	907.671	131.986	0.373	5	1.85645	0	0	0	0	0	0	0	0	0	0	0	43353.1	0	0	0	0	5674.89	0	1719.53	0	0	0	0	0	0	0	0	0	0	0	0	0	0	0	0	0	0	0	0	0	0	0	0	0
19098	903.319	38.7967	1.52283	2	2.24186	0	0	0	0	0	0	0	0	0	0	47605.9	0	6773.91	0	0	0	0	0	0	0	0	0	0	0	0	0	0	0	32205.8	0	0	0	0	2945.28	0	53808.1	0	0	0	0	0	0	0	0
19099	776.406	159.068	1.13497	2	1.22835	0	0	0	0	0	0	0	2080.79	516.802	0	0	1110.75	1427.92	768.16	0	663.762	0	489.163	0	0	0	0	0	1051.14	0	0	0	2618.87	0	1230.6	0	535.7	764.402	436.924	0	0	0	323.269	2410.88	1489.91	20905.7	0	36947.1	15323
19102	881.448	68.6467	1.12005	2	1.60903	0	0	0	0	0	0	0	0	0	0	0	0	0	0	0	0	0	0	0	0	0	0	0	0	0	0	0	0	0	0	0	0	0	0	0	0	0	0	0	0	0	0	0	0
19104	634.64	35.1168	5.8693	3	1.08672	0	0	0	0	0	0	0	0	0	0	0	0	0	0	0	0	0	0	0	0	0	0	0	0	0	0	0	0	0	0	0	0	0	0	0	0	0	0	0	0	0	0	0	0
19107	1446.21	140.823	0.860967	2	1.56911	0	0	0	0	0	0	0	99930.9	0	0	0	0	0	0	0	0	0	44617.2	0	0	0	0	0	0	0	0	0	4932.68	0	0	0	0	0	0	0	0	0	0	0	0	0	0	0	0
19108	589.313	55.4805	0.458867	3	1.11347	0	0	0	0	0	0	0	0	0	0	0	0	0	0	0	0	0	0	0	0	0	0	0	0	0	0	0	0	0	0	0	0	0	0	0	0	0	0	0	0	0	0	0	0
19109	1280.94	99.2204	1.60402	3	2.54487	0	0	0	0	0	0	0	0	0	0	0	0	0	0	0	0	0	0	0	0	0	0	0	0	0	0	0	0	0	0	0	0	0	0	0	0	0	0	0	0	0	0	0	0
19110	792.825	140.911	1.93132	2	1.33104	0	0	31046.9	0	21331	0	0	0	16838.6	0	0	14823.6	0	0	42034.1	27775.8	0	2220.03	0	0	0	0	0	20849.8	0	0	15515.7	0	0	54199.4	129903	0	4324.8	0	0	0	0	21822.3	0	0	0	0	0	3308.27
19111	537.304	43.0123	0.36335	2	1.27096	0	0	0	0	0	0	0	0	0	0	0	0	0	0	0	0	0	0	0	0	0	0	0	0	0	0	0	0	0	0	0	0	0	0	0	0	0	0	0	0	0	0	0	0
19112	493.254	34.9942	0.497017	2	1.60719	0	0	0	0	0	0	0	0	0	0	0	0	0	0	0	0	0	0	0	0	0	0	0	0	0	0	0	0	0	0	0	15733.6	0	0	0	0	0	0	0	0	0	0	0	0
19114	533.8	66.6327	0.497	2	2.93859	0	0	0	0	0	0	0	0	0	0	0	0	0	0	0	0	0	0	0	0	0	0	0	0	0	0	0	0	0	0	0	0	0	0	0	0	0	0	0	0	0	0	0	0
19115	495.311	95.4104	0.472617	2	1.07648	0	0	0	0	0	0	0	0	0	0	0	0	0	0	0	52248.7	0	0	0	0	0	0	0	0	0	0	0	0	0	0	0	0	0	0	0	0	0	0	0	0	0	0	0	0
19116	896.424	111.628	0.777117	2	7.78861	0	0	0	0	0	0	0	0	0	0	0	0	0	0	0	0	0	0	0	0	0	0	0	0	0	678600	0	0	0	0	0	0	0	0	0	0	0	0	0	0	0	0	0	0
19118	421.759	19.9774	2.2746	2	1.06295	0	0	0	0	0	0	0	0	0	0	0	0	0	0	0	12338	0	0	0	0	0	0	0	0	0	0	0	0	0	0	0	11272	0	0	0	0	0	0	0	0	0	0	0	0
19119	470.297	48.6092	2.04068	2	18.5854	0	0	0	0	0	0	0	0	0	0	0	0	0	0	0	0	0	0	0	0	152129	0	0	0	0	0	0	0	0	0	0	0	0	0	0	0	0	0	0	0	0	0	0	0
19120	627.344	26.8374	2.50157	2	1.17681	0	0	15375.6	0	20146.1	0	0	5824.97	3975.14	0	7746.41	0	2587.58	22212.9	0	0	0	5420.75	8773.78	0	0	1186.95	0	11999.8	0	0	1818.58	12036	0	7065.59	7779.53	0	12823.8	3016.59	2044.09	751.003	0	0	4238.73	0	0	0	0	0
19121	520.774	59.0692	0.104683	2	2.74962	0	0	0	0	0	5621.65	0	0	0	0	0	0	0	0	0	0	0	0	0	0	0	0	0	0	0	0	0	0	0	0	0	0	0	0	0	0	0	0	0	0	0	0	0	0
19124	546.279	109.132	0.806717	3	1.27375	0	0	0	0	0	0	0	0	0	0	0	0	0	0	0	0	0	0	0	0	0	0	0	0	0	0	0	0	0	0	0	0	0	0	0	0	0	0	0	0	0	0	0	0
19126	683.688	7.69003	1.57248	2	1.11877	0	0	0	0	0	0	1949.06	0	480.58	0	135900	0	0	0	0	0	0	141.108	15347.1	0	0	0	0	0	0	0	182336	0	66981.9	0	0	0	37038.9	16987.5	5770.27	0	0	0	0	22190.9	0	0	0	0
19128	497.719	49.1714	1.44333	2	1.51488	0	0	0	0	0	0	0	0	0	0	0	0	0	0	0	0	0	0	0	0	0	0	0	0	0	0	0	0	0	0	0	0	0	0	0	0	0	0	0	0	0	0	0	0
19129	575.344	122.4	2.88893	2	40.2369	0	0	0	0	0	0	0	0	0	0	0	0	0	0	0	0	0	0	0	0	0	0	0	0	0	0	0	0	0	0	0	0	0	0	0	0	0	0	0	0	0	0	0	0
19130	866.69	123.114	2.40128	2	1.04432	0	0	0	0	0	0	0	0	0	0	0	0	0	0	0	0	0	0	0	0	0	0	0	0	0	0	0	0	0	0	0	0	0	0	0	0	0	0	0	0	0	0	0	0
19131	583.585	38.3215	1.78675	3	1.12803	0	13341.2	5714.89	0	0	0	0	0	0	9154.76	2152.34	0	932.917	0	0	0	0	0	0	0	0	716.385	0	9836.28	0	9192.04	0	0	0	0	0	0	0	0	0	6705.87	0	0	0	0	0	0	0	2156.75
19132	643.859	130.059	1.16622	2	2.10416	0	0	0	0	0	0	0	0	0	0	0	0	0	0	0	0	0	0	0	0	0	0	0	0	0	0	0	0	0	0	0	0	0	0	0	0	0	0	0	0	0	0	0	0
19135	638.306	82.5624	1.0386	3	1.17696	0	0	0	0	0	0	0	0	0	0	0	0	0	0	0	0	0	0	0	0	0	0	0	0	0	0	0	0	0	0	0	0	0	0	0	0	0	0	0	0	0	0	0	0
19136	1230.2	65.6374	1.64233	4	5.79587	0	0	0	0	0	0	0	0	0	0	0	0	0	0	0	0	0	0	0	0	0	0	0	0	0	0	0	0	0	0	0	0	0	0	0	0	0	0	0	0	0	0	0	0
19139	501.453	40.4265	1.22802	5	1.56708	0	0	0	0	0	0	0	0	0	0	0	0	0	0	0	0	0	0	0	0	0	0	0	0	0	0	0	0	0	0	0	0	0	0	0	0	0	0	0	0	0	0	0	0
19140	532.301	72.3869	2.38383	3	1.26543	0	0	24335.3	0	44394.4	0	16386	0	0	0	0	16139.9	4558.1	0	0	0	0	2223.02	34264.9	0	0	0	5166.77	0	0	0	0	0	0	23153.1	0	0	5162.9	33896.7	5516.35	0	0	0	0	0	0	0	0	0
19141	1075.75	105.146	1.23545	4	1.3593	0	0	0	0	0	0	0	0	27289.2	0	0	0	0	0	0	0	0	0	0	0	0	0	17832	0	0	0	0	0	0	0	0	0	0	0	0	0	0	0	0	0	0	0	0	0
19147	1077.51	121.932	1.99313	4	1.35525	0	0	0	0	0	0	0	0	0	0	0	0	10684.6	0	0	0	0	0	0	0	0	0	0	0	0	0	0	0	0	0	0	0	0	0	0	0	0	0	0	0	0	0	0	0
19148	651.342	126.953	3.66218	4	2.18909	0	0	0	0	0	0	0	0	0	0	0	0	0	0	0	0	0	0	0	0	0	0	0	0	0	0	0	0	0	0	0	0	0	0	0	0	0	0	0	0	0	0	0	0
19149	610.665	74.6707	2.74213	3	1.3257	0	0	0	0	0	0	0	0	0	0	0	0	0	0	0	0	0	0	0	0	0	0	0	0	0	0	0	0	0	0	0	0	0	0	0	0	0	0	0	0	0	0	0	0
19151	704.665	37.4849	2.91195	3	1.00395	0	0	0	0	0	7887.17	0	0	0	26209.8	0	0	2170.46	0	0	0	0	0	20235.7	0	0	0	0	0	0	26712	26171.2	0	0	0	0	0	0	0	51270.1	35630.1	0	0	0	2299.47	0	0	0	0
19152	790.401	127.688	2.03195	3	1.20864	0	0	0	0	0	0	0	0	0	0	0	0	0	0	0	0	0	0	0	0	0	0	0	0	0	0	0	0	0	0	0	0	0	0	0	0	0	0	0	0	0	0	0	0
19153	829.427	136.803	0.570767	2	3.75511	0	0	0	0	0	0	0	0	0	0	0	0	0	0	0	0	0	0	0	0	0	0	0	0	0	0	0	0	0	0	0	0	0	0	0	0	0	0	0	0	0	0	0	0
19154	774.922	100.84	0.883667	2	1.01619	0	0	0	0	0	0	0	0	0	0	0	0	0	0	0	0	0	0	0	0	0	0	0	0	0	0	0	0	0	0	0	0	0	0	0	0	0	0	0	0	0	0	0	0
19158	1101.51	34.6212	1.06215	4	11.268	0	0	0	0	0	0	0	0	0	0	0	0	0	0	0	594578	0	0	0	0	0	0	0	0	0	0	0	0	0	0	0	172496	0	0	0	0	0	0	0	0	0	0	0	0
19159	412.162	44.2262	1.32447	2	1.25342	0	0	0	0	0	0	0	0	0	0	0	0	0	0	0	0	0	0	0	0	0	0	0	0	0	0	0	0	0	0	0	0	0	0	0	0	0	0	0	0	0	0	0	0
19160	640.313	31.7068	1.3237	2	1.63151	0	0	0	0	0	0	0	0	0	0	0	0	0	0	0	0	0	0	0	0	0	0	0	0	0	0	0	3714.78	0	0	0	0	0	0	0	0	0	0	0	0	0	0	0	0
19161	490.76	34.8107	0.873067	2	1.84731	0	0	0	0	0	0	0	0	0	0	0	0	0	0	0	0	0	0	0	0	0	0	0	0	0	0	0	0	0	0	0	0	0	0	0	0	0	0	0	0	0	0	0	0
19162	404.232	8.84742	0.905083	2	2.37278	0	0	0	0	0	0	0	0	0	0	0	0	0	0	0	0	0	0	0	0	0	0	0	0	0	0	0	0	0	0	0	0	0	0	0	0	0	0	0	0	0	0	0	0
19164	972.741	128.289	0.3297	4	4.52224	0	0	0	0	0	0	0	0	0	0	0	0	0	0	0	0	0	0	0	0	0	0	0	0	0	0	0	0	0	0	0	0	0	0	0	0	0	0	0	0	0	0	0	0
19165	567.986	129.174	1.52607	3	1.88947	0	0	0	0	0	0	0	0	0	0	0	0	0	0	0	0	0	0	0	0	0	0	0	0	0	0	0	0	0	0	0	0	0	0	0	0	0	0	0	0	0	8405.87	0	0
19167	652.986	74.1854	0.177267	3	1.29822	0	3416.13	0	0	0	0	0	0	0	0	0	0	0	0	0	0	0	0	0	0	0	0	0	0	0	0	0	0	0	0	0	0	0	0	0	0	0	0	0	0	0	0	0	0
19168	468.731	42.1054	1.96527	2	2.74311	0	0	0	0	0	0	0	0	0	0	0	0	0	0	0	0	0	0	0	0	0	0	0	0	0	0	0	0	0	0	0	0	0	0	0	0	0	0	0	0	0	0	0	0
19170	799.907	83.9127	0.497867	4	1.94276	0	0	0	0	0	0	0	0	0	0	0	0	0	0	0	0	0	0	0	0	0	0	305.442	0	0	0	0	0	0	0	0	0	0	0	0	0	0	0	0	0	0	0	0	0
19171	776.817	124.872	1.31158	4	1.43841	0	0	0	0	0	0	0	0	0	0	0	0	0	0	0	0	0	0	0	0	0	0	0	0	0	0	0	0	0	0	0	0	0	0	0	0	0	0	0	0	0	0	0	4825.11
19172	1132.21	142.47	0.563667	3	2.68728	0	0	0	0	0	0	0	0	0	0	0	0	0	0	0	0	0	0	0	0	0	0	0	0	0	0	0	0	0	0	0	0	0	0	0	0	0	0	0	0	0	0	0	0
19176	631.316	24.2506	0.3551	2	3.50405	0	0	0	0	0	0	0	0	0	0	0	0	0	0	0	0	0	0	0	0	0	0	0	0	0	0	0	0	0	0	0	0	0	0	0	0	0	0	0	0	0	0	0	0
19177	751.365	55.9879	1.44535	2	1.7663	0	0	0	0	0	0	0	0	0	0	0	0	0	0	0	0	0	0	0	0	0	0	0	0	0	0	0	0	0	0	0	0	0	0	0	0	0	0	0	0	0	0	0	0
19178	1266.64	149.377	0.757033	4	1.34367	0	0	0	0	0	0	0	0	0	0	0	0	0	0	0	0	0	0	0	0	0	0	0	0	0	0	0	0	0	0	0	0	0	0	0	0	0	0	0	0	0	0	0	0
19179	702.437	131.522	3.29465	2	10.4557	0	0	0	0	0	0	0	0	0	0	0	0	0	0	0	0	0	0	0	0	0	0	0	0	0	0	0	0	0	0	0	0	0	0	0	0	0	0	0	0	0	0	0	0
19181	698.871	89.8318	1.0527	2	1.15797	0	0	0	0	0	0	0	0	0	0	0	0	0	0	0	0	0	0	0	0	0	0	0	0	0	0	0	0	0	0	0	0	0	0	0	0	0	0	0	0	0	0	0	0
19182	584.652	52.819	2.16878	3	1.66316	0	8623.99	0	0	0	0	0	0	0	0	0	0	0	0	0	0	0	0	0	0	0	0	0	0	0	0	0	0	0	0	0	0	0	0	0	0	0	0	0	0	0	0	0	0
19183	658.587	92.2181	0.368683	4	2.4771	0	0	0	0	0	0	0	0	0	0	0	0	0	0	0	0	0	0	0	0	0	0	0	0	0	0	0	0	0	0	0	0	0	0	0	0	0	0	0	0	0	0	0	0
19188	637.62	48.1301	2.119	3	1.57613	0	0	0	0	0	0	0	0	0	0	0	0	0	0	0	0	0	0	0	0	0	0	0	0	0	0	0	14187.5	0	0	0	0	16497.3	0	0	0	0	0	0	0	0	0	0	0
19189	426.25	46.1504	0.939133	2	1.08641	0	0	0	0	0	0	0	15046.2	0	0	0	0	0	0	0	0	0	0	0	0	0	0	0	0	0	0	0	0	0	0	0	0	0	0	0	0	0	0	0	0	0	0	0	0
19191	512.282	45.8635	0.701833	2	1.78199	0	0	0	0	0	0	104535	0	0	0	0	0	0	0	0	0	0	0	0	0	0	0	0	0	0	0	0	0	0	0	0	0	0	0	0	0	0	0	0	0	0	0	0	0
19192	1252.91	140.32	0.1655	2	3.20221	0	0	0	0	0	0	0	0	0	0	0	0	0	0	0	0	0	0	0	0	0	0	0	0	0	0	0	0	0	0	0	0	0	0	0	0	0	0	0	0	0	0	0	0
19193	502.28	40.0157	0.572733	2	1.15528	0	0	0	0	0	0	0	0	0	0	0	0	0	0	0	0	0	0	0	0	0	0	0	0	0	0	0	0	0	0	0	0	0	0	0	0	0	0	0	0	0	0	0	0
19194	729.096	78.3234	2.38557	2	2.93942	0	0	0	0	0	0	0	0	0	0	0	0	0	0	0	0	0	0	0	0	0	0	0	0	0	0	0	0	0	0	0	0	0	0	0	0	0	0	0	0	0	0	0	0
19198	830.385	87.2485	0.83	3	1.84008	0	0	0	0	0	0	0	0	0	0	0	0	0	0	0	0	0	0	0	0	0	0	0	0	0	0	0	0	0	0	0	0	0	0	0	0	0	0	0	0	0	0	0	0
19200	743.126	132.205	2.25145	2	8.68035	0	0	0	0	0	0	0	0	0	0	0	0	0	0	0	0	0	0	0	0	0	0	0	0	0	0	0	0	0	0	0	0	0	0	0	0	0	0	0	0	0	0	0	0
19201	559.938	52.3017	1.4059	6	2.00385	0	0	0	0	0	0	0	0	0	0	0	0	0	0	0	0	0	0	0	0	0	0	0	0	0	0	0	0	0	0	0	0	0	0	0	0	0	0	0	0	0	0	0	0
19203	657.554	69.4587	1.35958	4	1.79216	0	0	0	0	0	0	0	0	0	0	0	0	0	0	0	0	0	0	0	0	0	0	0	0	0	0	0	0	0	0	0	0	0	0	0	0	0	0	0	0	0	0	0	0
19204	724.706	133.215	1.34513	3	1.50985	0	0	0	0	0	0	0	0	0	0	0	0	0	0	0	0	0	0	0	0	0	0	0	0	0	0	0	0	0	0	0	0	182606	0	0	0	0	0	0	149276	0	0	0	0
19205	527.661	131.46	4.21687	3	17.7866	0	0	0	0	0	0	0	0	0	0	0	0	0	0	0	0	0	0	0	0	0	0	0	0	0	0	0	0	0	0	0	0	0	0	0	0	0	0	0	0	0	0	0	0
19206	744.727	142.51	0.63485	3	2.76111	0	0	0	0	0	0	0	0	0	0	0	0	0	0	0	0	0	0	0	0	0	0	0	0	0	0	0	0	0	0	0	0	0	0	0	0	0	0	0	0	0	0	0	0
19212	523.256	67.5537	1.14083	3	1.09122	0	0	0	0	0	0	0	0	0	0	0	0	0	0	0	0	0	0	0	0	0	0	0	0	0	0	0	0	0	0	0	0	0	0	0	0	0	0	0	0	0	0	0	0
19217	551.306	57.7801	1.10427	3	2.06838	0	0	0	0	0	0	0	0	0	0	0	0	0	0	0	0	0	0	0	0	0	0	0	0	6381.74	0	0	0	0	0	0	0	0	0	0	0	0	0	0	0	0	0	0	0
19222	762.926	41.4766	4.50768	3	1.32811	0	0	0	0	0	0	52609.6	0	0	0	92391.3	0	4775.76	0	0	0	0	0	0	0	0	0	0	0	0	0	129182	0	167128	0	0	0	0	0	0	0	0	0	0	0	0	0	0	0
19225	779.037	117.295	0.500567	3	1.62824	0	0	0	0	0	0	0	0	0	0	0	0	0	0	0	0	5555.96	0	0	0	0	0	0	0	0	0	0	0	0	0	0	0	0	1345.9	0	0	0	0	0	0	3322.37	0	0	0
19229	1197.06	118.224	1.83727	2	1.51363	0	0	0	39786.7	0	0	0	32322.7	32008.9	0	0	0	0	14946.5	0	0	0	0	0	0	0	0	0	0	0	0	0	0	0	0	0	25440.6	0	0	0	0	0	0	0	0	0	0	0	0
19230	507.74	27.1905	1.45258	2	6.52095	0	0	0	0	0	0	0	0	0	0	0	0	0	0	0	0	0	0	0	0	0	0	0	0	0	0	0	0	0	0	0	0	0	0	0	0	0	0	0	0	0	0	0	0
19231	904.944	83.8552	1.529	2	1.25341	0	0	0	0	0	0	0	0	0	0	0	0	0	0	0	0	0	0	0	0	0	0	0	0	0	0	0	0	0	0	0	0	0	0	0	0	0	0	0	0	0	0	0	0
19233	838.15	97.4022	0.1183	4	1.30599	0	0	0	0	0	0	0	0	0	0	0	0	0	0	0	0	0	0	0	0	0	0	0	0	0	0	0	0	0	0	0	0	0	610.841	0	0	7026.58	0	0	0	0	0	0	0
19235	540.33	105.814	3.72248	2	4.43736	0	0	0	0	0	0	0	0	0	0	0	0	0	0	0	0	0	0	0	0	0	0	0	0	0	0	0	0	0	0	0	0	0	0	0	0	0	0	0	0	0	0	0	0
19236	672.847	97.9051	0.7024	2	1.8757	0	0	0	0	0	0	0	0	0	0	0	0	0	0	0	0	0	0	0	0	0	0	0	0	0	0	0	0	0	0	0	0	0	0	0	0	0	0	0	0	0	0	0	0
19238	497.768	57.9363	0.3777	2	1.21711	0	0	0	0	0	0	0	0	0	0	0	0	0	0	0	0	0	0	0	0	0	0	0	0	0	0	0	0	0	0	0	0	0	0	0	0	0	0	0	0	0	0	0	0
19239	483.634	126.381	6.3358	3	112.408	0	0	0	0	0	0	0	0	0	0	0	0	0	0	0	0	0	0	0	0	0	0	0	0	0	0	0	0	0	0	0	0	0	0	0	0	0	0	0	0	0	0	0	0
19241	642.266	20.3801	2.76515	2	1.4794	0	0	26479.3	0	37484.4	0	0	13010.1	0	14658.1	0	22332.2	2770.43	4319.26	0	0	0	7752.22	9111.64	0	0	0	0	8908.32	0	0	0	15184.7	17200.1	26858.3	0	0	0	10008.9	0	29334.3	10880.4	0	9431.96	0	0	0	0	0
19243	990.486	81.4992	1.19038	4	1.14987	0	0	0	0	0	0	0	0	0	0	0	0	0	0	0	0	0	0	0	0	0	0	0	0	0	0	0	0	0	0	0	0	0	0	0	0	0	0	0	0	0	0	0	0
19247	1046	110.367	1.31735	2	1.04458	0	0	0	0	0	0	72858.4	0	0	0	0	0	0	0	0	0	0	0	0	0	0	0	0	0	0	0	0	0	0	0	0	0	0	0	0	0	0	0	0	0	0	0	0	0
19248	594.547	105.752	1.62455	4	1.08624	0	0	0	0	7668.01	0	0	0	0	0	0	0	0	2903.46	0	0	0	0	0	0	0	0	0	0	0	0	0	0	0	0	0	0	5893.57	0	0	0	0	0	0	0	0	0	0	0
19249	531.706	51.2173	0.828517	2	1.19715	0	0	0	0	0	0	0	0	0	0	0	0	0	0	0	0	0	0	0	0	0	0	0	0	0	0	0	0	0	0	0	0	0	0	0	0	0	0	0	0	0	0	0	0
19252	640.543	79.9545	0.972833	4	1.49214	0	0	0	0	0	0	0	0	0	0	0	0	0	0	0	0	0	0	0	0	0	0	0	0	0	0	0	0	0	0	0	0	0	0	0	0	0	0	0	0	0	0	0	0
19253	493.919	88.7584	1.09417	3	68.7937	0	116644	0	0	0	0	0	0	0	0	0	0	0	0	0	0	0	0	0	0	0	0	0	0	0	0	0	0	0	0	0	0	0	0	0	0	0	0	0	0	0	0	0	0
19254	621.563	58.3097	0.59735	4	2.04327	0	0	0	0	0	0	0	0	0	0	0	0	0	0	0	0	0	0	0	0	0	0	0	0	0	0	0	0	0	0	0	0	0	0	0	0	0	0	0	0	0	0	0	0
19255	564.789	12.8108	1.08843	2	1.3742	0	0	0	0	0	0	0	0	0	0	0	0	0	0	0	0	0	0	0	3009.55	0	0	0	0	0	0	0	0	0	0	0	0	0	0	0	0	0	0	0	0	0	0	0	0
19257	420.214	25.8996	0.974633	3	2.31698	0	0	0	0	0	0	0	0	0	0	0	0	0	0	0	0	0	0	0	0	0	0	0	0	0	0	0	0	0	0	0	0	0	0	0	0	0	0	0	0	0	0	0	0
19258	551.597	25.6297	1.71225	6	1.01845	0	0	0	0	0	0	0	0	0	0	0	0	0	0	0	0	0	0	0	0	0	0	0	0	0	0	0	0	0	0	0	0	0	0	0	0	0	0	0	0	0	0	0	0
19260	561.291	58.4312	0.4398	2	1.23499	0	0	0	0	26617.2	0	0	0	0	0	0	0	0	0	0	0	0	0	0	0	0	0	0	0	0	0	0	0	0	0	0	0	0	0	0	0	0	0	0	0	0	0	0	0
19264	650.334	46.8068	0.992683	3	1.35218	0	0	0	0	0	0	0	0	0	0	0	0	0	0	0	0	0	0	0	0	0	0	0	0	0	0	0	0	0	0	0	0	0	0	0	0	0	0	0	0	0	0	0	3639.32
19271	696.679	10.1991	0.872467	3	2.10686	0	0	0	0	0	0	0	0	0	0	0	0	0	0	0	0	0	0	0	0	0	0	0	0	0	9662.63	0	0	0	0	0	0	0	0	0	0	0	0	0	0	0	0	0	0
19272	779.366	57.7225	1.56767	3	1.67645	0	0	0	0	0	0	0	0	0	0	0	0	0	0	0	0	0	0	0	0	0	0	0	0	0	0	0	0	0	0	0	0	0	0	0	0	0	0	0	0	0	0	0	0
19274	919.423	70.2232	2.122	3	1.24569	0	0	0	7470.53	0	12199.4	0	0	0	0	0	48229.9	0	8088.19	0	0	0	0	0	0	0	0	0	0	0	0	0	0	0	0	0	0	0	0	0	0	0	0	0	0	0	0	0	0
19275	481.575	87.2485	1.055	3	1.28028	0	0	0	0	0	0	0	0	0	0	0	0	0	0	0	0	0	0	0	0	0	0	0	0	0	0	0	0	0	0	0	0	0	0	0	0	0	0	0	0	0	0	0	0
19276	418.25	59.5182	0.601317	2	4.06493	0	0	0	0	0	0	0	0	0	0	0	0	0	0	0	0	0	0	0	0	0	0	0	0	0	0	0	0	0	0	0	0	0	0	0	0	0	0	0	0	0	0	0	0
19277	1026.52	116.125	1.68977	5	1.05957	0	0	0	0	0	0	0	0	0	0	0	0	2479.57	0	0	0	0	0	0	0	0	7745.11	0	0	0	0	0	0	0	0	0	0	0	0	0	0	0	0	0	0	0	0	0	0
19278	444.191	27.4637	1.64047	4	2.39976	0	0	0	0	0	1285.13	0	0	0	0	0	0	0	0	0	0	0	0	0	0	0	0	0	0	0	0	0	0	0	0	0	0	0	0	0	0	0	0	0	0	0	0	0	0
19279	709.332	134.881	2.04475	2	1.33354	0	0	0	0	0	0	0	0	0	0	0	0	0	0	0	0	0	0	0	0	0	0	0	0	0	0	0	0	0	0	6928.04	0	0	0	0	0	0	0	0	0	0	0	3616.13	0
19280	725.326	55.3119	1.82525	4	1.39865	0	0	0	0	0	0	0	0	0	0	0	0	0	0	0	0	0	0	0	0	0	0	0	0	0	0	0	0	0	0	0	0	0	0	0	0	0	0	0	0	0	0	0	0
19281	797.936	100.992	0.557517	2	5.06463	0	0	0	0	0	0	0	0	0	0	0	0	0	0	0	0	0	0	0	0	0	0	0	0	0	0	0	0	0	0	0	0	0	0	0	0	0	0	0	0	0	0	0	0
19282	1231.92	85.3532	1.16003	3	20.9357	0	0	0	0	0	0	0	0	0	0	0	0	0	0	0	0	0	0	0	0	0	0	0	0	0	0	0	0	0	0	0	0	0	0	0	0	0	0	0	0	2424.75	0	333.666	0
19284	521.298	51.4579	2.33003	2	1.02368	0	21152.9	0	0	0	0	0	0	0	0	0	0	0	0	0	0	0	0	0	0	0	0	0	0	0	0	0	0	0	0	0	0	0	0	0	0	0	0	0	0	0	0	0	0
19285	662.311	79.2444	0.710117	4	1.5279	0	0	0	0	0	0	0	0	0	0	0	0	0	0	0	0	0	0	0	0	0	0	0	0	0	0	0	0	0	0	0	0	0	0	0	0	0	0	0	0	0	0	0	0
19286	667.533	79.9017	0.936467	5	1.12765	0	0	0	0	0	0	0	0	0	0	0	0	0	0	0	0	0	0	0	0	0	0	0	0	0	0	0	0	0	0	0	0	0	0	0	0	0	0	0	0	0	0	12968.4	0
19287	804.364	17.255	1.51428	2	2.44132	0	0	0	0	0	0	0	0	0	0	0	0	0	0	0	0	0	0	0	0	0	0	0	0	0	0	0	0	0	0	0	0	0	0	0	0	0	0	0	0	0	0	0	0
19288	791.341	38.5545	0.1755	3	12.9321	0	0	0	0	0	0	0	0	0	0	0	0	0	0	0	0	0	0	0	0	0	0	0	0	0	0	0	0	0	0	0	0	0	0	0	0	0	0	0	0	0	0	0	0
19290	512.319	41.7238	0.4439	2	27.6382	0	0	0	0	0	0	0	0	0	0	0	0	0	0	0	0	0	0	0	0	0	0	0	0	0	0	0	0	0	0	0	0	0	0	0	0	0	0	0	0	0	0	0	0
19291	430.696	24.197	0.979867	2	1.01316	0	0	0	0	23923.8	0	0	0	7233.45	11678.6	0	8101.06	0	0	0	0	0	0	0	0	0	0	0	0	0	0	0	1005.58	0	17113.1	0	0	0	0	0	0	0	0	0	0	0	0	0	0
19292	1154.54	106.713	0.752533	2	1.09669	0	0	0	0	0	0	0	0	0	0	0	0	194.052	0	0	0	0	0	0	0	0	0	0	0	0	0	0	0	0	0	0	0	0	0	0	0	0	0	0	0	0	0	0	0
19294	510.76	17.8411	1.0885	2	1.34011	0	0	0	0	0	0	0	0	0	0	0	0	0	0	0	0	0	0	0	0	0	0	0	0	0	0	0	0	0	0	0	0	0	0	0	0	0	0	0	0	1582.34	0	0	0
19295	733.335	135.606	1.08025	2	1.90683	0	0	0	0	0	0	0	55616.3	0	0	0	0	0	0	7154.72	0	0	0	0	0	0	0	0	0	0	0	0	0	0	3461.63	0	31665.9	0	0	0	0	0	0	0	0	0	0	0	4616.1
19297	574.268	27.8406	0.628	2	1.07718	0	0	0	0	0	0	0	0	0	0	0	0	0	0	0	0	0	0	0	0	0	0	0	0	0	0	0	0	0	0	0	0	0	0	0	0	0	0	0	0	0	0	0	0
19299	523.8	104.22	1.1515	2	1.25764	0	0	0	0	0	0	0	0	0	0	0	0	0	0	17158.9	0	0	0	0	0	0	0	0	0	0	0	0	0	0	0	0	0	0	0	0	0	0	0	0	0	0	0	0	0
19300	789.841	124.089	1.26582	7	5.04378	0	0	0	0	0	0	0	0	0	0	0	0	0	0	0	0	0	0	0	0	0	0	0	0	0	0	0	0	0	0	0	0	0	0	0	0	0	0	0	0	0	0	0	0
19303	446.268	72.8222	0.802883	2	1.7277	0	0	0	0	0	0	0	0	0	0	0	0	0	0	0	0	0	0	0	0	0	0	0	0	0	0	0	0	0	0	0	0	0	0	0	0	0	0	0	0	0	0	0	0
19304	470.782	36.5361	0.716567	2	1.17899	0	0	0	0	0	0	0	0	0	0	0	0	0	0	0	15772.6	0	0	0	0	0	0	0	0	0	0	0	0	0	0	0	4991.18	0	0	0	0	0	0	0	0	0	0	0	0
19307	693.649	122.203	2.06058	3	2.71754	0	0	0	0	0	0	0	0	0	0	0	0	0	0	0	0	0	0	0	0	0	0	0	0	0	0	0	0	0	0	0	0	0	0	0	0	0	0	0	0	0	0	0	0
19311	1221.1	110.601	1.18578	4	2.61638	0	0	0	0	0	0	0	0	0	0	0	0	0	0	0	0	0	0	0	0	0	0	0	0	0	0	0	0	0	0	0	0	0	0	0	0	0	0	0	0	0	0	0	0
19313	599.814	31.268	1.17785	2	1.32598	0	0	0	0	0	0	0	2473.44	0	0	0	0	0	0	0	0	0	0	0	0	0	0	0	0	0	0	0	0	0	0	0	0	0	0	0	0	0	0	0	0	0	0	0	0
19314	773.399	59.6252	2.73017	2	1.2733	0	0	48348.3	0	0	12307.1	0	0	0	0	0	0	0	3201.01	0	0	0	0	0	0	0	0	0	0	0	51488.6	0	0	0	0	0	0	0	0	0	0	0	0	0	0	0	0	0	0
19315	679.59	74.1311	1.26548	2	1.29139	0	0	0	0	0	0	0	0	0	0	0	0	0	0	0	0	0	0	0	0	0	0	0	0	0	0	0	0	0	0	0	0	0	0	0	0	0	0	0	0	0	0	0	0
19316	498.744	87.8755	1.46065	2	6.71591	0	0	0	0	0	0	0	0	0	0	0	0	0	0	0	0	0	0	0	0	0	0	0	0	0	115448	0	0	0	0	0	0	0	0	0	0	0	0	0	0	0	0	0	0
19317	799.814	114.894	1.7627	2	1.95076	0	21262.7	0	0	0	0	0	0	0	0	0	0	0	0	0	0	0	0	0	0	0	0	0	0	0	0	0	0	0	0	0	0	0	0	0	0	0	0	0	0	0	0	0	0
19318	1073.49	47.2871	2.27047	2	1.18253	262321	0	0	0	0	0	0	0	0	0	0	0	0	0	0	0	0	0	0	0	0	0	0	0	0	0	0	0	0	0	0	0	0	0	0	0	0	0	0	0	0	0	0	0
19321	416.25	39.727	0.572933	2	2.58592	0	0	0	0	0	0	0	0	0	0	0	0	0	0	0	0	0	0	0	0	0	0	0	0	0	0	0	0	0	0	0	0	0	0	0	0	0	0	0	0	0	0	0	0
19322	539.252	59.017	1.3663	4	1.26247	0	0	0	0	0	0	0	2757.5	13643.5	0	0	0	0	0	0	0	0	0	0	0	0	0	0	20213	0	0	0	0	0	0	0	0	12741.6	7164.26	6858.82	0	0	0	4940.68	0	0	0	0	0
19323	474.287	78.5386	1.06315	2	1.00379	0	0	0	0	0	0	0	0	0	0	0	0	0	0	0	0	0	0	0	0	0	0	0	0	0	0	0	0	0	0	0	0	0	0	0	0	0	0	0	0	0	0	0	0
19326	1333.7	47.4382	0.7459	2	1.29593	0	0	0	0	0	0	0	0	0	0	0	0	0	0	0	0	0	0	0	0	0	0	0	0	0	0	0	0	0	0	0	0	0	0	0	0	0	0	0	0	0	0	0	0
19327	856.485	87.1525	0.520783	2	2.76553	0	0	0	0	0	0	0	0	0	0	0	0	0	0	0	0	0	0	0	0	0	0	0	0	0	0	0	0	0	0	0	0	0	0	0	0	0	0	0	0	0	0	0	0
19328	498.563	66.8167	0.928917	3	6.26364	0	0	0	0	0	0	0	0	0	0	0	0	0	0	0	0	0	0	0	0	0	0	0	0	0	0	0	0	0	0	0	0	0	0	0	0	0	0	0	0	0	0	0	0
19329	487.789	35.7885	0.508233	2	1.14876	0	0	0	0	2505.72	0	0	0	0	0	0	0	0	0	0	18620	12994	0	0	0	0	0	0	0	0	0	0	0	0	0	0	0	0	0	0	0	0	0	0	0	0	0	0	0
19333	638.298	92.3278	0.415017	2	21.5979	0	0	0	0	0	0	0	0	0	0	0	0	0	0	0	0	0	0	0	0	0	0	0	0	0	0	0	0	0	0	0	0	0	0	0	0	0	0	0	0	0	0	0	0
19335	585.845	53.3476	2.00363	2	1.00386	0	0	0	0	0	0	0	0	0	0	0	0	0	0	0	0	0	0	0	0	63081.3	0	0	0	0	0	0	0	0	0	0	0	0	0	0	0	0	0	0	0	0	0	0	0
19337	1090.02	18.7103	1.21927	2	1.23312	0	0	0	0	0	0	0	0	0	0	0	0	0	0	0	0	0	0	0	0	0	0	0	0	0	27179.5	0	0	0	0	0	0	0	0	0	0	0	0	0	0	0	19270.7	0	0
19338	588.635	26.9249	4.72723	3	1.03576	0	0	11077.2	0	0	0	0	0	7915.93	9296.74	29662.4	5197.89	0	1991.36	0	0	0	4081.88	0	0	0	8316.01	0	0	0	0	0	0	19612.2	0	26377.9	0	0	0	21873.3	0	0	0	7482.41	29583.7	0	0	5504.08	0
19339	613.301	114.52	1.39243	3	1.26493	0	0	0	6265.77	0	19449.4	0	0	11213.3	0	0	0	0	6977.49	0	8212.89	0	1292.44	0	0	0	3568.36	0	0	0	0	0	0	0	0	0	0	0	0	0	0	0	0	0	0	0	0	0	0
19340	447.248	11.8061	0.895983	2	1.13757	0	0	10074.4	0	0	0	0	0	0	0	0	0	0	0	0	0	0	14703.4	0	0	0	0	0	0	0	0	0	0	0	0	0	0	0	0	0	0	0	1867	0	0	0	0	0	0
19341	762.865	23.3369	1.61587	2	1.07366	0	0	0	0	0	0	0	0	0	0	0	0	0	0	0	0	0	0	0	0	0	0	0	0	0	0	0	0	0	0	0	0	0	0	0	0	0	0	0	0	0	0	0	0
19342	444.92	117.04	1.6715	3	1.47339	0	0	0	0	0	0	3808.89	0	0	0	0	0	0	0	0	0	0	0	0	0	0	0	0	0	0	0	0	0	0	0	0	0	0	0	0	0	0	0	0	0	0	0	0	0
19343	442.746	90.5022	2.42583	2	1.67492	0	0	0	0	0	0	0	0	0	0	0	0	0	0	0	0	0	0	0	0	0	0	0	0	0	0	0	0	31751.2	0	0	0	0	0	0	0	0	0	0	0	0	0	0	0
19345	1334.87	147.8	1.29462	4	1.17584	0	0	0	0	0	0	0	0	0	0	0	0	0	0	0	0	0	0	0	0	0	0	0	0	0	0	0	0	0	0	0	0	0	0	0	0	0	0	0	0	0	0	0	0
19348	899.966	110.081	1.20752	2	3.10641	0	0	0	0	0	0	0	0	0	0	0	0	0	0	0	0	0	0	0	0	0	0	0	0	0	0	0	0	0	0	0	0	0	0	0	0	0	0	0	0	0	0	0	0
19350	654.83	27.3538	1.77213	2	1.56463	0	0	0	0	0	0	0	0	0	0	0	0	0	0	0	0	0	0	0	0	0	0	0	0	0	0	0	0	0	0	0	0	0	0	0	0	0	0	0	1948.89	1427.31	21768.5	1226.1	0
19353	972.433	33.4417	1.24565	2	1.02166	0	0	0	0	0	0	0	0	0	0	0	0	0	0	0	0	0	0	0	0	0	0	0	0	0	0	0	0	0	0	0	0	0	0	0	0	0	0	0	0	0	0	0	0
19356	659.272	26.8374	1.57272	3	1.22493	0	0	0	0	0	22158.7	0	0	0	0	0	0	0	0	0	0	0	0	0	0	0	0	0	0	0	0	0	0	0	0	0	0	0	0	0	0	0	0	0	0	0	0	0	0
19357	1211.25	122.859	0.972033	3	1.16971	0	0	46057.7	14738.1	0	0	0	77708.8	0	0	0	0	0	0	0	0	0	0	0	0	0	0	0	0	0	0	0	0	0	0	0	0	0	0	0	0	0	0	0	0	0	0	0	0
19358	606.331	86.0722	0.228983	3	6.27105	0	0	0	0	0	0	0	44231	0	0	0	0	0	0	0	0	0	0	0	0	0	0	0	0	0	0	0	0	0	0	0	0	0	0	0	0	0	0	0	0	0	0	0	0
19360	453.747	27.6423	0.27755	2	1.16961	0	0	0	0	0	0	0	0	0	0	0	0	0	0	0	0	0	0	0	0	0	0	0	0	0	0	0	0	0	0	0	0	0	0	0	0	0	0	0	0	0	0	0	0
19366	413.206	26.4174	1.69015	2	1.27785	0	0	0	0	0	0	0	0	0	0	0	0	0	0	0	0	0	0	0	0	0	0	0	0	0	0	0	0	0	0	0	0	0	0	0	0	0	0	0	0	0	0	0	0
19368	1156.08	135.12	2.88822	2	1.18022	0	0	0	0	0	0	0	0	0	0	0	0	0	0	0	0	0	0	0	0	0	0	0	0	0	0	0	0	0	0	0	0	0	0	0	0	0	0	0	0	0	0	0	0
19369	550.603	15.6835	1.08413	3	8.3419	0	0	0	0	0	0	0	0	0	0	0	0	0	0	0	0	0	0	0	78291.8	0	0	0	0	0	0	0	0	0	0	0	0	0	0	0	0	0	0	0	0	0	0	0	0
19370	609.805	62.806	2.19387	3	1.39296	0	0	0	0	0	0	0	0	0	0	0	0	0	0	0	0	0	0	0	0	0	3066.21	4753.23	0	0	0	0	0	0	0	0	0	0	0	0	0	0	0	0	0	0	0	0	0
19371	647.02	106.838	1.69265	3	1.48662	0	0	0	0	0	0	0	0	0	0	0	0	0	0	0	0	0	0	0	0	0	0	0	0	0	0	0	0	0	0	0	0	0	0	0	0	0	0	0	0	0	0	0	0
19372	541.294	28.3495	0.872583	2	1.42387	0	0	0	0	0	0	0	0	0	0	0	0	0	0	0	0	0	0	0	0	0	0	0	0	0	0	0	0	0	0	0	0	0	0	0	0	0	0	0	0	0	0	1592.64	0
19373	973.228	113.518	1.46568	2	1.14711	0	0	0	0	0	0	0	0	0	0	0	0	0	0	0	0	0	0	0	0	0	0	0	0	0	0	0	0	0	0	0	0	0	0	0	0	0	0	0	0	0	0	0	0
19375	568.649	108.024	2.12213	3	1.24744	0	0	0	0	0	0	0	46754.9	0	0	0	0	0	0	0	0	0	0	16585.8	0	0	0	0	18195.9	0	0	0	0	0	0	0	0	0	0	3572.81	0	0	0	0	0	0	0	0	0
19376	551.267	17.6544	1.6304	3	2.05014	0	0	0	0	0	0	0	0	0	0	0	0	0	0	0	0	0	0	0	0	0	0	0	0	0	0	0	0	0	0	0	0	0	0	0	0	0	0	0	0	0	0	0	0
19377	1031.46	90.2405	2.68248	2	1.39205	0	0	0	0	0	0	0	0	0	0	196250	0	0	0	0	0	0	0	0	0	0	0	0	0	0	0	433714	0	189737	0	113749	0	0	0	0	88061.3	0	64503.5	0	0	0	0	0	0
19378	1010.68	122.203	2.67858	6	1.20306	0	0	0	0	0	0	0	0	0	0	0	0	0	10515.2	0	0	0	0	0	0	0	24230	0	0	0	0	0	0	0	0	0	27551.3	0	0	0	0	0	0	0	0	0	0	0	0
19380	715.291	26.5066	1.55128	2	6.84762	0	0	0	0	0	0	0	0	0	0	0	0	0	0	0	0	0	0	0	0	0	0	0	0	0	0	0	0	0	0	0	0	0	0	0	0	0	0	0	0	0	0	0	0
19381	693.996	100.518	0.477383	3	1.13023	0	0	0	0	0	0	0	0	0	0	0	0	0	0	0	0	0	0	0	0	0	0	0	0	0	0	0	0	0	0	0	0	0	0	0	0	0	0	0	0	0	0	4015.4	0
19383	640.314	45.5048	2.94602	2	1.5602	0	0	0	0	0	0	0	0	0	0	0	0	0	0	0	0	0	0	0	0	0	0	0	0	0	0	0	0	0	0	0	0	0	0	0	0	0	0	0	0	0	0	0	0
19384	1203.88	136.881	2.10275	3	1.40215	0	0	0	0	0	0	0	0	0	0	0	0	0	0	0	0	0	0	0	0	0	0	0	0	0	0	0	0	0	0	0	0	0	0	0	0	0	0	0	0	0	0	0	0
19386	697.312	99.3969	1.20767	2	1.90716	0	0	0	0	0	0	0	0	0	0	0	0	0	0	0	0	0	0	0	0	0	0	0	0	0	0	0	0	0	0	0	0	0	0	0	0	0	0	0	0	0	0	0	0
19387	600.3	76.5819	0.168383	3	1.96959	0	0	0	0	0	0	0	0	0	0	0	0	0	0	0	0	0	0	0	0	0	0	0	0	0	0	0	0	0	0	0	0	0	0	0	0	0	0	0	0	0	0	0	0
19389	521.745	27.9632	2.73253	2	1.2538	0	0	0	0	0	0	0	0	0	0	0	0	0	0	0	0	0	0	0	0	0	0	0	0	0	0	0	0	0	0	0	0	0	0	0	0	0	0	0	0	0	0	0	0
19391	844.632	105.636	1.07187	5	1.03534	0	0	0	0	0	0	0	0	0	0	0	0	0	0	0	0	0	0	0	0	0	0	0	0	0	0	0	0	0	0	0	0	0	0	0	0	0	0	0	0	0	0	0	0
19392	514.28	29.846	2.00813	2	1.83315	156187	0	0	0	0	0	0	0	0	0	0	0	0	0	0	39174.7	0	0	0	0	0	0	0	0	0	0	0	0	0	0	0	5142.16	0	0	0	0	0	0	0	0	0	0	0	0
19393	525.719	119.729	2.37927	4	1.24093	0	0	27666.9	4034.98	0	0	0	0	0	0	0	0	0	0	0	17073.9	0	1696.44	0	0	0	0	0	11815.5	0	0	0	0	0	0	0	0	0	0	0	0	0	0	0	0	0	0	0	7452.58
19394	670.559	86.576	0.224	4	1.223	0	0	0	0	0	0	0	0	0	0	0	0	0	0	0	0	0	0	0	0	0	0	0	0	0	0	0	0	0	0	0	0	0	0	0	0	0	0	0	0	0	0	0	0
19395	696.551	129.487	2.81695	5	1.75885	0	0	0	0	0	0	0	0	0	0	0	0	0	0	0	0	0	7730.08	16504.3	0	0	21951.6	0	0	0	0	0	0	0	0	0	0	0	21808.3	0	0	0	0	19714.7	0	0	0	0	0
19396	621.35	43.2621	3.35092	2	1.00603	0	0	0	0	0	0	0	0	0	17310.6	0	0	0	0	0	0	0	0	0	0	0	0	0	0	0	13586.9	0	0	15157.2	0	0	0	0	0	0	0	0	0	0	0	0	0	0	0
19397	655.368	96.6484	0.800783	3	6.3722	0	0	0	0	0	0	0	0	0	0	0	0	0	0	0	0	0	0	0	0	0	0	0	0	0	0	0	0	0	0	0	0	0	0	0	0	0	0	0	0	0	0	0	0
19398	1145.83	91.7915	1.0331	4	1.29214	0	0	0	0	0	0	0	0	0	0	0	0	0	0	0	0	0	0	0	0	0	0	0	2688.03	0	0	0	0	0	0	0	0	0	0	0	0	0	0	0	0	0	0	26049.7	33704.5
19400	898.909	142.904	0.953467	2	1.14452	0	0	0	0	0	0	0	12733.9	0	0	0	0	0	16939.7	0	0	0	0	0	0	0	0	0	10089.2	0	0	0	0	0	10641.9	0	33593.5	0	61243.8	0	0	0	11704.3	51836.1	35189.8	0	0	0	0
19402	1052.81	130.443	1.66175	4	1.88823	0	0	0	0	0	0	0	0	0	0	0	0	0	0	0	0	0	1308.74	0	0	0	0	0	0	0	0	0	0	0	0	0	0	0	0	0	0	0	0	0	0	0	0	0	0
19403	790.375	89.4309	0.656367	2	2.71231	0	0	0	0	0	0	0	0	0	0	0	0	0	0	0	0	0	0	0	0	0	0	0	0	0	0	0	0	0	0	0	0	0	0	49207.7	0	0	0	0	0	0	0	0	0
19406	913.208	61.4892	0.754267	2	4.89916	0	0	0	0	0	0	0	0	0	0	0	0	0	0	0	0	0	0	0	0	0	0	0	0	0	0	0	0	0	0	0	0	0	0	0	0	0	0	0	0	0	0	0	0
19407	745.845	98.6996	1.77822	2	1.20713	0	0	0	0	0	0	0	0	0	0	0	0	0	0	0	0	0	0	0	0	0	0	0	0	0	0	0	0	0	0	0	0	0	0	0	0	0	0	0	0	0	0	0	0
19410	539.342	19.3194	1.07118	2	2.24029	0	0	0	0	0	0	0	0	0	0	0	0	0	0	0	0	0	0	0	0	0	0	0	0	0	0	0	0	0	0	0	0	0	0	0	0	0	0	0	0	0	25546.9	4039.73	1760.46
19412	699.691	58.6437	0.588533	3	2.48219	0	0	0	0	0	0	0	0	0	0	0	0	0	0	0	0	0	0	0	0	0	0	0	0	0	0	0	0	0	0	0	0	0	0	0	0	0	0	0	0	0	0	0	0
19414	593.762	44.4014	1.14855	4	1.90834	0	0	0	0	0	0	0	0	0	0	0	0	0	0	0	0	0	0	0	0	0	0	0	0	0	0	0	0	0	0	0	0	0	0	0	0	0	0	0	0	0	0	0	0
19415	414.192	66.6327	1.67713	3	41.9081	0	0	0	0	0	0	0	0	0	0	0	0	0	0	0	0	9158.69	0	0	0	0	0	0	0	117289	0	0	0	0	0	0	0	0	0	0	0	0	0	0	0	0	0	0	0
19416	629.79	51.9522	1.42333	2	1.07538	0	0	0	0	0	0	0	0	0	0	0	0	0	0	0	0	0	0	0	0	0	0	0	0	0	0	0	0	0	0	0	0	0	0	0	0	0	0	0	0	0	0	0	0
19419	787.597	104.22	0.920833	5	1.05944	0	0	0	0	14.8616	0	0	0	0	0	0	0	0	0	0	0	0	0	0	0	0	0	0	0	431.906	0	0	0	0	0	0	0	0	0	0	0	0	4885.33	0	11562.6	0	0	0	0
19421	441.263	85.8877	1.30205	2	2.05269	0	0	0	0	0	0	0	0	0	0	0	0	0	0	0	0	0	0	0	0	0	0	0	0	0	0	0	0	0	0	0	0	63903.2	0	0	0	0	0	0	0	0	0	0	0
19422	691.307	109.193	1.20305	2	4.62603	0	0	0	0	0	181346	0	0	0	0	0	0	0	0	0	0	0	0	0	0	0	0	0	0	0	0	0	0	0	0	0	0	0	0	0	0	0	0	0	0	0	0	0	0
19423	473.299	139.12	1.29633	3	2.89029	0	0	0	0	0	0	0	0	0	0	0	0	0	0	0	0	0	0	0	0	0	0	0	0	0	0	0	0	0	0	0	0	0	0	0	0	0	0	0	0	0	29.9085	140.379	33.4014
19426	539.313	86.0119	1.14132	2	1.96878	0	0	0	0	0	0	0	0	0	0	0	0	0	0	0	0	0	0	0	0	0	0	0	0	0	0	0	0	0	0	0	0	0	0	0	0	0	0	0	0	0	0	0	0
19427	1297.66	116.62	1.7052	5	1.41672	0	0	0	0	0	0	0	0	0	0	0	0	0	0	0	0	0	0	0	0	0	0	54455.8	0	0	0	0	0	0	0	0	0	0	0	0	0	0	0	0	0	0	0	0	0
19429	1198.65	112.837	1.05148	2	1.26164	0	0	0	0	0	0	0	0	0	0	0	17857.7	0	5599.71	0	0	0	0	0	0	0	0	0	0	0	0	0	17742.8	0	0	0	0	0	0	0	0	0	0	0	0	14412.9	0	0	0
19430	692.325	160.018	1.39937	2	1.4158	0	0	0	0	0	0	0	0	0	0	0	0	0	0	0	0	0	0	0	0	0	0	0	0	0	0	0	0	0	0	0	0	0	0	0	0	0	0	0	0	0	0	0	0
19433	975.144	140.725	1.78775	3	1.2089	0	0	17549.1	0	15129.9	0	0	0	13247.8	0	0	25426.7	0	0	9579.64	19384.5	0	7310.08	0	0	0	0	0	38484	12200.7	0	0	18184.3	0	22955.5	0	0	19186.8	0	0	0	0	61732.6	26121.6	0	0	0	0	0
19436	854.386	40.5618	0.7992	2	3.47906	0	0	0	99747.9	0	0	0	0	0	0	0	0	0	0	364434	0	0	0	0	0	0	0	0	0	0	0	0	0	0	0	0	0	0	0	0	0	0	0	0	0	0	0	0	0
19438	641.851	99.8495	2.28863	2	2.03676	0	0	0	0	0	0	0	0	0	0	0	0	0	0	0	0	0	0	0	0	0	0	0	0	0	316037	0	0	0	0	0	0	0	0	0	0	0	0	0	0	0	0	0	0
19440	444.741	30.04	1.42082	2	2.19118	0	0	0	0	0	0	0	0	0	0	0	0	0	0	0	0	0	0	0	0	0	0	0	0	0	0	0	0	0	0	0	0	0	0	0	0	0	0	0	0	0	0	0	0
19443	880.205	131.656	2.08027	4	1.38036	0	0	0	0	0	0	0	0	0	0	0	0	0	0	0	0	0	0	98941.7	0	0	105038	0	0	0	0	0	0	0	0	0	0	0	23518.5	0	0	0	0	0	0	0	0	0	0
19445	741.064	84.4039	1.54527	3	4.28922	0	0	0	0	0	0	0	0	0	0	0	0	0	0	0	0	0	0	0	0	0	0	0	0	0	0	0	0	0	0	0	0	0	0	0	0	0	0	0	0	0	0	0	0
19447	642.313	29.9757	1.49748	2	1.109	0	0	0	0	0	4396.87	0	0	0	0	11846.8	0	0	5200.2	0	0	0	3512.63	0	0	0	0	0	0	0	0	0	0	0	0	0	0	0	0	0	0	0	0	0	0	0	0	0	0
19448	501.794	25.6297	1.04252	2	1.49159	0	0	0	0	0	0	0	0	0	0	0	0	0	0	0	0	0	0	0	0	0	0	0	0	0	0	0	0	0	0	0	0	0	0	0	0	0	0	0	0	0	0	0	0
19449	501.276	34.4378	1.28573	2	2.56677	0	0	0	0	0	0	0	0	0	0	0	0	0	0	0	0	0	0	0	0	0	0	0	0	0	0	0	0	0	0	0	0	0	0	0	0	0	0	0	0	0	0	0	0
19451	604.348	63.6565	1.16308	3	1.6704	0	0	0	0	0	0	0	0	0	0	0	0	0	0	0	0	0	0	0	0	0	0	0	0	0	0	0	0	0	0	0	0	0	0	0	0	0	0	0	0	0	0	0	0
19454	1280.3	133.57	1.66402	3	1.4072	0	0	0	0	0	0	0	0	0	0	0	0	0	0	14242.3	4816.62	0	0	0	0	0	0	0	0	0	0	0	0	0	0	0	0	53506	0	0	0	0	0	0	0	0	0	0	0
19456	918.646	126.44	1.76555	6	1.18313	0	0	0	0	0	0	0	0	0	0	0	0	0	0	0	0	0	0	0	0	0	0	0	0	0	0	0	0	0	0	0	0	0	0	0	0	0	0	0	0	0	0	0	0
19457	749.314	118.169	2.51283	2	1.05297	0	0	0	0	0	0	0	0	0	0	31760.5	0	0	0	0	0	0	0	0	0	0	0	0	0	0	0	22111.9	0	23138.1	0	0	0	0	0	0	0	0	0	0	0	0	0	0	0
19458	1044.18	143.434	1.24387	3	1.01785	0	0	22936.9	0	0	0	0	0	0	0	0	0	0	0	0	6603.83	0	0	0	0	0	0	0	0	0	0	0	0	0	0	0	59270.1	0	0	0	0	0	0	26282.3	0	0	0	0	0
19460	560.301	53.7758	2.65637	3	1.1723	0	0	0	0	0	0	0	0	0	0	0	0	0	0	0	0	0	0	0	0	0	0	0	0	0	0	0	0	0	0	0	0	0	0	0	0	0	0	0	0	0	0	0	0
19462	524.863	33.8207	3.0612	3	1.33475	0	6107.43	1440.91	0	0	0	0	1985.01	0	0	0	0	0	0	0	0	0	0	0	0	0	0	0	7064.13	0	0	0	6616.15	0	0	0	0	8937.42	0	0	0	0	0	0	0	0	0	1015.65	0
19463	439.241	78.3717	1.27213	2	1.0771	0	0	0	0	0	0	0	0	0	0	0	0	0	0	0	0	0	0	0	0	0	0	0	0	0	0	0	0	0	0	0	0	0	0	0	0	0	0	0	0	0	0	0	0
19464	466.253	81.0571	1.59018	2	1.55625	0	0	0	0	0	0	0	0	0	0	0	0	0	0	0	0	0	0	0	0	0	0	0	0	0	0	0	0	0	0	0	0	0	0	0	0	0	0	0	0	0	0	0	0
19466	433.218	24.9857	0.8132	3	1.50848	0	0	0	0	0	17518	0	0	0	0	0	0	0	0	0	0	0	0	0	0	0	0	0	0	0	0	0	0	0	0	0	0	0	0	0	0	0	0	0	0	0	0	0	0
19468	1104.55	89.4309	0.71625	3	1.37407	0	0	0	0	0	0	0	0	0	0	0	0	0	0	0	0	0	0	0	0	0	0	0	0	0	0	0	0	0	0	0	0	0	0	0	0	0	0	0	0	0	0	0	24462.1
19469	624.309	97.9051	0.22315	3	2.02068	0	0	0	0	0	0	0	0	0	0	0	0	0	1717.08	168.541	0	0	0	0	0	0	0	0	5518.11	0	0	0	0	0	0	0	590.389	0	0	0	0	0	0	0	0	0	0	0	0
19470	997.49	136.661	0.637467	3	1.57647	0	0	373.412	0	0	0	0	6033.88	742.927	0	0	0	0	0	0	208.121	0	0	0	0	0	0	0	0	0	0	0	0	0	501.108	0	2094.4	24828.7	4464.42	0	0	0	1070.19	0	13781.9	0	0	2562.46	0
19471	711.661	93.7298	0.877183	3	1.15155	0	0	0	0	0	0	0	0	0	0	0	0	0	0	0	0	0	0	0	0	0	0	0	0	0	0	0	0	0	0	0	0	0	0	0	0	0	0	0	0	0	0	0	0
19474	831.388	104.284	0.733167	3	1.21216	0	0	0	0	0	0	0	0	0	0	0	0	0	0	0	0	0	0	0	0	0	0	0	0	0	0	0	0	0	0	0	0	0	0	0	0	0	0	0	0	0	0	0	0
19475	460.293	107.083	1.37498	2	92.7838	0	0	0	0	0	0	0	0	0	0	0	0	0	0	0	0	0	0	0	0	0	0	0	0	0	0	0	0	0	0	0	0	0	0	0	0	0	0	0	0	0	0	0	0
19478	811.639	83.9127	0.852417	4	1.40572	0	0	0	0	0	0	0	0	0	0	0	0	0	0	0	0	0	0	0	0	0	0	0	0	0	0	0	0	0	0	0	0	0	0	0	0	0	0	0	0	0	0	0	0
19479	800.139	137.322	1.59323	4	1.42596	0	0	26127.4	0	21061.4	0	0	0	16606.2	0	29457.8	33442.8	0	0	0	29616.4	0	0	0	0	0	0	0	31415.6	23053.8	0	13661.7	0	0	32265	0	0	21689.2	0	0	21718.1	0	32826.5	11955.9	0	0	0	0	0
19480	412.568	110.536	0.863367	3	3.6566	0	0	0	0	0	0	0	0	0	0	0	0	0	0	0	0	0	0	0	0	0	0	0	0	0	0	0	0	0	0	0	0	0	0	0	0	0	0	0	0	0	0	0	0
19481	842.668	142.533	0.969267	4	1.33966	0	0	24493.9	0	6261.76	0	0	0	9182.42	0	0	28378.2	0	0	0	29280	0	0	0	0	0	0	0	16423.6	11049.9	0	0	0	0	32999.1	0	0	8491.83	0	0	0	0	11110	0	0	0	0	0	0
19483	443.271	104.969	1.76133	2	21.5608	0	0	0	0	0	0	0	0	0	0	0	0	0	0	0	0	0	0	0	0	0	0	0	0	0	0	0	0	0	0	0	0	0	0	0	0	0	0	0	0	0	0	0	0
19485	679.676	107.257	1.61983	3	1.66815	0	0	0	0	0	0	0	0	0	0	0	0	0	0	0	0	0	0	0	0	0	0	0	0	0	0	0	0	0	0	0	0	0	0	0	0	0	0	0	0	0	0	0	0
19486	455.255	54.899	0.686767	2	1.06712	0	0	0	0	0	0	0	0	0	0	0	0	0	0	0	0	0	97.7354	0	0	0	0	0	0	0	0	0	0	0	0	0	0	0	0	0	0	0	0	0	0	0	0	0	0
19488	749.608	66.1432	3.16742	4	1.21853	0	0	0	0	0	0	0	0	0	0	0	0	0	0	0	0	0	0	0	0	0	0	0	0	0	0	0	0	0	0	0	0	0	6814.5	0	0	0	0	7092.87	0	0	0	0	0
19489	810.834	68.5404	1.17458	2	1.04574	0	0	0	0	0	0	0	0	0	0	8728.16	0	0	0	0	0	0	0	0	0	0	0	0	0	0	0	22652.7	0	0	0	11028.8	0	0	0	0	0	0	0	0	0	0	0	0	0
19490	513.254	111.283	0.84195	2	1.15683	0	0	0	0	0	0	0	0	0	0	0	0	0	0	0	0	0	0	0	0	0	0	0	0	0	0	0	0	0	0	0	0	0	0	0	0	0	0	0	0	0	0	0	0
19492	757.798	20.9006	2.49493	2	2.9859	0	0	0	0	0	28771.6	0	0	17282.1	0	0	0	4799.7	0	0	0	0	2071.64	0	0	0	0	0	0	0	0	0	0	22878	0	0	0	0	3622.85	0	0	0	0	2135.25	0	0	0	0	0
19493	579.249	38.9874	0.631667	3	1.03411	0	0	0	0	0	0	0	0	0	0	0	0	0	0	0	0	0	0	0	0	0	0	0	0	0	0	0	0	0	0	0	0	0	0	0	0	0	0	0	0	0	0	0	0
19494	1034.77	127.296	2.5977	4	1.17892	0	0	0	0	0	0	0	0	0	0	0	0	6637.67	0	0	0	0	0	0	0	0	14846.6	0	0	0	0	0	0	0	0	0	0	0	0	0	0	0	0	0	0	0	0	0	0
19496	758.838	54.131	1.53065	2	1.6952	0	0	19093.8	0	20675.5	0	0	3348.19	14440.2	0	0	0	0	0	0	0	0	5277.84	0	0	0	0	1341.09	0	0	0	22628.5	8322.2	0	10996.2	0	0	0	0	0	7221.45	0	0	2647.62	0	0	0	0	0
19497	646.832	32.6851	1.10838	2	2.69294	0	0	0	0	0	0	0	0	0	0	0	0	0	0	0	0	0	0	0	0	0	0	0	0	0	0	0	0	0	35212.1	0	0	0	1325.39	0	0	0	0	0	0	0	0	0	0
19500	1321.39	140.639	0.0455667	2	2.71053	0	0	0	0	0	0	0	0	0	0	0	0	0	0	0	0	0	0	0	0	0	0	0	0	0	0	0	0	0	0	0	0	0	0	0	0	0	0	0	0	0	0	0	0
19501	528.759	39.367	1.15767	2	2.75718	0	0	0	0	0	0	0	0	0	0	0	0	0	0	0	0	0	0	0	0	0	0	0	0	0	0	0	0	0	0	0	0	0	0	0	0	0	0	0	0	0	0	0	0
19502	546.61	110.249	1.37467	3	1.01786	0	0	0	0	0	0	0	0	0	0	0	0	0	0	0	0	0	0	0	0	0	0	0	0	0	0	0	0	0	0	0	0	0	0	0	0	0	0	0	0	0	4933.4	0	0
19505	446.318	118.041	0.372033	2	1810.22	0	0	0	0	0	0	0	0	0	0	0	0	0	0	0	0	0	0	0	0	0	0	0	0	0	0	0	0	0	0	0	0	0	0	0	0	0	0	0	0	0	0	0	0
19506	631.3	82.6869	0.744317	3	1.56032	0	0	0	0	0	0	0	0	0	0	0	0	0	0	0	0	0	0	0	0	0	0	0	0	0	0	0	0	0	0	0	0	0	0	0	0	0	0	0	0	0	0	0	0
19508	1074.89	130.126	1.1626	3	1.40134	0	9975.21	0	0	0	0	0	0	0	0	0	0	0	0	0	0	0	0	0	0	0	0	0	0	0	0	0	0	112759	0	0	0	0	0	0	9597.89	0	0	0	0	0	0	0	0
19510	774.841	114.765	1.41387	2	1.00265	0	0	0	0	0	0	0	0	0	0	0	0	0	0	0	0	0	0	0	0	0	0	0	0	0	0	0	0	0	0	0	0	0	0	0	0	0	0	0	0	0	0	0	0
19511	720.843	13.667	3.19787	2	2.08115	0	0	0	0	0	9407.26	0	0	0	0	58572.4	0	0	0	0	0	0	0	16660.1	0	0	0	0	0	0	0	104104	0	35079.9	0	0	0	38882.7	17596.6	37715.1	0	0	0	0	31812	0	0	0	0
19512	574.826	104.726	1.0229	2	6.96905	0	0	0	0	0	0	0	0	0	0	0	0	0	0	0	0	0	0	0	0	0	0	0	0	0	0	0	0	0	0	0	0	108268	0	0	0	85614.6	0	0	0	0	0	0	0
19513	851.979	89.5309	0.742067	2	1.90593	0	0	0	0	0	544.711	0	0	0	0	0	0	847.066	8845.09	0	916.172	0	0	0	0	0	0	0	97637	0	0	0	0	0	0	0	13689.1	0	0	0	0	0	0	0	0	0	0	0	0
19514	610.509	85.7098	0.814833	5	13.291	0	0	0	0	0	0	0	0	0	0	0	0	0	0	0	0	0	0	0	0	0	0	0	0	0	0	0	0	0	0	0	0	0	0	0	0	0	0	0	0	0	0	0	0
19515	732.89	159.92	2.72832	2	3.52118	0	0	0	24698	0	0	0	0	0	0	0	0	0	0	0	0	0	0	0	25692.9	0	0	0	0	919.502	0	0	0	8404.88	0	0	0	0	0	64301	39840.6	0	0	0	0	0	0	0	0
19519	543.975	79.8447	0.87565	3	1.31722	0	0	3228.63	1258.53	0	0	4514.19	0	0	0	0	0	0	1621.79	0	0	0	0	0	0	0	0	0	0	0	0	0	0	0	0	0	0	0	2352.88	0	0	0	0	0	0	0	0	0	0
19520	856.63	124.654	1.49787	5	3.60604	0	0	0	0	0	0	0	0	0	0	0	0	0	0	0	0	0	0	0	0	0	0	0	0	0	0	0	0	0	0	0	0	0	0	0	0	0	0	0	0	0	0	0	0
19521	708.3	8.71425	2.29898	3	1.20118	0	0	0	0	0	0	0	0	0	0	0	0	0	0	0	0	0	0	0	0	0	0	0	0	0	0	0	0	0	0	0	0	0	0	0	0	0	0	0	0	0	0	0	0
19525	1062.53	119.132	2.32695	5	1.45465	0	0	0	0	0	0	0	0	0	0	0	0	0	0	0	0	0	0	0	0	0	0	0	0	0	0	0	0	0	0	0	0	0	0	0	0	0	0	0	0	0	0	0	0
19527	572.303	86.9119	0.520783	2	3.62557	0	0	0	0	0	0	0	0	0	0	0	0	0	0	0	0	0	0	0	0	0	0	0	0	0	0	0	0	0	0	0	0	0	0	0	0	0	0	0	0	0	0	0	0
19529	434.229	45.8635	2.16592	3	1.00087	0	0	0	0	0	0	0	0	2101.48	0	0	0	0	476.28	0	0	0	0	2847.59	0	0	0	0	0	0	0	0	0	0	0	0	0	0	0	0	0	0	0	0	5255.23	0	0	0	0
19531	501.271	52.2501	0.913833	2	1.70775	118833	0	0	0	0	0	0	0	0	0	0	0	0	0	0	0	0	0	0	0	0	0	0	0	0	0	0	0	0	0	0	0	0	0	0	0	0	0	0	0	0	0	0	0
19532	1319.62	86.8558	0.4233	4	2.60231	0	0	0	0	0	0	0	0	0	0	0	0	0	0	0	0	0	0	0	0	0	0	0	0	0	0	0	0	0	0	0	0	0	0	0	0	0	0	0	0	0	0	0	0
19533	757.371	109.687	1.70102	2	1.02934	0	0	0	0	0	0	0	0	0	0	0	0	0	0	0	0	0	0	0	0	0	0	0	0	0	0	0	0	0	0	0	0	0	0	0	0	0	0	0	0	0	0	0	0
19534	656.591	70.62	1.35922	2	1.5422	0	0	0	0	0	0	0	0	0	0	0	0	0	0	0	0	0	0	0	0	0	0	0	0	0	0	0	0	0	0	0	0	0	0	0	0	0	0	0	0	0	0	0	0
19535	488.726	12.343	2.04792	2	1.01158	0	0	0	0	0	0	23161.9	0	6697.39	0	0	9620.41	3331.52	0	0	0	0	0	0	0	0	0	0	0	18415.4	0	0	0	0	0	0	0	0	0	0	0	12434.9	0	5892.65	0	0	0	0	0
19536	444.276	39.727	1.3253	2	1.30122	0	0	0	0	0	0	0	0	0	0	0	0	0	0	0	0	0	0	0	0	0	0	0	0	0	0	0	0	0	0	0	0	0	0	0	0	0	0	0	0	0	0	0	0
19537	1201.62	147.85	0.884467	2	1.00865	0	0	0	57646.1	0	0	0	0	0	0	0	0	0	0	0	0	0	38002.2	0	17234.6	0	0	0	0	0	0	0	684971	0	0	0	0	0	0	0	0	0	0	0	0	0	0	0	0
19538	963.021	97.3426	0.339183	2	1.20273	7511.19	0	0	0	0	0	0	0	0	0	0	0	0	0	5150.58	0	0	0	0	0	0	0	0	0	0	0	0	0	0	1078.04	0	0	0	0	0	0	0	0	366.146	0	0	0	0	0
19541	689.708	118.841	2.12253	3	2.70767	0	0	0	0	0	0	0	0	0	0	0	0	0	0	0	0	0	0	0	0	0	0	0	0	0	0	0	0	0	0	0	0	0	0	0	0	0	0	0	0	0	0	0	0
19544	495.815	87.1207	1.51207	2	1.30762	0	0	0	0	0	0	0	10487.5	0	0	0	0	0	0	0	0	0	0	13335.1	0	0	0	0	0	0	0	0	16086.1	0	0	0	0	0	0	0	0	0	0	0	0	0	0	0	0
19545	1400.36	138.669	0.564417	3	1.13064	0	0	0	0	0	0	0	0	0	0	0	0	0	0	0	0	0	0	0	0	0	0	0	0	0	0	0	0	0	0	0	0	0	198861	0	0	0	0	0	0	0	0	0	0
19547	526.224	122.203	1.6919	2	1.54886	0	0	0	0	0	0	0	0	0	0	0	0	0	0	0	0	0	0	0	0	0	0	0	0	0	0	0	0	0	0	0	0	0	0	0	0	0	0	0	0	0	0	0	0
19548	1093.5	81.9424	1.05917	2	1.41688	0	0	15567.5	0	0	7978.63	0	0	11670.7	0	0	0	0	0	0	0	0	0	0	0	0	0	2565.63	19887.4	0	0	0	0	0	0	0	0	0	0	0	17126.1	0	17054.1	0	0	0	0	0	0
19549	773.431	87.9145	0.226083	2	2.32141	0	0	0	0	0	0	0	0	0	0	0	0	0	0	0	0	0	0	0	0	0	0	0	0	0	0	0	0	0	0	0	0	0	0	0	0	0	0	0	0	0	0	0	0
19550	606.352	113.891	2.92147	2	1.51498	0	0	0	0	0	0	0	0	0	0	0	0	0	0	0	0	0	0	0	0	0	0	0	0	0	0	0	0	0	0	0	0	0	0	0	0	0	0	0	0	0	0	0	0
19552	913.44	134.734	2.79293	3	1.33335	0	0	0	34742.8	0	0	0	0	0	0	0	0	0	0	0	0	0	0	0	0	0	0	0	0	0	0	0	0	0	0	0	0	0	0	0	0	0	0	0	0	0	0	0	0
19554	439.776	20.6314	0.855567	2	1.19796	0	0	0	0	0	0	0	0	0	0	0	0	0	0	0	0	0	0	0	0	0	0	0	0	0	0	0	0	0	0	0	0	0	0	0	0	0	0	0	0	0	0	0	0
19555	866.974	112.595	1.76397	2	1.25206	0	0	0	0	0	0	10677.2	0	0	0	0	0	0	10318.9	0	0	0	0	0	0	0	0	0	0	0	0	0	0	0	0	0	11317.5	0	19564.9	0	0	0	0	0	0	9873.89	0	0	0
19556	644.66	69.5795	0.4175	6	1.20795	0	0	0	0	0	0	0	0	0	0	0	0	0	0	0	0	0	0	0	0	0	0	0	0	0	0	0	0	0	0	0	0	0	0	0	0	0	0	0	0	0	0	0	0
19557	870.438	79.9017	0.281667	2	3.50454	0	0	0	0	0	0	0	0	0	0	0	0	0	0	0	0	0	0	0	0	0	0	0	0	0	0	0	0	0	0	0	0	0	0	0	0	0	0	0	0	0	0	0	0
19558	707.878	83.7581	0.21785	2	2.28655	0	14125.5	0	0	0	0	0	0	0	0	0	0	0	0	0	0	0	123.233	0	0	0	0	0	0	0	0	0	0	0	0	0	0	0	0	0	0	0	0	0	0	0	0	0	0
19560	878.172	95.1816	1.44323	2	1.38926	0	0	0	0	0	0	0	0	0	0	0	0	0	0	0	0	0	0	0	0	0	0	0	0	0	0	0	0	0	0	0	0	0	0	0	0	0	0	0	0	0	0	0	0
19561	542.267	100.022	1.00603	3	1.0835	0	0	0	0	0	0	0	0	0	0	0	0	0	0	0	0	0	0	0	0	0	0	0	0	0	0	0	0	0	0	0	0	0	0	0	0	0	0	0	0	0	18421.3	0	0
19564	858.925	136.148	1.05192	2	1.22901	0	0	0	0	13747.7	0	0	74056.6	7795.86	0	0	17378.6	0	9841.35	0	0	0	11992.2	0	0	0	0	0	19565.6	0	0	0	0	0	0	0	0	0	15349	0	0	0	0	0	0	5842.52	0	0	4345.68
19565	738.353	9.63875	2.2401	2	1.1799	0	0	0	0	0	0	0	0	0	0	0	0	0	0	0	0	0	0	0	0	0	0	0	0	0	0	0	0	0	0	0	0	0	0	0	0	0	0	0	0	0	0	0	0
19566	482.57	81.6054	1.27335	3	1.42268	0	0	0	0	18657.3	2808.42	0	0	7644.41	0	0	3732.07	0	0	0	16199.2	0	0	0	0	0	0	0	11382.8	0	0	0	0	0	0	0	0	0	0	0	0	0	0	0	0	0	0	0	0
19567	633.969	92.1679	0.701317	3	1.18892	0	0	0	0	0	0	0	0	0	0	0	0	0	0	0	0	0	0	0	0	0	0	0	0	0	0	0	0	0	0	0	0	0	0	0	0	0	0	0	0	0	0	0	0
19568	780.389	87.4591	0.306533	2	1.29632	0	0	0	0	0	0	0	0	0	0	0	0	772.482	0	0	0	0	0	0	0	0	0	0	0	0	0	0	0	0	0	0	0	0	0	0	0	0	0	0	0	0	0	0	0
19570	962.716	51.151	1.56068	2	1.14888	0	0	0	0	0	0	0	0	0	0	0	0	0	0	0	0	0	0	0	0	0	0	0	0	0	0	0	0	0	0	0	0	0	0	0	0	0	0	0	0	0	0	0	0
19574	538.27	49.9422	1.21953	4	1.4399	0	0	0	0	0	0	0	0	0	0	0	0	0	0	0	0	0	0	0	0	0	0	0	0	0	0	0	0	0	0	0	0	0	0	0	0	0	0	0	0	0	0	0	0
19575	817.761	109.854	1.63807	2	1.78416	0	0	0	0	0	0	0	0	0	0	0	0	0	0	0	0	0	0	0	0	0	0	0	0	0	0	0	0	0	0	0	0	0	0	0	0	0	0	0	0	0	0	0	0
19579	886.962	72.8222	1.696	2	1.45366	0	0	10380	18289.1	36217.3	0	0	0	8535.3	0	0	8963.46	0	0	0	67568.1	0	23798.9	0	5485.78	0	3349.46	0	0	0	0	0	17033.5	0	0	0	0	0	0	0	0	0	0	0	0	0	0	0	0
19580	458.257	53.411	1.13822	3	7.58786	0	0	0	0	0	0	0	0	0	0	0	0	0	0	0	0	0	0	0	0	0	0	0	0	0	0	0	0	0	0	0	0	0	0	0	0	0	0	0	0	0	0	0	0
19581	436.935	52.2501	1.38518	4	8.29648	0	0	0	0	0	0	0	0	0	0	0	0	0	0	0	0	0	0	0	0	0	0	0	0	0	0	0	0	0	0	0	0	0	0	0	0	0	0	0	0	0	0	0	0
19585	481.891	37.2465	1.16683	3	2.58269	0	0	0	0	0	0	0	0	0	0	0	0	0	0	0	0	0	0	0	0	0	0	0	0	0	0	0	0	0	0	0	0	0	0	0	0	0	0	0	0	0	0	0	0
19587	1269.59	71.9323	1.28767	3	2.95287	0	0	0	0	0	0	0	0	0	0	0	0	0	0	0	0	0	0	0	0	0	0	0	0	0	0	0	0	0	0	0	0	0	0	0	0	0	0	0	0	0	0	0	0
19588	1133.05	108.817	1.09327	2	1.76076	0	0	0	0	0	0	16947.4	0	0	0	43826.1	0	3039.99	0	0	0	0	0	0	0	0	0	0	0	0	0	0	0	27356.8	0	0	0	0	0	0	19853.5	0	0	0	0	0	0	0	0
19590	630.865	89.9889	0.97285	2	2.06499	14856.5	0	0	0	0	0	0	0	0	0	0	0	0	0	0	0	0	0	0	0	0	0	0	0	0	0	0	0	0	0	0	0	0	0	0	0	0	0	0	0	0	0	0	0
19592	790.944	137.531	0.959833	2	13.2578	0	0	0	0	0	0	0	0	0	0	0	0	0	0	0	0	0	0	0	0	0	0	0	0	0	0	0	0	0	0	0	0	0	0	0	0	0	0	0	0	0	0	0	0
19593	518.227	94.1109	1.18465	2	1.03003	0	0	0	0	0	0	23369.2	0	0	0	0	0	0	0	0	0	0	0	0	0	0	0	0	0	0	0	0	0	0	0	0	0	0	0	0	0	0	0	0	0	0	0	0	0
19594	913.489	136.06	1.27665	2	2.123	0	0	0	0	0	0	0	0	0	0	0	0	0	0	0	0	0	0	0	0	0	0	0	0	0	0	0	0	0	0	0	0	0	0	0	0	0	0	0	0	0	0	0	0
19595	460.765	69.3355	0.655667	2	1.35454	0	0	0	0	0	0	0	0	0	0	0	0	0	0	0	0	0	0	0	0	0	0	0	0	0	0	0	0	0	0	0	0	0	0	0	0	0	0	0	0	0	0	0	0
19597	647.3	61.7961	0.2623	2	1.09367	0	0	0	0	0	0	0	0	0	0	0	0	0	0	0	0	0	0	0	0	0	0	0	0	0	0	0	0	0	197.14	0	0	0	0	0	0	0	0	0	0	0	0	0	0
19598	1285.62	69.0399	1.9536	3	1.07721	0	0	0	0	0	0	0	0	0	0	0	43689.7	0	0	0	86746.8	0	34934.4	0	0	0	5365.56	0	0	0	0	0	0	0	0	0	0	0	0	62463.5	0	0	0	0	0	0	0	0	0
19599	843.476	92.5982	1.18675	2	1.28104	0	0	0	0	0	0	0	0	0	0	0	0	0	0	0	0	0	0	0	0	0	0	0	0	0	0	0	0	0	0	0	0	0	0	0	0	0	0	0	0	0	0	0	0
19600	511.884	114.957	1.4186	2	79.9154	0	0	0	0	0	0	0	0	0	0	0	0	0	0	0	0	0	0	0	0	0	0	0	0	0	0	0	0	0	0	0	0	0	0	0	0	0	0	0	0	0	0	0	0
19601	493.291	65.0544	0.419083	2	3.9286	0	0	0	0	0	0	0	0	0	0	0	0	0	0	0	0	0	0	0	0	0	0	0	0	0	0	0	0	0	0	0	0	0	0	0	0	0	0	0	0	0	0	0	0
19602	595.295	70.4967	0.33	3	1.07671	0	0	0	0	0	0	0	0	0	0	0	0	0	0	0	0	0	0	0	0	0	0	0	0	0	0	0	0	0	0	0	0	0	0	0	0	0	0	0	0	0	0	0	0
19604	844.696	109.854	1.18077	4	1.12566	0	0	0	0	0	0	0	0	0	0	0	0	0	0	0	0	0	0	0	0	0	0	10992.9	0	0	0	0	0	0	0	0	0	0	0	0	0	0	0	0	0	0	0	0	0
19605	612.972	108.085	0.607917	3	1.68165	0	0	0	0	0	0	0	0	0	0	0	0	0	0	0	0	0	0	0	0	0	0	0	0	0	0	0	0	0	0	0	0	0	0	0	0	0	0	0	0	0	0	0	0
19608	428.234	35.3082	0.7233	3	2.37764	0	0	0	0	0	0	0	0	0	0	0	0	0	0	132970	0	1773.55	0	0	164.087	0	0	0	0	0	0	0	0	0	0	0	0	0	0	0	0	0	0	0	0	0	0	0	0
19609	559.23	45.6282	1.68647	2	1.01729	0	0	0	0	0	0	0	0	0	0	0	0	0	0	0	0	0	0	0	0	0	0	0	0	0	0	0	0	0	0	0	0	0	0	0	0	0	0	0	0	0	0	0	6280.89
19611	444.277	37.1235	0.825783	2	1.09248	0	0	0	0	0	0	0	0	0	0	0	0	0	0	0	0	0	0	0	0	0	0	0	0	0	0	0	0	0	0	0	0	0	0	0	0	0	0	0	0	0	0	0	0
19612	739.358	47.7604	0.930383	2	1.16253	0	0	0	0	0	0	0	0	0	0	0	0	0	0	0	0	0	0	0	0	0	0	0	0	0	0	0	0	0	0	0	0	0	0	0	0	0	0	0	0	0	0	0	0
19613	735.343	18.753	1.61618	2	1.14479	0	0	0	0	0	0	0	0	0	0	0	0	0	0	0	0	0	0	0	0	0	0	0	0	0	13372.1	0	0	0	0	0	0	0	0	0	0	0	0	0	0	0	0	0	0
19614	871.067	100.298	1.48908	4	5.57317	0	0	0	0	0	0	0	0	0	0	0	0	0	0	0	0	0	0	0	0	0	0	0	0	0	0	0	0	0	0	0	0	0	0	0	0	0	0	0	0	0	0	0	0
19615	1023.16	138.184	1.44172	3	1.7411	0	0	18345.2	0	19019.2	0	0	0	24986.5	0	0	38948.4	0	0	19692	28038.1	0	0	0	0	0	20727.9	0	40512.9	16803.9	0	0	0	0	25732	0	0	0	0	0	0	0	0	0	0	0	0	0	0
19617	891.095	50.5733	1.74347	3	1.05592	0	0	0	0	0	0	31276.1	0	0	59366.2	32769.2	12555.4	0	0	0	0	0	0	0	0	0	0	0	0	0	0	0	0	0	0	48185.1	0	0	0	31507.4	0	24315	0	0	0	0	0	0	0
19618	883.461	66.7575	1.82453	2	1.68006	0	0	0	0	11021.7	0	0	0	0	0	0	5958.36	0	0	0	0	0	0	0	0	0	0	0	0	0	0	0	0	0	7361.29	0	0	0	0	0	0	0	0	0	0	0	0	0	0
19619	843.436	60.9333	0.372133	3	1.24391	0	0	0	0	0	0	0	0	0	0	0	0	0	0	0	0	0	0	0	0	0	0	0	0	0	0	0	0	0	0	0	0	0	0	0	0	0	0	0	0	0	0	0	0
19620	543.752	19.1501	3.31323	2	7.57302	0	0	0	0	0	0	0	0	0	0	0	0	0	0	0	0	0	0	0	0	0	0	0	0	0	0	0	0	0	0	0	0	0	0	0	0	0	0	0	0	0	0	0	0
19621	1081.57	131.328	1.1129	4	1.17607	0	0	0	0	0	0	0	0	0	0	0	0	0	0	0	0	0	0	0	0	0	0	0	0	0	0	0	0	0	0	0	0	0	0	0	0	0	0	0	0	0	0	0	0
19622	846.912	109.964	0.818033	2	2.02563	0	0	0	0	0	0	0	0	0	0	0	0	0	0	0	0	0	0	0	0	0	0	0	0	0	0	0	0	0	0	0	0	0	0	0	0	0	0	0	0	0	0	0	0
19623	778.117	64.7886	1.3126	4	1.18743	0	0	0	0	0	0	0	0	0	0	0	0	0	0	0	0	0	0	0	0	0	0	0	0	0	0	0	0	0	0	0	0	0	0	0	0	0	0	0	0	0	0	0	0
19624	415.985	48.1647	0.9699	4	9.62198	0	0	0	0	0	0	0	0	0	0	0	0	0	0	0	0	0	0	0	0	0	0	0	0	0	0	0	0	0	0	0	0	0	0	0	0	0	0	0	0	0	0	0	0
19626	483.746	24.8248	0.995517	2	1.32024	0	0	0	0	0	0	0	0	0	0	0	0	0	0	0	0	0	0	0	0	0	0	0	0	0	0	0	0	0	0	0	0	0	0	0	0	0	0	0	0	0	0	0	0
19627	871.798	85.1232	1.1418	3	19.3861	0	0	0	0	0	0	0	0	0	0	0	0	0	0	0	0	0	0	0	0	0	0	0	0	0	0	0	0	0	0	0	0	0	0	0	0	0	0	0	0	0	0	0	0
19628	698.643	12.8592	1.28502	3	1.71531	0	0	0	0	0	0	0	0	0	0	0	0	0	0	0	0	0	0	0	0	0	0	0	0	0	0	0	0	0	0	0	0	0	0	0	0	0	0	0	0	0	0	0	0
19629	835.138	105.847	1.55032	4	1.36281	0	0	0	0	0	0	0	0	0	0	0	0	0	0	0	0	0	0	0	0	0	0	0	0	13583.1	0	0	0	0	0	0	0	0	0	0	0	0	0	0	0	0	0	0	0
19630	441.896	61.1141	0.866	3	2.27793	0	0	0	0	0	0	0	0	0	0	0	0	0	0	0	0	0	0	0	0	0	0	0	0	0	0	0	0	0	0	0	0	0	0	0	0	0	0	0	0	0	0	0	0
19631	573.797	149.756	1.25702	2	2.32656	0	0	0	0	0	0	0	0	0	0	0	0	0	0	0	0	0	0	0	0	0	0	0	0	0	0	0	0	0	40033.3	0	0	0	0	0	0	0	0	0	0	0	0	0	0
19632	698.84	159.408	2.0445	2	1.00106	0	0	0	0	0	0	0	0	0	0	0	0	0	0	0	0	0	0	0	0	0	0	0	0	0	0	0	0	0	0	0	0	0	0	0	0	0	0	0	0	0	0	0	0
19636	587.286	78.3717	0.538633	4	1.11947	0	0	0	0	0	0	0	0	0	0	0	0	0	0	0	0	0	0	0	0	0	0	0	0	0	0	0	0	0	0	0	0	0	0	0	0	0	0	0	0	0	0	0	0
19642	650.379	79.5444	0.955133	2	2.72377	0	0	0	0	0	0	0	0	0	0	0	0	0	0	0	0	0	0	0	0	0	0	0	0	0	0	0	1682.47	0	0	0	0	18.4924	0	0	0	0	3031.4	0	0	0	0	0	0
19643	517.589	62.1889	0.697583	3	2.30956	0	0	0	0	0	0	0	0	0	0	0	0	0	0	0	0	0	16747.4	0	0	0	0	0	0	0	0	0	226.487	0	0	0	0	0	0	0	0	0	0	0	0	0	0	0	0
19644	1219.22	81.4349	1.34212	3	1.09083	0	18815.1	0	0	0	0	0	0	0	0	0	0	0	0	0	0	2813.1	0	0	0	0	0	0	0	0	0	0	0	0	0	0	0	0	0	0	0	0	0	0	0	0	0	0	0
19645	481.289	87.4007	0.787433	2	1.55001	0	0	0	0	0	0	0	0	0	0	0	0	0	0	0	0	0	0	0	0	0	0	0	0	0	0	0	0	0	0	0	0	0	0	0	0	0	0	0	0	0	0	0	0
19647	1331.87	134.093	1.16492	5	1.62148	0	0	0	0	0	0	0	0	0	0	0	0	0	0	0	0	0	0	0	0	0	0	0	0	0	0	0	0	0	0	0	0	0	152102	0	0	0	0	0	0	0	0	0	0
19648	1108.8	84.2394	0.694817	4	1.30351	0	0	0	0	0	0	0	0	0	0	0	0	0	0	0	0	0	0	0	0	0	0	0	0	0	0	0	0	0	0	0	6174.79	0	0	0	0	0	0	0	0	0	0	0	0
19649	629.26	24.9496	1.68948	2	1.03535	0	0	0	0	0	0	0	0	0	0	0	0	0	0	0	0	0	0	0	0	0	0	0	0	0	0	10717.7	0	0	0	0	0	0	0	0	0	0	0	0	0	0	0	0	0
19653	573.788	27.419	0.89615	2	1.62182	0	0	0	0	0	0	0	0	0	0	0	0	0	0	0	12877.1	0	0	0	0	0	0	0	0	0	0	0	0	0	0	0	2895.43	0	0	0	0	0	0	0	0	437.335	0	0	0
19655	991.471	110.367	1.03053	3	1.2369	0	0	0	0	0	0	0	0	9533.98	0	0	0	0	0	0	0	0	0	0	0	0	0	0	0	0	0	0	35726.6	0	0	0	0	0	0	0	0	0	0	0	0	0	0	0	0
19656	641.33	98.5831	1.07732	3	2.50782	0	0	0	0	0	0	0	0	0	0	0	0	0	0	0	0	0	0	0	0	0	0	0	0	0	0	0	0	0	0	0	0	0	0	0	0	0	0	0	0	0	0	0	0
19660	538.632	84.5028	1.03618	3	1.67245	0	0	0	0	0	0	0	0	0	0	0	14480.4	0	0	0	13084.1	0	0	0	0	0	0	0	0	0	0	0	0	0	0	0	0	0	0	0	0	0	0	0	0	0	0	0	0
19661	473.189	26.8374	0.353117	2	1.79738	0	0	3101.19	0	0	0	0	0	115.422	6923.46	3.71616	27.9619	875.741	2.80717	0	0	0	449.596	0	0	0	0	0	745.638	0	0	0	0	5405.94	0	0	0	52.9007	0	0	0	0	0	28.5391	0	0	0	0	0
19662	523.833	89.7358	0.5038	2	3.33865	0	0	0	0	0	0	0	0	0	0	0	0	0	0	0	0	0	0	0	0	0	0	0	0	0	0	0	0	0	0	0	0	0	0	0	0	0	0	0	0	0	0	0	0
19663	526.239	6.7097	1.24435	2	13.6036	0	0	0	0	0	0	0	0	0	0	0	0	0	0	0	0	0	0	0	0	0	0	0	0	0	0	0	0	0	0	0	0	0	0	0	0	0	0	0	0	0	0	0	0
19665	1538.82	141.781	0.845667	2	1.47385	0	0	0	0	0	0	0	0	0	0	0	0	0	0	0	0	0	0	0	0	0	0	0	0	0	0	0	0	0	0	0	0	0	0	0	0	0	0	0	0	0	0	0	0
19666	716.889	87.1207	1.5545	2	1.33564	0	0	0	0	0	0	0	0	0	0	0	0	0	0	0	0	0	0	0	0	0	0	0	0	0	0	0	0	0	0	0	0	0	0	0	0	0	0	0	0	0	0	0	0
19667	920.47	68.9193	1.93973	2	1.00391	0	0	0	0	0	0	0	0	0	0	0	0	0	0	0	0	0	0	0	0	0	0	0	0	0	0	0	0	0	0	0	0	0	0	0	0	0	0	0	0	0	0	0	0
19668	561.818	84.4577	0.678817	2	1.20465	0	0	0	0	0	0	0	0	0	0	0	0	0	0	0	0	0	0	0	0	0	0	0	0	0	0	0	0	0	0	0	0	0	0	0	0	0	0	0	0	0	0	0	0
19670	817.446	93.4166	0.57675	2	1.17732	0	0	0	0	0	0	19877.7	0	0	0	0	0	0	0	0	0	0	0	0	0	0	0	0	0	0	0	0	0	0	0	0	0	0	0	0	0	0	0	0	0	0	0	0	0
19672	642.561	97.3426	4.30722	4	1.57529	0	0	0	0	0	0	0	0	0	0	0	0	0	0	0	0	0	0	0	0	0	0	0	0	0	0	0	0	0	0	0	0	0	0	0	0	0	0	0	0	0	0	0	0
19673	653.82	94.2849	1.07577	2	3.42533	0	0	0	0	0	0	0	0	0	0	0	0	0	0	0	0	0	0	0	0	0	0	0	0	0	122049	0	0	0	0	0	0	0	0	0	0	0	0	0	0	0	0	0	0
19678	480.754	10.1029	1.14203	2	1.24831	0	0	0	0	0	0	0	0	0	0	0	0	0	0	89692.7	0	0	0	0	0	0	0	0	0	0	0	0	0	0	0	0	0	0	0	0	0	0	0	0	0	0	0	0	0
19679	1108.04	108.151	1.47548	2	1.0156	0	0	0	0	0	0	0	0	0	0	0	0	0	0	0	10600.1	0	0	0	0	0	0	0	0	0	0	0	0	0	0	23975.1	0	91995.5	0	0	0	0	6870.87	0	12952.2	0	0	0	0
19680	626.303	128.355	1.74612	2	11.9562	0	0	0	27548.6	0	0	0	0	6331.85	0	0	0	0	0	0	0	0	0	0	0	0	0	0	0	0	0	0	0	0	0	0	0	0	0	0	0	0	0	0	0	0	0	0	0
19681	477.959	126.44	6.40417	3	56.6317	0	0	0	0	0	0	0	0	0	0	0	0	0	0	0	0	0	0	0	0	0	0	0	0	0	0	0	0	0	0	0	0	0	0	0	0	0	0	0	0	0	0	0	0
19682	1040.83	108.024	1.38387	3	1.3104	0	0	0	0	0	0	0	0	0	0	0	0	0	0	0	0	0	0	0	0	0	0	0	0	21627.1	0	0	0	0	0	0	0	0	0	0	0	0	0	0	0	0	0	0	0
19683	492.779	43.7465	0.182633	2	1.26329	0	0	0	0	0	0	0	0	0	0	0	0	0	0	0	0	0	0	0	0	0	0	0	0	0	0	0	0	0	0	0	0	0	0	0	0	0	0	0	0	0	0	0	0
19684	1004.84	111.787	2.06218	2	8.49716	0	0	0	0	0	0	0	0	0	0	0	0	0	0	0	0	0	0	0	0	0	0	0	0	0	0	0	0	0	0	0	0	0	0	0	0	0	0	0	0	0	0	0	0
19685	813.701	96.8119	0.9048	3	1.13835	0	0	0	0	0	0	0	0	0	0	0	0	0	0	0	0	0	0	0	0	0	0	0	0	0	0	0	0	0	0	0	0	0	0	0	0	0	0	0	0	0	0	0	0
19686	427.925	128.151	4.38358	3	4.23243	0	0	0	0	0	0	0	0	0	0	0	0	0	0	0	0	0	0	0	0	0	0	0	0	0	0	0	0	0	0	0	0	0	0	0	0	0	0	0	0	0	0	0	0
19691	630.355	104.025	0.617267	3	2.82818	0	0	0	0	0	0	0	0	0	0	0	0	0	0	0	0	0	0	0	0	0	0	0	0	0	0	0	0	0	0	0	0	0	0	0	0	0	0	0	0	0	0	0	0
19693	584.963	92.9889	0.759	3	1.68235	0	0	0	0	0	0	0	0	0	0	0	0	0	0	0	0	0	0	0	0	0	0	0	0	0	0	0	0	0	0	0	0	0	0	0	0	0	0	0	0	0	0	0	0
19694	513.307	9.93288	1.04222	2	2.63463	0	0	0	0	0	0	0	0	0	0	0	0	0	0	0	0	0	0	0	0	0	0	0	0	0	0	0	0	0	0	0	0	0	0	0	0	0	0	0	0	0	0	0	0
19695	1067.54	18.5729	1.24263	2	1.23842	0	0	0	0	0	0	0	0	0	0	0	0	0	0	0	0	0	0	0	0	0	0	0	0	0	14511.9	0	0	0	0	0	0	0	0	0	0	0	0	0	0	0	0	0	0
19697	537.618	59.5182	1.54748	3	1.10908	0	0	0	0	0	0	0	0	0	4054.24	0	0	1262.35	1422.24	7009.25	0	0	0	3750.58	0	0	0	0	0	0	0	0	0	0	0	0	0	0	0	0	0	0	0	0	0	0	0	0	0
19698	607.842	81.4992	0.557033	2	1.03512	0	0	0	0	0	0	0	0	0	0	0	0	0	0	0	0	0	0	0	0	0	0	0	0	0	0	0	0	0	0	0	0	0	0	0	0	0	0	0	0	0	0	0	0
19699	739.964	41.5361	4.5652	3	1.34352	0	0	0	0	0	0	46792.4	0	0	9899.94	49488	0	0	0	0	0	0	0	3463.47	0	0	0	0	0	0	0	79459.3	0	105270	0	0	0	0	0	0	26282.8	0	0	0	0	0	0	0	0
19701	1488.54	112.188	1.20203	4	1.70348	0	0	0	0	0	0	0	0	0	0	0	0	0	0	0	0	0	0	0	0	0	0	0	0	0	0	0	0	0	0	0	0	0	0	0	0	0	0	0	0	0	0	0	0
19702	748.273	41.3471	3.89907	3	1.47841	0	0	0	0	0	0	0	0	0	0	0	0	9328.96	0	0	0	0	0	0	0	0	0	0	0	0	0	147024	0	107283	0	0	0	0	0	0	33883.6	0	0	27024.5	0	0	0	0	0
19703	1322	137.847	1.32595	3	1.45422	0	0	28382.4	0	0	0	0	0	0	0	0	0	0	0	105090	8378.48	0	29306.8	0	0	0	0	0	0	0	0	0	0	0	0	0	0	0	0	0	0	0	0	0	0	0	0	0	0
19704	464.22	8.55493	1.26623	2	1.23241	0	0	0	0	0	0	0	0	0	0	0	0	0	0	0	0	0	0	0	0	0	0	0	0	0	0	0	0	0	0	0	0	0	0	0	0	0	0	0	0	0	0	0	0
19705	1507.1	127.363	1.78238	3	1.56168	0	0	0	0	0	0	0	242076	0	0	0	0	0	0	0	0	0	0	0	0	0	0	0	0	0	0	0	0	0	0	0	0	0	0	0	0	0	0	0	0	0	0	0	0
19707	632.953	105.576	1.80625	3	1.47962	0	0	0	0	0	0	0	0	0	8717.25	0	0	0	0	0	0	3705.28	0	0	0	0	0	0	0	0	0	0	9870.78	0	0	8118.75	0	0	0	0	0	0	0	0	0	0	0	0	0
19708	719.315	28.3495	1.40455	2	1.68603	0	7820.83	6341.08	0	0	0	0	0	7684.47	13351.8	0	800.411	2812.05	797.072	0	0	0	0	89.3262	0	0	0	0	0	0	0	0	0	46338	1076.25	15698.9	0	0	0	0	0	0	0	7442.85	0	0	0	0	0
19709	919.455	90.0783	0.9683	2	1.07593	0	0	0	0	0	0	0	0	0	0	0	0	0	0	0	0	0	0	0	0	0	0	0	0	0	0	0	0	0	0	0	0	0	0	0	0	0	0	0	0	0	0	0	0
19710	768.104	62.8684	1.1643	4	1.30181	0	0	0	0	0	0	0	0	0	0	0	0	0	0	0	0	0	0	0	0	0	0	0	0	0	0	0	0	0	0	0	0	0	0	0	0	0	0	0	0	0	0	0	0
19711	476.251	67.2511	1.59413	2	1.34987	0	0	0	0	0	0	0	0	0	0	0	2029	0	2848.05	0	0	0	0	0	0	0	2965.14	1653.04	0	0	0	9528.35	0	0	13189.5	0	0	0	0	0	0	0	0	0	0	0	0	0	0
19712	1337.66	121.999	2.25048	4	2.2173	0	0	0	23966.2	0	0	0	0	0	0	0	38700.8	0	0	0	0	0	0	0	0	0	9966.28	0	0	0	0	0	0	0	0	0	86142.5	0	0	0	0	0	0	0	0	0	0	0	0
19714	403.729	43.7465	0.722967	2	1.30747	0	0	0	0	0	0	0	0	0	0	0	0	0	0	0	0	0	0	0	0	0	0	0	0	0	0	0	0	0	0	0	0	0	0	0	0	0	0	0	0	0	0	0	0
19715	607.335	64.3295	0.116667	2	2.99764	0	0	0	0	0	0	0	0	0	0	0	0	0	0	0	0	0	0	0	0	0	0	0	0	0	0	0	0	0	0	0	0	0	0	0	0	0	0	0	0	0	0	0	0
19716	504.763	106.218	1.8009	2	1.20035	8745.12	0	0	0	17597	0	0	0	0	0	0	0	0	0	0	0	0	0	0	0	0	0	0	0	0	0	0	0	0	0	0	0	0	0	0	0	0	0	0	0	0	0	0	0
19717	602.564	79.6025	0.480283	4	16.0997	0	0	0	0	0	0	0	0	0	0	0	0	0	0	0	0	0	0	0	0	0	0	0	0	0	0	0	0	0	0	0	0	0	0	0	0	0	0	0	0	0	0	0	0
19724	497.735	71.402	0.90095	2	1.16508	0	0	0	0	0	0	0	0	0	0	0	0	0	0	0	0	0	0	0	0	0	0	0	0	0	0	0	0	0	0	0	0	0	0	0	0	0	0	0	0	0	0	0	0
19726	860.936	104.849	1.7573	2	1.75958	0	0	0	0	0	0	0	0	0	0	0	0	0	0	0	0	0	0	0	0	0	0	0	0	0	0	0	0	0	0	0	0	0	0	0	0	0	0	0	0	0	0	0	0
19728	489.741	26.5909	0.706867	2	1.42525	0	0	0	0	0	0	0	0	0	0	0	0	0	0	0	0	0	0	0	0	0	0	0	0	0	0	0	0	0	0	0	0	0	0	0	0	0	0	0	0	0	0	0	0
19731	570.269	35.4362	0.383033	2	1.20948	0	0	0	0	0	0	0	0	0	0	0	0	0	0	0	0	0	0	0	0	0	0	0	0	0	0	0	0	0	0	0	0	0	0	0	0	0	0	0	0	0	0	0	0
19733	1022.74	129.672	1.63867	5	1.47952	0	0	0	0	0	0	0	0	0	0	0	0	0	0	0	0	0	0	0	0	0	0	0	0	0	0	0	0	24231.1	0	0	0	0	0	0	0	0	0	0	0	0	0	0	0
19734	1095.54	87.6267	0.666683	3	6.37453	0	0	0	0	0	0	0	0	0	0	0	0	0	0	0	0	0	0	0	0	0	0	0	0	0	0	0	0	0	0	0	0	0	0	0	0	0	0	0	0	0	0	0	0
19735	998.992	90.8208	2.08962	2	4.16485	0	782202	0	0	0	0	0	0	0	0	0	0	0	0	0	0	0	0	0	0	0	0	0	0	0	0	0	0	0	0	0	0	0	0	0	0	0	0	0	0	0	0	0	0
19736	713.893	88.9888	0.7834	2	1.26553	0	0	0	0	0	0	0	0	0	0	0	16935.7	11009.2	0	0	0	0	0	0	0	0	7457.7	0	0	0	0	0	0	0	0	0	0	0	0	0	0	0	0	0	0	0	0	0	0
19737	883.686	122.066	1.4368	2	4.56584	0	0	0	0	0	0	0	0	0	0	0	0	0	0	0	0	0	0	0	0	0	0	0	0	0	0	0	0	0	0	0	0	0	0	0	0	0	0	0	0	0	0	0	0
19738	867.399	87.8396	0.153833	4	9.74545	0	0	0	0	0	0	0	0	0	0	0	0	0	0	0	0	0	0	0	0	0	0	0	0	0	0	0	0	0	0	0	0	0	0	0	0	0	0	0	0	0	0	0	0
19739	594.79	68.213	0.539467	2	1.00874	0	0	0	0	0	0	0	0	0	0	0	0	0	0	0	0	0	0	0	0	0	0	0	0	0	0	0	0	0	0	0	0	0	0	0	0	0	0	0	0	0	0	0	0
19740	485.78	18.753	0.932183	2	1.11068	0	0	0	0	0	0	0	0	0	0	0	0	0	0	0	0	0	0	0	0	0	0	0	0	0	0	0	0	0	0	0	0	0	0	0	0	0	0	0	0	0	0	0	0
19741	713.367	32.3945	0.613317	2	7.42095	0	0	0	0	0	0	0	0	0	0	0	0	0	0	0	0	0	0	0	0	0	0	0	0	0	0	0	0	0	0	0	0	0	0	0	0	0	0	0	0	0	0	0	0
19743	581.655	65.6374	2.58202	3	3.53349	0	0	0	0	196861	0	0	0	0	0	0	0	0	0	0	0	0	9142.22	0	0	0	0	0	0	0	0	0	0	0	0	0	0	0	0	0	0	0	0	0	0	0	0	0	0
19745	1230.11	140.206	1.65342	2	1.42571	0	0	0	0	0	0	0	67377.8	0	0	0	0	0	0	0	0	0	0	0	0	0	0	0	0	0	0	0	0	0	0	0	160059	0	0	0	0	0	0	0	0	0	0	0	0
19746	460.266	46.8068	1.2746	2	1.60276	0	0	0	0	0	0	0	0	0	0	0	0	0	0	0	0	0	0	0	0	0	0	0	0	0	0	0	0	0	0	0	0	0	0	0	0	0	0	0	0	0	0	0	0
19748	1165.03	111.393	1.29117	2	1.38798	0	0	0	0	0	0	0	0	0	0	0	0	0	0	0	0	0	0	0	0	0	0	0	0	0	0	0	0	0	0	0	0	0	0	0	0	0	0	0	0	0	0	0	0
19750	532.001	142.689	1.07115	3	2.08429	0	0	0	0	0	0	0	0	0	0	0	0	0	0	0	0	0	0	0	0	0	0	0	0	0	0	0	0	0	0	0	0	0	0	0	0	0	0	0	0	1257.08	0	0	0
19751	663.895	118.841	3.6168	2	8.38482	0	0	0	0	0	0	0	0	0	0	0	0	0	0	0	0	0	0	0	0	0	0	0	0	0	0	0	0	0	0	0	0	0	0	0	0	0	0	0	0	0	0	0	0
19753	1045.16	77.8817	0.6384	3	16.5303	0	0	0	0	0	0	0	0	0	0	0	0	0	0	0	0	0	0	0	0	0	0	0	0	0	0	0	0	0	0	0	0	0	0	0	0	0	0	0	0	0	0	0	0
19754	416.726	22.2682	1.32675	2	1.79132	0	0	0	0	0	0	0	0	0	0	0	0	0	0	0	0	0	0	0	0	0	0	0	0	0	0	0	0	0	0	0	0	0	0	0	0	0	0	0	0	0	0	0	0
19755	954.462	122.535	1.73568	3	1.0887	0	0	0	0	0	0	0	0	0	0	0	0	0	0	0	0	0	0	0	0	0	0	0	0	0	0	0	0	0	0	0	0	0	0	0	0	0	0	0	0	0	0	0	0
19756	459.563	49.7168	3.20747	3	1.77501	0	0	0	4221.46	0	0	0	0	0	0	0	0	0	0	8510.63	44271.5	0	0	0	3379.54	0	0	0	0	0	0	0	0	0	0	0	0	0	0	0	0	0	16674.6	0	0	0	0	0	0
19757	536.66	130.969	2.67895	3	554.888	0	0	0	0	0	0	0	0	0	0	0	0	0	0	0	0	0	0	0	0	0	0	0	0	0	0	0	0	0	0	0	0	0	0	0	0	0	0	0	0	0	0	0	0
19758	512.674	67.4948	1.11493	5	1.27306	0	0	0	0	0	0	0	0	0	0	0	0	0	0	0	0	0	0	0	0	0	0	0	0	0	0	0	0	0	0	0	0	0	0	0	0	0	0	0	0	0	0	0	0
19759	736.382	116.19	1.68977	4	1.64419	0	0	0	0	0	0	0	0	0	0	0	7978.25	0	0	0	0	0	0	0	0	0	0	0	0	0	0	0	0	0	0	0	0	0	0	0	0	0	0	0	0	0	0	0	0
19761	405.211	24.3901	0.8943	2	1.02225	0	0	0	0	0	0	0	0	0	0	0	0	0	180.532	0	0	0	0	0	0	0	0	0	0	0	0	0	0	0	0	0	0	0	0	0	0	0	0	0	0	0	0	0	0
19765	429.767	103.432	1.51373	2	1.27965	0	0	0	0	0	0	0	0	0	0	0	0	0	0	0	0	0	0	0	0	0	0	0	0	0	0	0	0	0	0	0	0	0	0	0	0	0	0	0	0	0	0	0	0
19766	700.619	77.6717	0.5419	4	4.60892	0	0	0	0	0	0	0	0	0	0	0	0	0	0	0	0	0	0	0	0	0	0	0	0	0	0	0	0	0	0	0	0	0	0	0	0	0	0	0	0	0	0	0	0
19768	1248.95	140.53	0.0862167	3	2.76787	0	0	0	0	0	0	0	0	0	0	0	0	0	0	0	0	0	0	0	0	0	0	0	0	0	0	0	0	0	0	0	0	0	0	0	0	0	0	0	0	0	0	0	0
19771	849.915	59.1808	3.531	2	1.08786	0	0	0	0	0	0	0	0	0	18244.4	0	0	0	0	0	31952.7	0	0	0	0	0	0	0	0	0	0	0	0	0	0	0	0	0	0	0	0	0	0	0	0	0	0	0	0
19774	826.157	74.8933	1.13252	2	2.21354	0	0	0	0	0	0	0	0	0	0	0	0	0	0	0	0	0	0	0	0	0	0	0	0	0	0	0	0	0	0	0	0	0	0	0	0	0	0	0	0	0	0	0	0
19775	517.324	98.6376	0.794483	2	38.9553	0	0	0	0	0	0	0	0	0	0	0	0	0	0	0	0	0	0	0	0	0	0	0	0	0	0	0	0	0	0	0	0	0	0	0	0	0	0	0	0	0	0	0	0
19776	625.285	107.594	0.942233	3	1.19901	0	0	0	0	0	0	0	0	0	0	0	0	0	0	0	0	0	0	0	0	0	0	0	0	0	0	0	0	0	0	0	0	0	0	0	0	0	0	0	0	0	0	0	0
19777	684.88	71.2194	0.53775	2	1.20114	0	0	0	0	0	0	0	0	0	0	0	0	0	0	0	0	0	0	0	0	0	0	0	0	0	0	0	0	0	0	0	0	0	0	0	0	0	0	0	0	0	0	0	0
19778	670.572	77.6717	2.96065	2	1.01599	0	0	0	0	0	0	0	0	0	0	0	0	0	0	0	0	0	0	0	0	0	0	0	0	0	0	0	0	0	0	0	0	0	0	0	0	0	0	0	0	0	0	0	0
19780	470.297	52.1592	1.03795	2	19.4158	0	0	0	0	0	0	0	0	0	0	0	0	0	0	0	0	469.21	0	0	0	0	0	0	0	78321.9	0	0	0	0	0	0	0	0	0	0	0	0	0	0	0	0	0	0	0
19781	784.384	150.05	1.07737	3	1.09781	0	0	0	0	0	0	0	22363.3	0	0	0	0	0	0	11966.2	0	0	10683	0	0	0	0	0	0	0	0	0	0	0	0	14290.8	9877.77	0	0	0	0	0	0	0	2884.01	0	0	6057.88	0
19784	476.788	18.6156	0.8362	2	2.95962	0	0	0	0	0	0	0	0	0	0	0	0	0	0	0	0	0	0	0	0	0	0	0	0	0	0	0	0	0	0	0	0	0	0	0	0	0	0	0	0	0	0	0	0
19785	965.816	136.165	1.72098	3	1.71252	21882.2	0	0	0	0	0	2882.29	0	0	3251.88	0	0	0	0	0	0	0	0	0	0	0	0	0	0	0	0	0	0	0	0	0	0	26924.4	0	0	0	0	0	0	0	0	0	0	0
19786	579.986	65.5765	0.964083	3	2.9243	0	0	0	0	0	0	0	0	0	0	0	0	0	0	0	0	0	0	0	0	0	40428.7	0	0	0	0	0	0	0	0	0	0	0	0	0	0	0	0	0	0	0	0	0	0
19787	1045.49	69.5187	1.39792	3	1.06795	0	0	0	0	0	0	0	19662.6	19393	0	0	0	0	2239.69	0	0	0	11463.3	0	0	0	0	3134.24	40051.6	0	0	0	0	0	0	0	0	10380.7	0	38695.8	0	0	0	23246.6	0	0	0	0	0
19788	800.334	95.1279	0.9951	2	1.34602	0	0	0	0	0	0	0	0	0	0	0	0	0	0	0	0	0	0	0	0	0	0	0	0	0	0	0	0	0	0	0	0	0	0	0	0	0	0	0	0	0	0	0	0
19790	455.229	39.8962	2.99785	3	1.07695	0	0	0	0	0	0	0	0	0	0	0	0	0	0	0	0	0	0	0	0	0	0	0	0	0	0	0	0	0	0	0	0	0	0	0	0	0	0	0	0	0	0	0	0
19792	541.607	108.817	1.14107	3	1.42882	0	0	0	0	0	0	0	0	0	0	0	0	0	0	0	0	0	0	0	847.658	0	0	0	0	0	0	0	0	0	0	0	0	0	0	0	0	0	0	0	0	0	0	0	0
19793	791.647	94.8226	1.13055	4	1.14262	0	0	0	0	0	0	0	0	0	0	0	0	0	0	0	0	0	0	0	0	0	0	0	0	0	0	0	0	0	0	0	0	0	0	0	0	0	0	0	0	0	0	0	0
19794	944.109	96.5971	0.67795	3	2.07548	0	0	0	0	0	0	0	0	0	0	0	0	0	0	0	0	0	0	0	0	0	0	0	0	0	0	0	0	0	0	0	0	0	0	0	0	0	0	0	0	0	0	0	0
19799	1353.74	47.9147	0.919083	2	1.94478	0	0	0	0	0	0	0	81997.8	0	0	0	0	0	0	0	0	0	19859.2	0	0	0	0	0	0	0	0	0	0	0	0	0	0	0	0	0	0	0	0	0	0	0	0	0	0
19800	722.625	118.54	0.427067	2	139	0	0	0	0	0	0	0	0	0	0	0	0	0	0	0	0	0	0	0	0	0	0	0	0	0	0	0	0	0	0	0	0	0	0	0	0	0	0	0	0	0	0	0	0
19802	1301.67	129.866	0.837583	3	11.0205	0	0	0	0	0	0	0	0	0	0	0	0	0	0	0	0	0	0	0	0	0	0	0	0	0	0	0	0	0	0	0	0	0	0	0	0	1.21802e+06	0	0	0	0	0	0	0
19803	730.324	38.4999	1.27958	2	2.07143	0	0	0	0	0	0	0	0	0	0	0	0	0	0	0	0	0	0	0	0	0	0	0	0	0	0	0	0	0	0	0	0	0	0	0	0	0	0	0	0	0	0	0	0
19804	1175.85	96.043	1.63348	3	11.2731	0	0	0	0	0	0	0	0	0	0	0	0	0	0	0	0	0	0	0	0	0	0	0	0	0	0	0	0	0	0	0	0	0	0	0	0	0	0	0	0	0	0	0	0
19806	480.251	61.751	0.97995	3	1.50188	0	0	0	0	0	0	0	0	0	0	0	0	0	0	0	0	0	0	0	0	0	0	0	0	0	0	0	0	0	0	0	0	0	0	0	0	0	0	0	0	0	0	0	0
19809	709.092	83.808	1.21807	2	1.12644	0	0	0	0	0	0	0	0	0	0	0	0	0	0	0	0	0	0	0	0	0	0	0	0	0	0	0	0	0	0	0	0	0	0	0	0	0	0	0	0	0	0	0	0
19810	479.461	11.465	2.88238	4	1.24664	0	0	0	0	0	0	0	0	0	0	0	0	0	0	0	0	0	0	0	0	0	0	0	0	0	0	0	0	0	0	0	0	0	0	0	0	0	0	0	0	0	0	0	0
19813	588.994	46.5673	1.13668	3	1.83922	0	0	0	0	0	0	0	0	0	0	0	0	0	0	0	0	0	0	0	0	0	0	0	0	0	0	0	0	0	0	0	0	0	0	0	0	0	0	0	0	0	0	0	0
19814	472.283	129.109	2.72023	3	1.07602	0	0	0	0	0	0	0	0	0	0	0	0	0	0	0	0	0	0	0	0	0	0	0	0	0	0	0	0	0	0	0	0	0	0	0	0	0	0	0	0	0	0	0	0
19815	424.753	49.3511	2.99712	2	1.25992	0	0	0	0	0	0	0	0	0	0	0	0	0	0	0	0	0	0	0	0	0	0	0	0	0	0	0	0	0	0	0	0	0	0	0	0	0	10388.4	0	0	0	0	0	0
19817	884.995	88.7233	0.528617	2	3.26359	0	0	0	0	0	0	0	0	0	0	0	0	0	0	0	0	0	0	0	0	0	0	0	0	0	0	0	0	0	0	0	0	0	0	0	0	0	0	0	0	0	0	0	0
19820	561.304	81.1681	2.1584	3	1.29348	0	0	0	0	0	0	0	0	0	0	0	0	0	0	0	0	0	0	0	0	0	0	0	0	0	0	0	0	0	0	0	0	0	0	0	0	0	0	0	0	0	0	0	0
19821	726.93	138.129	1.5005	2	11.9666	0	0	0	0	0	0	0	0	0	0	0	0	0	0	0	0	0	0	0	0	0	0	0	0	0	0	0	0	0	0	0	0	0	0	0	0	0	0	0	0	0	0	0	0
19823	636.988	38.4999	0.5925	3	13.4933	0	0	0	0	0	0	0	0	0	0	0	0	0	0	0	0	0	0	0	0	0	0	0	0	0	0	0	0	0	0	0	0	0	0	0	0	0	0	0	0	0	0	0	0
19825	419.868	36.4169	1.42533	3	4.49037	0	0	0	0	0	0	0	0	0	0	0	0	0	0	0	0	0	0	0	0	0	0	0	0	0	0	0	0	0	0	0	0	0	0	0	0	0	0	0	0	0	0	0	0
19829	499.249	120.406	2.97618	4	1.02383	0	0	0	0	0	0	0	0	0	0	0	0	0	0	0	0	0	0	0	0	0	0	0	0	0	0	0	0	0	0	0	0	0	0	0	0	0	0	0	0	0	0	0	0
19830	605.961	131.157	3.42622	3	1.01492	0	0	0	0	0	0	0	0	0	0	0	0	0	0	0	0	0	0	0	0	0	0	0	0	0	0	0	0	0	0	0	0	0	0	0	0	0	0	0	0	0	0	0	0
19832	762.808	103.497	2.701	2	1.42614	0	0	0	0	0	0	0	0	0	0	0	0	0	0	0	0	0	0	0	0	0	0	0	0	0	0	0	0	0	0	0	0	0	0	0	0	0	0	0	0	0	0	0	0
19833	498.903	31.268	1.42812	3	1.95004	0	0	0	0	0	0	0	0	0	0	0	0	0	0	0	0	0	0	0	0	0	0	0	0	0	0	0	0	0	0	0	0	0	0	0	0	0	0	0	0	0	0	0	0
19835	760.818	125.246	1.2222	2	1.3406	0	0	0	0	0	0	0	0	0	0	0	0	0	0	0	0	0	0	0	0	0	0	0	0	0	0	0	0	0	0	0	0	0	0	0	0	0	0	0	0	0	0	0	0
19836	936.793	57.5585	1.62002	3	1.43	0	0	0	13211.8	46196.4	0	0	0	0	0	0	9752.69	0	6038.26	0	0	0	7173.01	0	0	0	1066.15	0	0	0	40439.5	0	0	0	0	0	0	0	0	29805.9	0	4261.07	0	0	0	0	0	0	0
19838	516.31	129.802	3.68863	3	7.28663	0	0	0	0	0	0	0	0	0	0	0	0	0	0	0	0	0	0	0	0	0	0	0	0	0	0	0	0	0	0	0	0	0	0	0	0	0	0	0	0	0	0	0	0
19839	642.348	104.726	2.76537	3	1.00693	0	0	0	0	0	0	0	0	0	0	0	0	0	0	0	0	0	0	0	0	0	0	0	0	0	0	0	0	0	0	0	0	0	0	0	0	0	0	0	0	0	0	0	0
19842	601.629	122.269	2.00975	3	1.26883	0	0	0	0	4314.72	0	9116.24	0	0	7771.42	0	0	0	1209.86	8371.01	8013.67	0	0	0	0	0	0	0	10823.8	0	0	0	0	0	4123.97	0	0	0	0	15971.7	19641.8	0	21380.8	0	0	0	0	0	0
19844	885.414	80.6239	1.70787	3	2.87777	0	0	0	0	0	0	0	0	0	0	0	0	0	0	0	0	0	0	0	0	0	0	0	0	0	0	0	0	0	0	0	0	0	0	0	0	0	0	0	0	0	0	0	0
19845	413.74	30.1042	0.70135	2	1.67811	0	0	0	0	0	0	0	0	0	0	0	0	0	0	0	0	0	0	0	0	0	0	0	0	0	0	0	0	0	0	0	0	0	0	0	0	0	0	0	0	0	0	0	0
19846	722.876	70.62	0.599333	2	1.33928	0	0	0	0	0	0	0	0	0	0	0	0	0	0	0	0	0	0	0	0	0	0	0	0	0	0	0	0	0	0	0	0	0	0	0	0	0	0	0	0	0	0	0	0
19847	1171.83	149.333	1.00098	4	1.27601	0	0	0	0	0	0	0	0	0	0	0	0	0	0	0	0	0	77943.2	0	0	0	0	0	0	0	0	0	0	0	0	0	0	0	0	0	0	0	0	0	0	0	0	0	0
19848	1165.08	149.665	1.22768	4	1.33646	0	0	0	0	0	0	0	0	0	0	0	60373	0	0	0	0	0	0	0	0	0	0	0	0	0	0	0	0	0	0	0	0	0	45462.7	0	0	0	0	0	0	0	0	0	0
19849	534.576	59.3492	1.21228	3	1.14961	0	0	21249.7	0	40733	16550.5	24896.1	44955.4	34222.1	0	0	7649.98	0	1025.02	0	0	0	0	0	0	0	0	0	0	0	0	0	0	0	0	0	0	0	0	0	0	0	0	0	0	0	0	0	0
19850	1135.88	93.1959	1.9571	3	1.28951	0	0	0	0	0	0	0	42880.5	0	0	0	0	0	0	0	0	0	47257.7	0	0	0	0	0	0	0	0	0	0	0	0	0	46019.8	0	0	0	0	0	0	0	0	0	0	0	0
19851	1008.84	120.972	1.89207	3	1.36725	0	0	32351	0	0	0	0	0	0	0	0	0	0	0	0	0	0	20365.3	0	0	0	0	16557.4	0	0	0	0	0	0	0	0	0	33911.6	0	0	0	0	0	0	0	0	0	0	0
19852	1040.08	109.405	1.24658	3	1.3469	0	0	0	0	0	0	0	0	0	0	0	0	0	0	0	0	0	0	0	0	0	0	0	0	0	0	0	0	0	0	0	0	0	0	0	0	0	0	0	0	0	23366.3	0	0
19853	558.786	20.9319	1.30428	2	1.88399	0	0	0	0	0	0	0	0	0	0	0	0	0	0	0	0	0	0	0	0	487091	0	0	0	0	0	0	0	0	0	0	0	0	0	0	0	0	0	0	0	0	0	0	0
19854	709.445	137.752	0.945683	2	19.4782	0	0	0	0	0	0	0	0	0	0	0	0	0	0	0	0	0	0	0	0	0	0	0	0	0	0	0	0	0	0	0	0	0	0	0	0	0	0	0	0	0	0	0	0
19855	848.689	105.967	1.14377	2	1.79691	0	0	0	0	0	0	0	0	0	0	0	0	0	0	0	0	0	0	0	0	0	0	0	0	0	0	0	0	0	0	0	0	0	0	0	0	0	0	0	0	0	0	0	0
19856	602.769	20.9006	2.2231	2	1.00288	0	0	0	0	0	0	0	0	0	0	0	0	0	0	0	0	0	0	0	0	0	0	0	0	0	0	0	0	0	0	0	0	0	0	0	0	0	0	0	0	0	0	0	0
19860	907.359	20.165	0.603683	2	1.30468	0	0	0	0	0	3467.68	0	0	59.1118	0	0	0	0	0	0	0	0	0	0	0	0	0	0	0	0	0	0	0	0	0	0	0	0	0	0	0	101.931	0	0	0	0	0	0	0
19861	476.769	47.81	0.916417	2	3.88102	0	0	0	0	0	0	0	0	0	0	0	0	0	0	0	0	0	0	0	0	12328.9	0	0	0	0	0	0	0	0	0	0	0	0	0	0	0	0	0	0	0	0	0	0	0
19862	596.759	12.6967	2.5347	2	2.9522	0	0	0	0	0	0	0	0	0	0	0	0	0	0	0	59217.8	0	0	0	0	0	0	0	0	0	0	0	0	0	0	0	0	0	0	0	0	0	0	0	0	0	0	0	0
19865	725.588	124.7	1.10298	5	2.16803	0	0	0	0	0	0	0	0	0	0	0	0	0	0	0	0	0	0	0	0	0	0	0	0	0	0	0	0	0	0	0	0	0	0	0	0	0	0	0	0	0	0	0	0
19867	582.263	14.4732	1.44855	3	6.51938	0	0	0	0	0	0	0	0	0	0	0	0	0	0	0	0	0	0	0	0	0	0	0	0	0	0	0	0	0	0	0	0	0	0	0	0	0	0	0	0	0	0	0	0
19869	1170.76	140.243	0.96875	3	1.43654	0	0	0	0	0	0	0	0	0	0	0	0	0	0	0	0	0	0	0	0	0	0	0	0	0	0	0	0	0	0	0	0	0	0	0	0	0	0	67066.7	0	0	0	0	0
19870	547.316	87.8396	0.336683	2	3.3698	0	0	0	0	0	0	0	0	0	0	0	0	0	22982	0	0	0	0	0	0	0	0	0	0	0	0	0	0	0	0	0	0	0	0	0	0	0	0	0	0	0	0	0	0
19875	638.653	89.5309	1.79912	6	1.63292	0	0	0	0	0	0	0	0	0	0	0	0	0	0	0	0	0	0	0	0	0	0	0	0	0	0	0	0	0	0	0	0	0	0	0	0	0	0	0	0	0	0	0	0
19878	534.227	25.3883	0.590017	2	1.5324	0	0	0	0	0	0	0	0	0	0	0	0	0	0	0	0	0	0	0	0	0	0	0	0	0	0	0	0	0	0	0	0	0	0	0	0	0	0	0	0	0	0	0	0
19879	639.751	10.2099	1.16982	2	2.47672	0	0	424.672	0	7065.69	0	0	0	4552.22	0	0	0	0	0	0	0	0	0	0	0	0	2167.23	0	0	0	0	0	0	0	7323.01	14989.5	0	0	0	0	30366.3	0	0	41.4071	0	0	0	0	0
19880	667.266	29.1108	3.36415	2	1.09333	0	0	0	0	0	0	0	0	0	0	0	0	0	0	0	0	0	0	0	0	0	0	0	0	0	0	0	0	0	0	0	0	0	0	0	0	0	0	0	0	0	0	0	0
19882	1201.61	149.898	1.05802	2	1.15916	0	0	0	0	0	0	0	0	37652.5	0	0	0	0	0	0	0	0	0	0	0	0	0	0	0	0	0	0	0	0	0	0	0	0	0	0	0	0	26172.6	0	0	0	0	0	0
19884	679.964	51.8984	0.6733	3	1.11406	0	0	3234.92	0	0	0	12875.7	0	17283.4	0	0	1257.21	0	570.664	0	0	0	4706.96	908.97	0	0	6889.01	0	0	0	0	0	0	0	25890.8	0	0	0	2516.57	20633.3	0	0	0	0	0	0	0	0	0
19885	1335.16	149.513	1.8263	4	1.07579	0	0	0	0	0	0	0	97025.9	0	0	0	0	0	0	0	0	0	0	0	143139	0	0	0	0	0	0	0	84826.4	0	0	0	0	0	0	0	0	0	0	0	0	0	0	0	0
19886	1051.06	125.38	1.05457	2	1.0628	0	0	0	0	0	0	0	0	0	0	0	0	0	0	0	0	0	0	15095.8	0	0	0	0	0	0	0	0	0	0	0	0	0	0	0	0	0	0	0	0	0	0	0	0	0
19887	595.794	29.9102	0.82365	2	1.00253	0	0	0	0	0	0	0	0	0	0	0	0	0	0	0	0	0	0	0	0	0	0	0	0	0	0	0	0	0	0	0	0	0	0	0	0	0	0	0	0	0	0	0	0
19890	549.28	54.0116	0.7507	2	1.13393	0	0	0	0	0	0	0	0	0	0	0	0	0	0	0	0	0	0	0	0	0	0	0	0	0	0	0	0	0	0	0	0	0	0	0	0	0	0	0	0	0	0	0	0
19892	905.402	69.7027	1.35823	2	1.2116	0	0	0	0	0	0	0	0	0	0	0	0	0	0	0	0	0	0	0	0	49260.1	0	0	0	120572	0	0	0	0	0	0	26862.9	0	0	0	0	0	0	0	31652.8	0	0	0	0
19893	488.277	47.6109	0.122133	2	1.89468	0	0	0	0	0	0	0	0	0	0	0	0	0	0	0	0	0	0	0	0	0	0	0	0	0	0	0	0	0	0	0	0	0	0	0	0	0	0	0	0	0	0	0	0
19894	780.366	38.6181	0.9145	2	1.08231	0	0	0	0	0	0	0	0	0	0	0	0	0	0	0	0	0	0	0	0	0	0	0	0	0	0	0	0	0	0	0	0	0	0	0	0	0	0	0	0	0	0	0	0
19897	647.302	17.5024	2.00982	2	3.71916	0	0	0	0	396779	0	0	0	0	0	0	0	0	0	0	0	0	0	0	0	0	0	0	0	0	0	0	0	0	0	0	0	0	0	0	0	0	0	0	0	0	0	0	0
19898	1228.28	83.6461	1.73775	3	1.4975	0	0	0	0	0	0	0	0	0	0	0	0	0	0	0	0	0	13300.2	0	0	0	0	0	0	0	0	0	0	0	0	0	0	0	0	0	0	0	0	0	0	0	0	0	0
19899	1044.45	24.8675	1.43363	2	1.57871	0	0	0	0	0	0	0	0	0	0	0	0	0	0	0	0	0	0	0	0	0	0	0	0	0	0	0	0	0	0	0	0	0	0	0	0	0	0	0	0	0	0	0	0
19901	435.242	110.144	0.79335	2	1.56107	0	0	0	0	0	0	0	0	0	0	0	0	0	0	0	0	0	0	0	0	0	0	0	0	0	0	0	0	0	0	0	0	0	0	0	0	0	0	0	0	0	0	0	0
19902	522.265	7.9747	1.6021	2	1.90525	0	0	5734.55	0	0	0	0	0	0	0	0	0	0	0	0	0	0	0	0	0	0	0	0	0	0	0	0	0	0	0	0	0	0	0	0	0	0	0	0	0	0	0	0	0
19903	559.768	90.8208	1.04682	4	2.53956	0	0	0	0	0	0	0	0	0	0	0	0	0	0	0	0	0	0	0	0	0	0	0	0	0	0	0	0	0	0	0	0	0	0	0	0	0	0	0	0	0	0	0	0
19904	545.285	55.9879	1.00982	3	2.15112	0	0	0	0	0	0	0	0	0	0	0	0	0	0	0	0	0	0	0	0	0	0	0	0	0	0	0	0	0	0	0	0	0	0	0	0	0	0	0	0	0	0	0	0
19905	1032.2	91.1851	1.5135	3	1.07854	0	0	0	0	0	0	0	22468.1	0	0	0	0	0	6582.88	0	0	0	23386.1	0	0	0	0	0	0	0	0	0	26171.3	0	0	0	26174.2	0	0	0	0	0	0	0	0	0	0	9329.59	16784.7
19907	554.81	29.3009	0.72725	2	1.12833	0	0	0	0	0	0	0	0	0	0	0	0	0	0	0	0	0	0	0	0	0	0	0	0	0	0	0	0	0	0	0	0	0	0	0	0	0	0	0	0	0	0	0	0
19908	609.968	101.547	0.607517	3	1.03208	0	0	0	0	0	0	0	5956.75	0	0	0	0	0	8506.63	0	0	0	0	0	0	0	0	0	0	0	0	0	0	0	0	0	0	0	0	0	0	0	0	0	0	0	0	0	0
19909	947.467	92.5434	1.0837	4	1.01941	0	0	0	0	0	0	0	0	0	0	0	0	0	0	0	0	0	0	0	0	0	0	0	0	0	0	0	0	0	0	0	11377.8	0	0	0	0	0	13585.8	0	0	0	0	0	0
19910	709.387	100.611	1.35115	3	2.73678	0	0	0	0	0	0	0	0	0	0	0	0	0	0	0	0	0	0	0	0	0	0	0	0	0	0	0	0	0	0	0	0	0	0	0	0	0	0	0	0	0	0	0	0
19911	618.342	35.7885	1.06102	2	1.39479	0	0	0	0	0	0	0	0	0	0	0	0	0	0	0	0	0	0	0	0	0	0	0	0	0	0	0	0	0	0	0	0	0	0	0	0	0	0	0	0	0	0	0	0
19912	452.665	23.9601	1.22875	2	1.36299	0	0	0	0	0	0	0	0	0	0	0	0	0	0	0	0	0	0	0	0	0	0	0	0	0	0	0	0	0	0	0	0	0	0	0	0	0	0	0	0	0	0	0	0
19913	1058	140.53	1.06117	2	1.29639	0	0	0	0	0	0	0	0	0	0	0	0	0	0	0	0	0	0	0	0	0	0	0	0	0	0	0	0	0	0	0	0	0	0	0	0	0	5398.57	0	0	0	0	47292.7	0
19917	665.622	90.0371	0.9744	3	33.3188	0	0	0	0	0	0	0	0	0	0	0	0	0	0	0	0	0	0	0	0	517053	0	0	0	0	0	0	0	0	0	0	0	0	0	0	0	0	0	0	0	0	0	0	0
19918	524.632	89.2414	1.45272	3	5.55072	0	0	0	0	0	0	0	0	0	0	0	0	0	0	0	0	0	0	0	0	0	0	0	0	0	0	0	0	0	0	0	0	0	0	0	0	0	0	0	0	0	0	0	0
19919	1137.83	125.179	1.12172	4	3.29355	0	0	0	0	0	0	0	0	0	0	0	0	0	0	0	0	0	0	0	0	0	0	0	0	0	0	0	0	0	0	0	0	0	0	0	0	0	0	0	0	0	0	0	0
19920	497.229	52.2501	1.933	2	1.28681	0	0	0	0	0	0	0	0	0	0	0	0	0	0	0	0	0	0	0	0	0	0	3888.85	0	0	0	0	0	0	0	33106.9	0	0	0	0	0	26399.6	0	0	7919.11	0	0	0	0
19922	1060.28	77.0033	3.02917	2	1.04713	0	0	0	0	17812.7	0	0	0	0	0	0	0	0	0	0	0	0	0	0	0	0	0	0	0	0	0	0	11034.4	0	0	0	0	0	0	0	0	0	0	0	0	0	0	0	0
19923	563.753	9.60988	0.7703	2	1.10942	0	0	0	0	0	5733.13	11553	7866.06	9239.15	0	0	0	3094.28	0	0	0	0	4861.67	1611.9	0	0	0	0	821.469	0	0	0	0	0	7011.73	0	0	1210.12	98.0852	463.126	0	0	0	0	0	0	0	0	0
19926	555.326	51.7357	0.211833	2	2.08124	0	0	0	0	0	0	0	0	0	0	0	0	0	0	0	0	0	0	0	0	0	0	0	0	0	0	0	0	0	0	0	0	0	0	0	0	0	0	0	0	0	0	0	0
19930	458.572	17.0742	1.09572	3	20.9535	0	0	0	0	0	0	0	0	0	0	0	0	0	0	0	0	0	0	0	0	0	0	0	0	0	0	0	0	0	0	0	0	0	0	0	0	0	0	0	0	0	0	0	0
19931	647.341	50.6346	0.1165	2	4.8643	0	0	406.48	0	0	0	0	77.458	133.864	0	0	0	38.2801	135.445	0	0	0	0	0	0	0	32.8887	0	114.68	0	0.0601779	39.6914	0	0	0	0	0	0	60.6343	0	0	0	0	103.976	1157.55	0	0	0	0
19932	766.357	108.913	0.0330833	3	1.73803	0	0	0	0	0	0	0	0	0	0	0	0	0	0	0	0	0	0	0	0	0	0	0	0	0	0	0	0	0	0	0	0	0	0	0	0	0	0	0	0	0	0	0	0
19933	908.432	41.3471	1.78683	2	2.30242	0	0	0	0	0	0	0	0	0	0	0	0	0	0	0	0	0	0	0	0	0	0	0	0	0	0	0	0	0	0	0	0	0	0	0	0	0	0	0	0	0	0	0	0
19934	1500.75	150.494	0.879017	3	1.03077	0	0	0	0	0	0	0	0	0	0	0	0	0	0	0	0	0	0	0	0	0	0	0	0	0	0	0	0	0	0	0	0	0	0	0	0	0	0	0	0	0	0	0	0
19935	490.707	21.7555	1.20035	4	6.19403	259724	0	0	0	0	0	0	0	0	0	0	0	0	0	0	0	0	0	0	0	0	0	0	0	0	0	0	0	0	0	0	0	0	0	0	0	0	0	0	0	0	0	0	0
19936	672.406	119.019	4.0037	2	3.04981	0	0	0	0	0	0	0	0	0	0	0	0	0	0	0	0	0	0	0	0	0	0	0	0	0	0	0	0	0	0	0	0	0	0	0	0	0	0	0	0	0	0	0	0
19937	1051.95	144.928	3.23487	7	1.63621	0	0	0	0	0	0	0	0	0	0	0	0	0	0	0	0	0	0	0	0	0	0	0	0	0	0	0	0	0	0	0	0	0	0	0	0	0	0	0	0	0	0	0	0
19938	842.43	127.129	5.7769	3	1.08344	0	0	0	0	0	0	0	0	0	0	0	0	0	0	0	0	0	0	0	0	0	0	0	0	0	0	0	0	0	0	0	0	0	0	0	0	0	0	0	0	0	0	0	0
19939	622.989	74.7745	0.460433	3	1.64532	0	0	0	0	0	0	0	0	0	0	0	0	0	0	0	0	0	0	0	0	0	0	0	0	0	0	0	0	0	0	0	0	0	0	0	0	0	0	0	0	0	0	0	0
19942	780.683	86.5203	0.5044	3	1.00672	0	0	0	0	0	0	0	0	0	0	0	0	0	0	0	0	0	0	0	0	0	0	0	0	0	0	0	0	0	0	0	0	0	0	0	0	0	0	0	0	0	0	0	0
19943	1168.83	118.714	1.33523	4	2.18557	0	0	0	0	0	0	0	0	0	0	0	0	0	7110.51	0	0	0	0	28355.8	0	0	0	0	0	0	0	0	0	0	0	0	54620.7	0	0	0	0	0	0	0	0	0	0	0	0
19945	706.021	48.1647	0.58945	3	1.85386	0	0	0	0	0	0	0	0	0	0	0	0	0	217.838	0	0	0	0	0	0	0	0	4879.14	0	0	0	0	0	0	0	0	0	0	0	0	0	0	0	11230.9	25227.6	0	0	0	0
19946	621.534	64.9935	0.156483	4	2.17224	0	0	0	0	0	0	0	0	0	0	0	0	0	0	0	0	0	0	0	0	0	0	0	0	0	0	0	0	0	0	0	0	0	0	0	0	0	0	0	0	0	0	0	0
19947	522.737	15.1007	0.9535	4	2.43886	11877.2	0	0	0	0	0	0	0	0	0	0	0	0	0	0	96022	0	0	0	0	0	0	0	0	0	0	0	0	0	0	0	26087.7	0	0	0	0	0	0	0	0	0	0	0	0
19949	1104.9	92.8866	1.0837	3	1.00795	0	0	0	0	0	0	0	0	0	0	0	0	0	0	0	0	0	0	0	0	0	0	0	0	0	0	0	0	0	0	0	0	0	0	0	0	0	0	0	0	0	0	0	0
19950	488.303	88.7233	1.10827	2	6.49317	0	0	0	0	0	0	0	0	0	0	0	0	0	0	0	0	0	0	0	0	0	0	0	0	0	0	0	0	0	0	0	0	0	0	0	0	0	0	0	0	0	0	0	0
19951	517.283	41.2234	1.11623	2	1.69683	0	0	0	0	0	0	0	0	0	0	0	0	0	0	0	0	0	0	0	0	0	0	0	0	0	0	0	0	0	0	0	0	0	0	0	0	0	0	0	0	0	0	0	0
19952	893.478	45.9244	1.76993	2	1.13014	0	0	0	0	0	0	0	0	0	0	0	0	0	0	0	0	0	0	0	0	0	0	0	0	0	0	0	0	0	0	0	0	30868.7	0	0	36213.1	0	0	22345.8	0	0	0	0	0
19953	528.752	37.4849	2.65683	4	1.01594	0	0	0	0	0	6549.08	0	0	0	22014.2	0	0	0	0	0	0	0	0	10520.2	0	0	0	0	0	0	17717.5	16153.1	0	0	0	0	0	0	0	0	22654.5	0	0	0	0	0	0	0	0
19954	580.798	37.0627	1.25435	2	1.35041	0	0	0	3915.81	0	0	0	0	0	0	0	0	0	0	0	0	0	0	0	0	0	0	0	0	0	0	0	0	0	0	0	0	0	0	0	0	0	0	0	0	7646.59	0	0	0
19955	1198.28	112.013	0.83725	3	1.83878	0	0	0	0	0	0	0	7038.95	0	0	0	0	0	0	0	0	0	0	0	0	0	0	0	0	0	0	0	0	0	0	0	0	0	0	0	0	0	0	0	0	0	0	0	0
19956	706.661	28.9242	0.823017	3	10.3436	0	0	0	0	0	0	0	0	0	0	0	0	0	0	0	0	0	0	0	0	368800	0	0	0	0	0	0	0	0	0	0	0	0	0	0	0	0	0	0	0	0	0	0	0
19957	887.854	38.7385	1.619	2	1.78806	0	0	0	0	0	0	0	0	0	14012.4	30517.5	13420.9	5263.25	0	0	0	0	0	5705.71	0	0	0	0	16266.2	0	0	0	0	26559.6	10830.7	32884.9	0	0	3266.83	0	45271.2	0	20280.6	0	0	0	0	0	0
19959	536.587	39.8398	2.84212	3	1.49333	0	0	0	0	0	0	0	0	0	0	0	0	0	0	0	0	2920.72	0	0	0	0	0	0	0	0	0	0	12868.8	0	0	0	0	0	0	0	0	0	0	0	0	18546.4	48264.6	0	0
19960	447.739	44.8244	0.978267	2	1.47944	0	0	0	0	0	0	0	0	0	0	0	0	0	0	0	0	0	0	0	0	0	0	0	0	0	0	0	0	0	0	0	0	0	0	0	0	0	0	0	0	0	0	0	0
19963	644.318	5.81028	2.07268	2	1.52863	0	0	0	0	0	6968.14	14952.8	4783.65	4612.35	0	0	128.986	0	0	0	0	0	7677.88	9840.28	0	0	0	0	181.21	0	0	29016.6	5815.92	0	2178.31	0	0	14304.2	0	34736.6	0	63.8871	0	0	8751.76	0	0	0	0
19965	1034.76	109.405	1.05055	3	1.36829	0	0	0	0	0	0	0	0	0	0	0	0	0	0	0	0	0	0	0	0	0	0	0	0	0	0	0	0	0	0	0	0	0	0	0	0	0	0	0	0	0	0	0	0
19966	499.302	68.068	0.14425	2	21.5322	0	0	0	0	0	0	0	0	0	0	0	0	0	0	0	0	0	0	0	0	0	0	0	0	0	0	0	0	0	0	0	0	0	0	0	0	0	0	0	0	0	0	0	0
19970	579.651	41.7238	1.55497	3	9.96429	0	0	0	0	0	0	0	0	0	0	0	0	0	0	0	0	0	0	0	0	0	0	0	0	0	98796.2	0	0	0	0	0	0	0	0	0	0	0	0	0	0	0	0	0	0
19971	404.17	34.2471	1.1818	2	1.49066	0	0	0	0	0	0	0	0	0	0	0	0	0	0	0	0	0	0	0	0	0	0	0	0	0	0	0	0	0	0	0	0	0	0	0	0	0	0	0	0	13448.3	0	2879.17	0
19974	826.707	67.4948	2.3345	3	1.28451	0	0	0	12040.6	35251.8	0	0	3368.58	9331.33	0	0	6770.21	1111.11	0	0	13150.5	0	2347.18	0	0	0	2986.84	1253.39	28583.2	0	0	0	0	0	0	0	0	0	5038.53	17096.4	0	0	0	0	0	0	0	0	3796.4
19978	918.97	83.8552	0.829017	2	1.31572	0	0	0	0	0	0	0	0	0	0	0	0	0	0	0	0	0	93581	0	14720.7	0	0	0	0	0	0	0	10316.1	0	0	0	0	0	0	0	0	0	0	0	0	0	0	0	959.908
19979	488.727	16.1401	2.14907	2	1.20854	0	0	0	0	0	0	0	0	0	0	30804.7	0	0	0	0	0	0	0	0	0	0	1520.71	0	0	0	0	50435.8	0	21173	0	27561.3	0	15002	7911.98	0	0	0	0	0	0	0	0	0	0
19980	481.288	73.6226	0.88885	2	3.95307	0	0	0	0	0	0	0	0	0	0	0	0	0	0	0	0	0	0	0	0	0	0	0	0	0	0	0	0	0	0	0	0	0	0	0	0	0	0	0	0	0	0	0	0
19982	616.319	94.9414	0.186433	3	1.41415	0	0	0	0	0	0	0	0	0	0	0	0	0	0	0	0	0	0	0	0	0	0	0	0	0	0	0	0	0	0	0	0	0	0	0	0	0	0	0	0	0	0	0	0
19985	582.424	126.055	2.1175	2	72.3076	0	0	0	0	0	0	0	0	0	0	0	0	0	0	0	0	0	0	0	0	0	0	0	0	0	0	0	0	0	0	0	0	0	0	0	0	0	0	0	0	0	0	0	0
19987	687.577	60.7222	2.73203	2	13.6927	0	0	0	0	0	0	0	0	0	0	0	0	0	0	0	0	0	0	0	0	0	0	0	0	0	0	0	0	0	0	0	0	0	0	0	0	0	0	0	0	0	0	0	0
19989	425.743	71.0382	0.905883	2	7.36606	0	0	0	0	0	0	0	0	0	0	0	0	0	0	0	0	0	0	0	0	0	0	0	0	0	0	0	0	0	0	0	0	0	0	0	0	0	0	0	0	0	0	0	0
19990	739.344	69.281	1.29492	4	1.29961	0	0	0	0	0	0	0	0	0	0	0	0	0	0	0	0	0	0	0	0	0	0	0	0	0	0	0	0	0	0	0	0	0	0	0	0	0	0	0	0	0	0	0	0
19992	1398.77	140.341	0.0570833	2	2.78373	0	0	0	0	0	0	0	0	0	0	0	0	0	0	0	0	0	0	0	0	0	0	0	0	0	0	0	0	0	0	0	0	0	0	0	0	0	0	0	0	0	0	0	0
19994	1258.6	86.8558	3.12402	2	1.08745	0	0	0	0	0	0	0	0	0	0	0	0	0	0	0	0	0	0	0	0	0	0	0	0	0	0	0	0	0	0	0	0	0	0	0	0	0	0	0	0	0	0	0	0
19996	496.269	74.2955	0.176233	2	2.98387	0	0	0	0	0	0	0	0	0	0	0	0	0	0	0	0	0	0	0	0	0	0	0	0	0	0	0	0	0	0	0	0	0	0	0	0	0	0	0	0	0	0	0	0
19997	504.268	96.8717	0.800783	3	1.21215	0	0	0	0	10559.6	0	0	0	2976.2	0	0	0	0	0	0	7370.31	0	0	0	0	0	0	0	0	0	0	0	0	0	0	0	0	0	0	0	0	0	0	0	0	0	0	0	0
19998	1029.52	141.406	1.47913	3	1.3045	0	0	0	0	0	0	0	0	0	0	0	0	0	0	0	0	0	0	0	0	0	0	0	0	0	0	0	0	0	0	0	48099	0	0	0	0	0	0	0	115810	0	0	0	0
19999	515.77	16.8407	1.5642	2	1.00327	0	0	0	0	0	0	0	0	0	0	0	0	0	0	0	0	0	0	0	0	0	0	0	0	0	0	0	0	0	0	0	0	0	0	0	0	0	0	0	0	0	0	0	0
20000	676.302	6.65187	2.47233	2	2.01379	0	0	14092.9	0	252.86	0	0	0	0	5977.94	0	0	0	3982.28	22915.6	0	0	0	0	0	0	0	0	353.921	0	0	0	0	0	832.453	0	0	0	0	0	0	0	13442.2	7516.86	0	0	0	0	0
20002	581.664	92.3278	1.41295	3	1.21094	0	0	0	0	0	0	0	0	0	0	0	0	0	0	0	0	0	0	0	0	0	0	0	0	0	0	0	0	0	0	0	0	0	0	0	0	0	0	0	0	0	0	0	0
20004	529.794	49.1191	0.679167	2	4.50701	0	0	0	0	0	0	0	0	0	0	0	0	0	0	0	0	0	0	0	0	0	0	9639.99	0.535792	0	0	0	0	0	0	0	0	0	0	0	0	0	0	26791	0	0	0	0	0
20007	1117.42	44.4014	2.05522	2	1.72457	0	0	0	0	0	0	75247.8	0	0	0	0	0	0	0	0	0	0	0	28254.5	0	0	0	0	0	0	0	219249	0	93601.8	0	0	0	41636.1	0	0	98426.7	32637	0	25783.9	0	0	0	0	0
20009	479.266	63.3055	0.249883	2	1.45297	0	0	0	4006.47	0	0	0	0	0	0	0	0	0	0	0	0	0	0	18.7558	0	0	0	0	0	0	0	0	0	0	0	0	0	0	0	0	0	0	1330.51	0	0	0	0	0	0
20011	666.659	23.3188	0.861083	3	2.36748	0	0	0	0	0	0	0	0	0	0	0	0	0	0	0	0	0	0	0	0	0	0	0	0	0	0	0	0	0	0	0	0	0	0	0	0	0	0	0	0	0	0	0	0
20013	527.307	86.4594	0.9125	2	1.01671	0	0	0	0	61210.9	0	0	0	0	0	0	5624.41	0	0	0	0	0	0	0	0	0	0	0	0	0	0	0	0	0	0	0	0	0	0	0	0	0	0	0	0	0	0	0	0
20014	515.766	19.4175	1.53395	2	1.72682	0	0	0	0	0	0	0	0	0	0	0	0	0	0	0	0	0	0	0	0	0	0	0	0	0	0	0	0	0	0	0	0	0	0	0	0	0	0	0	0	0	0	0	0
20015	670.302	15.717	1.19523	2	5.47537	0	0	0	0	0	0	0	0	0	0	0	0	0	0	0	0	0	0	0	0	0	0	0	0	0	0	0	0	0	0	0	0	0	0	0	0	0	0	0	0	0	0	0	0
20016	540.288	44.1112	2.12737	2	1.15369	32469	0	0	0	0	0	0	0	0	0	0	0	0	0	0	42041.7	0	0	0	38474.1	0	0	0	0	0	0	0	0	0	0	0	0	0	0	0	0	0	0	0	0	0	0	0	0
20017	431.263	5.72303	0.937867	2	1.16854	0	11405.1	0	0	0	0	0	0	0	0	0	0	0	0	0	0	0	0	0	0	0	0	12817.2	0	29815.6	0	0	0	0	0	0	0	0	0	0	0	0	0	0	0	0	0	0	0
20019	845.412	65.7921	3.07885	4	1.27278	0	0	9460.04	20386.1	9394.28	2593.15	0	15842	18885.8	0	0	0	0	830.437	0	0	0	0	3032.62	0	0	0	11033	0	0	3825.64	0	0	0	0	0	0	0	0	0	0	0	0	0	0	0	0	0	0
20020	721.431	91.237	0.57695	2	14.1855	0	0	0	0	0	0	0	0	0	0	0	0	0	0	0	0	0	0	0	0	0	0	0	0	0	0	0	0	0	0	0	0	0	0	0	0	0	0	0	0	0	0	0	0
20021	984.701	117.911	1.41915	5	1.78579	0	0	0	0	0	0	0	0	0	0	0	0	0	0	0	0	0	0	0	0	0	0	0	0	0	0	0	0	0	0	0	0	0	0	0	0	0	0	0	52781.3	0	0	0	0
20022	593.954	78.6035	1.65122	3	1.68091	0	0	0	0	0	0	0	0	0	0	0	0	0	0	0	0	0	0	0	0	0	0	0	0	0	0	0	0	0	0	0	0	0	0	0	0	0	0	0	0	39817.3	0	7809.01	0
20023	773.361	127.885	1.97535	3	2.83517	0	0	0	0	0	0	0	0	0	0	0	0	0	0	0	0	0	0	0	0	0	0	0	0	0	0	0	0	0	0	0	0	0	0	0	0	0	0	0	0	0	0	0	0
20025	714.048	140.075	1.4253	3	1.44768	0	0	12429.9	0	0	0	0	0	9313.9	0	0	11132	0	0	0	7102.88	0	4158.06	0	14301	0	0	0	4528.85	3067.17	0	0	7666.62	0	9840.41	0	1705.61	0	0	0	0	0	5176.95	0	0	5289.61	0	0	2244.99
20027	447.743	8.71425	1.94267	2	2.07618	0	0	0	0	0	0	12961.7	0	0	41073.2	236.8	0	3491.82	0	0	0	0	0	0	0	0	0	0	9544.25	0	0	106.26	5131.15	0	15550.4	0	0	1685.47	376.928	484.179	0	17554.3	0	0	0	0	0	0	0
20028	1325.67	99.9654	1.35147	4	1.11192	0	0	0	0	0	0	0	0	0	0	0	0	0	0	0	0	0	0	0	0	0	0	0	0	0	0	0	0	0	0	0	0	0	0	0	0	0	0	0	0	0	0	0	0
20029	634.33	27.419	1.43123	2	1.68198	0	0	0	0	0	0	0	0	0	0	0	0	0	0	0	0	0	0	0	0	0	0	0	0	0	0	0	0	0	0	0	0	0	0	0	0	0	0	0	0	0	0	0	0
20030	408.224	46.0334	1.4989	3	1.24089	0	0	0	0	0	0	12865.6	0	0	6756.95	0	4711.2	0	0	0	0	0	0	2610.77	0	0	0	0	0	0	0	0	0	0	0	0	0	0	0	5212.48	0	0	0	0	0	0	0	0	0
20031	661.82	6.80103	1.30838	2	3.60113	0	0	0	0	0	0	0	0	0	0	0	0	0	0	0	13143.2	0	0	0	0	0	0	0	0	0	0	0	0	0	0	0	0	0	0	0	0	0	0	0	0	0	0	0	0
20033	472.673	25.5862	1.36887	2	1.28801	0	0	0	0	0	0	0	0	0	0	0	0	0	0	0	0	0	0	2536.16	0	0	0	0	0	0	0	62745.5	0	0	0	30061.1	0	0	0	0	0	0	0	0	0	0	0	0	0
20034	876.767	72.4237	0.464317	3	5.00521	0	0	0	0	0	0	0	0	0	0	0	0	0	0	0	0	0	0	0	0	0	0	0	0	0	0	0	0	0	0	0	0	0	0	0	0	0	0	0	0	0	0	0	0
20035	431.73	23.4023	1.209	2	1.64614	0	0	0	0	0	0	0	0	0	0	0	0	0	0	0	0	0	0	0	0	0	0	0	0	0	0	0	0	0	0	0	0	0	0	0	0	0	0	0	0	0	0	0	0
20036	420.451	8.77683	1.68992	4	2.73323	0	0	0	14013	0	0	0	0	0	0	0	0	0	0	0	0	8333.16	0	0	12016.8	0	0	760.966	0	0	0	0	0	0	0	0	0	0	0	0	0	0	8965.76	0	0	0	0	0	0
20037	428.676	40.5618	0.73255	2	3.93539	0	0	0	0	0	0	0	0	0	0	0	0	0	0	0	32664.9	9765.22	0	0	0	0	0	0	0	0	0	0	0	0	0	0	0	0	0	0	0	0	0	0	0	0	0	0	0
20038	998.503	115.709	2.96632	2	1.15028	0	0	0	0	0	0	0	0	0	0	0	0	0	0	0	0	0	0	0	0	0	0	0	0	0	0	0	0	0	0	0	0	0	0	0	0	0	0	0	0	0	0	0	0
20039	665.31	98.6376	0.96565	2	1.8486	0	0	0	0	0	0	0	0	0	0	0	0	0	0	0	0	0	0	0	0	0	0	0	0	0	0	0	0	0	0	0	0	0	0	0	0	0	0	0	0	0	0	0	0
20040	825.875	136.847	1.54125	2	2.07656	0	0	0	0	0	0	0	0	9039.45	0	0	17333.3	0	2814.23	0	0	0	0	0	0	0	13672.2	0	12458.6	13207.6	0	0	0	0	14275.9	0	0	0	0	0	0	0	0	39082.4	9048.38	0	0	0	0
20042	607.793	101.106	0.72095	2	2.08882	0	0	0	0	0	0	0	0	0	0	0	0	0	0	0	0	0	0	0	0	0	0	0	0	0	0	0	0	0	0	0	0	0	0	0	0	0	0	0	0	0	0	0	0
20043	481.929	62.437	1.86038	3	2.26522	0	0	0	0	0	0	0	0	0	0	0	0	0	0	0	0	0	0	0	0	0	0	0	0	0	0	0	0	0	0	0	0	0	0	0	0	0	0	0	0	0	0	0	0
20044	423.226	27.419	0.5754	3	3.28842	0	0	0	0	0	0	0	0	0	0	0	0	0	0	0	0	0	0	0	0	0	0	0	45146.2	0	0	0	0	0	0	0	0	0	0	0	0	0	0	0	0	0	0	0	0
20046	905.201	76.7509	2.55055	2	1.12823	0	0	0	0	0	0	0	0	0	0	0	0	0	0	0	0	0	0	0	0	0	0	0	0	0	0	0	0	0	0	0	0	0	0	0	0	0	0	0	0	0	0	0	0
20049	655.329	7.29838	1.6459	2	1.13222	0	0	0	0	0	0	0	0	0	0	0	0	0	0	0	0	0	0	0	0	0	0	0	0	0	0	0	0	0	0	0	0	0	0	0	0	0	0	0	0	0	0	2767.87	2478.47
20050	1049.03	138.446	0.825517	2	1.36439	0	0	0	0	0	0	0	0	0	0	0	0	0	0	0	0	0	0	0	0	0	0	0	0	0	0	0	0	0	0	0	0	0	0	0	0	0	0	0	0	0	0	0	0
20052	548.614	61.8475	0.203133	6	2.35833	0	0	0	0	0	0	0	0	0	0	0	0	0	0	0	0	0	0	0	0	0	0	0	0	0	0	0	0	0	0	0	0	0	0	0	0	0	0	0	0	0	0	0	0
20054	472.261	60.9333	1.0315	2	1.06762	0	0	0	0	0	0	0	0	0	0	0	0	0	0	0	0	0	0	0	0	0	0	0	0	0	0	0	0	0	0	0	0	0	0	0	0	0	0	0	0	0	0	0	0
20055	748.697	64.8455	2.5965	3	1.72687	0	0	0	0	0	0	0	0	0	0	0	0	0	0	0	0	0	0	0	0	0	0	0	0	0	0	0	0	0	0	0	0	0	0	0	0	0	0	0	0	0	0	2303.78	0
20058	1397.43	141.499	0.126533	2	2.73851	0	0	0	0	0	0	0	0	0	0	0	0	0	0	0	0	0	0	0	0	0	0	0	0	0	0	0	0	0	0	0	0	0	0	0	0	0	0	0	0	0	0	0	0
20060	475.78	73.3067	1.17953	2	3.19899	0	0	0	0	0	0	0	0	0	0	0	0	0	0	0	0	0	0	0	0	0	0	0	0	0	76916.6	0	0	0	0	0	0	0	0	0	0	0	0	0	0	0	0	0	0
20061	477.218	39.1166	1.4086	2	1.02968	0	0	0	0	0	0	0	0	0	0	0	0	0	0	0	0	0	0	0	0	0	0	0	0	0	0	0	0	0	0	0	0	0	0	0	0	0	0	0	0	0	0	0	0
20062	948.221	105.146	1.29478	2	1.14771	0	0	0	0	0	0	0	0	13446.4	0	0	0	0	0	0	0	0	0	0	0	0	0	0	0	0	0	0	0	0	0	0	0	0	0	0	0	0	0	0	0	0	0	0	0
20067	1250.71	140.377	0.0816667	2	3.10895	0	0	0	0	0	0	0	0	0	0	0	0	0	0	0	0	0	0	0	0	0	0	0	0	0	0	0	0	0	0	0	0	0	0	0	0	0	0	0	0	0	0	0	0
20068	841.645	93.7849	1.2938	4	2.41713	0	0	0	0	0	0	0	0	0	0	0	0	0	0	0	0	0	0	0	0	0	0	0	0	0	0	0	0	0	0	0	0	0	0	0	0	0	0	0	0	0	0	0	0
20071	777.635	139.833	1.94265	4	1.65554	0	0	0	0	0	0	0	34189.5	0	0	0	0	0	0	0	0	0	18280.6	0	0	0	0	0	0	0	0	0	0	0	0	0	23611.6	0	24001.6	0	0	0	0	0	33738.4	0	0	0	0
20073	404.731	19.2415	0.833833	2	1.58038	0	0	0	0	0	0	0	0	0	0	0	0	0	0	0	0	0	0	0	0	0	0	0	0	0	0	0	0	0	0	0	0	0	0	0	0	0	0	0	0	0	0	780.068	0
20074	1244.61	142.689	0.308317	3	2.03722	0	0	0	0	0	0	0	0	0	0	0	0	0	0	0	0	0	0	0	0	0	0	0	0	0	0	0	0	0	0	0	0	0	0	0	0	0	0	0	0	0	0	0	0
20075	647.301	16.7454	0.8179	2	17.384	0	0	0	0	360935	0	0	0	0	0	0	0	0	0	0	0	0	0	0	0	0	0	0	0	0	0	0	0	0	0	0	0	0	0	0	0	0	0	0	0	0	0	0	0
20076	592.804	61.751	0.475467	2	1.34715	0	0	0	0	0	0	0	0	0	0	0	0	0	0	0	0	0	0	0	0	0	0	0	0	0	0	0	0	0	0	0	0	0	0	0	0	0	0	0	0	0	0	0	0
20077	1275.41	133.76	2.58157	4	1.00991	0	0	0	0	0	0	0	0	0	0	0	0	0	0	0	0	0	0	0	0	0	0	0	0	28299.2	0	0	0	0	0	0	0	0	0	0	0	0	0	0	0	0	0	0	0
20078	782.91	76.6419	1.52433	2	1.38296	0	0	0	0	0	0	14799.4	0	0	0	0	0	0	0	0	0	4084.43	0	0	0	69182.8	0	0	0	0	0	0	0	0	0	0	0	0	0	0	0	0	0	0	0	0	0	54092.4	0
20079	995.447	135.178	0.866183	2	1.88808	0	0	0	0	0	0	0	0	0	0	0	0	0	0	0	0	0	0	0	0	0	0	0	0	0	0	0	0	0	0	0	0	0	0	0	0	0	0	0	0	0	0	0	0
20080	771.015	149.942	1.37607	3	1.1339	0	0	0	0	0	0	0	14522.5	0	0	0	0	0	0	0	0	0	5718.1	0	0	0	0	0	0	0	0	0	0	0	0	0	0	0	0	0	0	0	0	0	0	0	0	0	0
20081	513.199	20.5992	3.8025	2	1.19163	0	0	25192.7	0	33602.3	0	0	5912.67	0	0	0	0	0	2043.69	0	0	0	2922.97	6295.3	0	0	0	0	12944.6	0	0	0	10893.1	0	10550.3	0	0	0	3736.57	0	0	0	0	0	0	0	0	0	0
20083	691.763	19.7123	1.98517	2	2.20951	0	0	1817.62	0	8479.77	3191	0	3925.75	8339.33	0	0	0	0	0	0	0	0	0	0	0	0	0	0	0	0	0	0	0	0	246116	0	0	0	0	0	0	0	0	0	0	0	0	0	0
20085	747.891	125.922	1.04787	4	2.10571	0	0	0	0	0	0	0	0	0	0	0	0	0	0	0	0	0	0	0	0	0	0	0	0	0	0	0	0	0	0	0	0	0	0	0	0	0	0	0	0	0	0	0	0
20086	716.863	107.594	1.6754	2	1.33601	0	0	0	0	0	0	0	0	0	0	0	0	0	0	0	0	6346.85	0	33464.6	0	0	0	18464.5	0	0	0	0	0	0	0	0	0	0	0	0	0	0	0	0	0	0	11744.6	0	0
20087	1780.62	40.2405	0.235417	2	24.5858	0	0	0	0	0	0	0	0	0	0	0	0	0	0	0	0	0	0	0	0	0	0	0	0	0	0	0	0	0	0	0	0	0	0	0	0	0	0	0	0	0	0	0	0
20089	409.717	15.485	0.907483	2	1.39446	0	0	0	0	0	0	0	0	0	0	0	0	0	0	0	0	0	0	0	0	0	0	0	0	0	0	0	0	0	0	0	0	0	0	0	0	0	0	0	0	0	0	0	0
20091	464.223	6.04705	2.60658	2	1.06182	0	0	12207	0	7993.73	0	0	0	0	14799.5	0	0	0	0	0	0	0	0	0	0	0	0	0	5264.11	0	0	0	0	0	0	0	0	0	0	0	0	0	24108.5	10805.6	0	0	0	0	0
20094	816.881	103.757	1.71995	2	1.03007	0	0	0	0	0	0	0	0	0	0	0	0	0	0	0	0	0	0	0	0	0	0	0	0	0	0	0	0	0	0	0	0	0	0	0	0	0	0	0	0	0	0	0	0
20095	1250.27	142.055	0.270667	2	3.10561	0	0	0	0	0	0	0	0	0	0	0	0	0	0	0	0	0	0	0	0	0	0	0	0	0	0	0	0	0	0	0	0	0	0	0	0	0	0	0	0	0	0	0	0
20097	714.3	112.595	1.07392	2	1.1236	0	0	0	0	0	0	0	0	0	0	0	0	0	0	0	0	0	0	0	7625.74	0	0	0	0	0	0	16249.1	0	0	0	0	0	0	0	18109.5	32134.3	0	0	0	0	0	0	0	0
20099	914.473	77.0541	1.40663	2	1.11049	0	0	0	0	0	0	0	0	0	0	0	0	0	0	0	0	0	0	0	0	0	0	0	0	0	0	0	0	0	0	0	0	0	0	0	0	0	0	0	0	0	0	0	0
20100	1392.64	131.157	0.818367	3	1.14373	0	0	0	0	0	0	0	0	0	0	0	0	0	0	0	0	0	0	0	0	0	0	0	0	0	0	0	0	0	0	0	0	0	0	0	0	0	0	0	0	0	0	0	0
20102	1048.84	113.09	1.45082	3	1.67453	0	0	0	0	0	0	0	0	0	0	0	0	0	0	0	0	0	0	0	0	0	0	0	0	0	0	0	15942.7	0	0	0	6426.19	0	0	0	0	0	0	0	0	0	0	0	0
20104	739.042	139.236	9.3874	3	1.08359	0	0	0	0	0	0	0	0	0	0	0	0	0	0	0	0	0	0	0	0	0	0	0	0	0	0	0	0	0	0	0	0	0	0	0	0	0	0	0	0	0	0	0	0
20105	946.514	108.204	1.53697	2	1.05119	0	0	0	0	0	0	0	0	0	0	0	0	0	0	0	0	0	0	0	0	0	0	0	0	0	0	0	0	0	0	0	0	0	0	0	0	0	0	0	0	0	0	0	0
20106	560.997	104.788	1.72735	3	4.6753	0	0	0	0	0	0	0	0	0	0	0	0	0	0	0	0	0	0	0	0	0	0	0	0	0	0	0	0	0	0	0	0	0	0	0	0	0	0	0	0	0	0	0	0
20109	753.606	97.0571	1.8821	2	1.12369	0	0	0	0	0	0	0	0	0	0	0	0	0	0	0	0	0	0	0	0	0	0	0	0	0	0	0	0	0	0	0	0	0	0	0	0	0	0	0	0	0	0	0	0
20110	741.118	98.9254	1.211	4	1.09589	0	0	0	0	0	0	0	0	0	0	0	0	0	0	0	0	0	0	0	0	0	0	0	0	0	0	0	0	0	0	0	0	0	0	0	0	0	0	0	0	0	0	0	0
20113	628.26	48.9161	2.29267	2	1.59305	0	0	0	0	0	0	0	0	0	0	0	0	0	0	0	0	0	0	0	0	0	1492.44	0	0	0	0	0	0	0	83229	0	0	0	0	0	0	0	0	0	0	0	0	0	0
20114	665.66	104.908	1.42027	3	1.79403	0	0	0	0	0	0	0	0	0	0	0	0	0	0	0	0	0	0	0	0	0	0	0	0	0	0	0	0	0	0	0	0	0	0	0	0	0	0	0	0	0	0	0	0
20115	479.273	80.4643	1.2059	3	1.79093	0	0	0	0	0	0	0	0	0	0	0	0	0	0	0	0	0	0	0	0	0	0	0	0	0	0	0	0	0	0	0	0	0	0	0	0	0	0	0	0	0	3347.23	0	0
20116	734.678	150.494	1.53142	3	1.0705	0	0	0	0	0	0	0	0	0	0	0	0	0	0	0	0	0	0	0	0	0	0	0	0	7380.1	0	0	0	0	0	0	0	0	0	0	0	0	0	0	0	4475.57	0	20639	0
20117	751.687	116.555	1.89565	3	2.67428	0	0	0	0	0	0	0	0	0	0	0	0	0	0	0	0	0	0	0	0	0	0	0	0	0	0	0	0	0	0	0	0	0	0	0	0	0	0	0	0	0	0	0	0
20118	602.284	14.1589	1.59678	2	1.01359	0	0	0	0	0	0	0	0	0	0	0	0	0	0	0	0	0	0	0	0	0	0	0	0	0	0	0	0	0	0	0	0	0	0	0	0	0	0	0	0	0	0	0	0
20122	1012.12	139.731	1.68525	5	1.21305	0	0	0	0	0	628233	0	0	0	0	0	0	0	0	0	0	64077.2	0	0	0	0	0	0	0	0	0	0	0	0	0	0	0	0	0	0	0	0	0	0	0	0	0	0	0
20123	638.548	88.5972	1.0744	4	3.04523	0	0	0	0	0	0	0	0	0	0	0	0	0	0	0	0	0	0	0	0	0	0	0	0	0	0	0	0	0	0	0	0	0	0	0	0	0	0	0	0	0	0	0	0
20124	1248.74	140.132	0.208667	2	3.24699	0	0	0	0	0	0	0	0	0	0	0	0	0	0	0	0	0	0	0	0	0	0	0	0	0	0	0	0	0	0	0	0	0	0	0	0	0	0	0	0	0	0	0	0
20125	726.334	79.3637	1.52547	3	1.12244	0	0	0	0	0	0	0	0	0	0	0	0	0	0	0	0	0	0	0	0	0	0	0	0	0	0	0	0	0	0	0	0	0	0	0	0	0	0	0	0	0	0	0	0
20128	471.756	63.1161	1.63853	2	1.52213	52096.4	0	0	0	0	0	0	0	0	0	0	0	0	0	0	0	0	0	0	0	0	0	0	0	0	0	0	0	0	0	0	0	0	0	0	0	0	0	0	0	0	0	0	0
20129	1319.95	140.929	0.0573167	2	2.85744	0	0	0	0	0	0	0	0	0	0	0	0	0	0	0	0	0	0	0	0	0	0	0	0	0	0	0	0	0	0	0	0	0	0	0	0	0	0	0	0	0	0	0	0
20130	532.257	132.658	0.9287	2	1.16758	0	0	0	0	0	0	0	0	0	0	0	0	0	0	0	0	0	0	0	0	0	0	0	0	0	0	0	0	0	0	0	0	0	0	0	0	0	0	0	0	3546.48	0	0	0
20131	545.861	73.7165	1.02632	5	1.4755	0	0	0	0	0	0	0	0	0	0	0	0	0	0	0	0	0	0	0	0	0	0	0	0	0	0	0	0	0	0	0	0	0	0	0	0	0	0	0	0	0	0	0	0
20133	499.264	94.8226	1.1806	3	1.45128	0	0	0	0	0	0	0	0	0	0	0	0	0	0	0	0	0	0	0	0	0	0	0	0	0	0	0	0	0	0	0	0	0	0	0	0	0	0	0	0	0	0	0	0
20134	984.789	110.081	1.08777	2	22.0003	0	0	0	0	0	0	0	0	0	0	0	0	0	0	0	0	0	0	0	0	0	0	0	0	0	0	0	0	0	0	0	0	0	0	0	0	0	0	0	0	0	0	0	0
20139	430.866	39.5549	1.25312	3	1.03025	0	0	0	0	0	931.253	0	0	0	0	0	0	0	0	0	0	0	0	0	0	0	0	0	0	0	0	0	1250.45	0	0	0	0	0	0	0	0	0	0	0	0	0	0	0	0
20140	707.847	128.015	1.11298	2	1.26636	0	0	0	0	0	0	0	0	0	0	0	0	0	0	0	0	0	0	0	0	0	0	0	0	0	0	0	0	0	0	0	0	0	0	0	0	0	0	0	0	0	0	0	0
20143	685.875	91.285	0.6502	2	1.38627	0	0	0	0	0	0	0	0	0	0	0	0	0	0	0	0	0	0	0	0	0	0	0	0	0	0	0	0	0	0	0	0	0	0	0	0	0	0	0	0	0	0	0	0
20145	564.304	112.287	0.932167	3	1.28479	0	0	0	0	0	0	13578.8	0	0	0	0	0	0	0	0	0	0	0	7719.43	0	0	0	0	0	0	0	0	0	0	0	0	0	0	0	0	23107	0	0	0	0	0	0	0	0
[truncated: 24,108 more rows]
[truncated: 145 more columns]
