# Supplementary material for: Peptides from the Variable Region of Specific Antibodies Are Shared among Lung Cancer Patients
Source: PLoS One. 2014 May 1;9(5):e96029. doi: 10.1371/journal.pone.0096029 (PMC4006902; doi:10.1371/journal.pone.0096029)
Supplement: Data S3 — Data matrix consisting of peptide features detected by the Progenesis analysis software, the abundances of these features in the serum samples, annotation with peptide sequences and alignment results with an immunoglobulin sequence database. The data was divided into three segments to improve tractability, this is segment three. (ZIP) [file pone.0096029.s011.zip]

Archive with 1 entries (1 files):
- Supplementary Data S3_DdeCosta et al_20130715.xls
